# Supplementary material for: Near‐IR to Near‐IR Upconversion Luminescence in Molecular Chromium Ytterbium Salts
Source: Angew Chem Int Ed Engl. 2020 Aug 18;59(42):18804–8. doi: 10.1002/anie.202007200 (PMC7589230; doi:10.1002/anie.202007200)
Supplement: Supplementary file 1 — Supplementary [file ANIE-59-18804-s001.zip]

Archive with 2 entries (2 files):
- cif_3-Lu.cif
- cif_3-Yb.cif
