# Supplementary material for: Near‐IR to Near‐IR Upconversion Luminescence in Molecular Chromium Ytterbium Salts
Source: Angew Chem Int Ed Engl. 2020 Aug 18;59(42):18804–8. doi: 10.1002/anie.202007200 (PMC7589230; doi:10.1002/anie.202007200)
Supplement: Supplementary file 1 — Supplementary [file ANIE-59-18804-s001.zip › cif_3-Lu.cif]

 
data_shelx
 
_audit_creation_method            'SHELXL-2018/1'
_shelx_SHELXL_version_number      '2018/1'
_chemical_name_systematic         ?
_chemical_name_common             ?
_chemical_melting_point           ?
_chemical_formula_moiety          ?
_chemical_formula_sum
 'C62 H68 Cr Lu N12 O18' 
_chemical_formula_weight          1496.25

loop_
 _atom_type_symbol
 _atom_type_description
 _atom_type_scat_dispersion_real
 _atom_type_scat_dispersion_imag
 _atom_type_scat_source
 'C'  'C'   0.0033   0.0016
 'International Tables Vol C Tables 4.2.6.8 and 6.1.1.4'
 'N'  'N'   0.0061   0.0033
 'International Tables Vol C Tables 4.2.6.8 and 6.1.1.4'
 'O'  'O'   0.0106   0.0060
 'International Tables Vol C Tables 4.2.6.8 and 6.1.1.4'
 'Cr'  'Cr'   0.3209   0.6236
 'International Tables Vol C Tables 4.2.6.8 and 6.1.1.4'
 'Lu'  'Lu'  -0.4720   5.8584
 'International Tables Vol C Tables 4.2.6.8 and 6.1.1.4'
 'H'  'H'   0.0000   0.0000
 'International Tables Vol C Tables 4.2.6.8 and 6.1.1.4'
 
_space_group_crystal_system       monoclinic
_space_group_IT_number            14
_space_group_name_H-M_alt         'P 21/n'
_space_group_name_Hall            '-P 2yn'
 
_shelx_space_group_comment
;
The symmetry employed for this shelxl refinement is uniquely defined
by the following loop, which should always be used as a source of
symmetry information in preference to the above space-group names.
They are only intended as comments.
;
 
loop_
 _space_group_symop_operation_xyz
 'x, y, z'
 '-x+1/2, y+1/2, -z+1/2'
 '-x, -y, -z'
 'x-1/2, -y-1/2, z-1/2'
 
_cell_length_a                    16.1542(3)
_cell_length_b                    23.3848(4)
_cell_length_c                    17.6738(3)
_cell_angle_alpha                 90
_cell_angle_beta                  91.7890(10)
_cell_angle_gamma                 90
_cell_volume                      6673.2(2)
_cell_formula_units_Z             4
_cell_measurement_temperature     100(2)
_cell_measurement_reflns_used      9825
_cell_measurement_theta_min        2.90
_cell_measurement_theta_max       29.17
 
_exptl_crystal_description        prism
_exptl_crystal_colour             yellow
_exptl_crystal_density_meas       ?
_exptl_crystal_density_method     ?
_exptl_crystal_density_diffrn     1.489          
_exptl_crystal_F_000              3052
_exptl_transmission_factor_min    ?
_exptl_transmission_factor_max    ?
_exptl_crystal_size_max           0.22
_exptl_crystal_size_mid           0.20
_exptl_crystal_size_min           0.18
_exptl_absorpt_coefficient_mu     1.712
_shelx_estimated_absorpt_T_min    ?
_shelx_estimated_absorpt_T_max    ?
_exptl_absorpt_correction_type    multi-scan
_exptl_absorpt_correction_T_min   0.6503
_exptl_absorpt_correction_T_max   0.7458
_exptl_absorpt_process_details    'SADABS V2012/1 (Bruker AXS Inc.)' 
_exptl_absorpt_special_details    ?
_diffrn_ambient_temperature       100(2)
_diffrn_radiation_wavelength      0.71073
_diffrn_radiation_type            MoK\a
_diffrn_source                    ?
_diffrn_measurement_device_type  'Bruker APEX-II CCD'
_diffrn_measurement_method       '\f and \w scans'
_diffrn_detector_area_resol_mean  ?
_diffrn_reflns_number             140668
_diffrn_reflns_av_unetI/netI      0.0199
_diffrn_reflns_av_R_equivalents   0.0314
_diffrn_reflns_limit_h_min        -21
_diffrn_reflns_limit_h_max        22
_diffrn_reflns_limit_k_min        -32
_diffrn_reflns_limit_k_max        31
_diffrn_reflns_limit_l_min        -24
_diffrn_reflns_limit_l_max        24
_diffrn_reflns_theta_min          1.445
_diffrn_reflns_theta_max          29.178
_diffrn_reflns_theta_full         25.242
_diffrn_measured_fraction_theta_max   0.995
_diffrn_measured_fraction_theta_full  0.997
_diffrn_reflns_Laue_measured_fraction_max    0.995
_diffrn_reflns_Laue_measured_fraction_full   0.997
_diffrn_reflns_point_group_measured_fraction_max   0.995
_diffrn_reflns_point_group_measured_fraction_full  0.997
_reflns_number_total              17940
_reflns_number_gt                 16435
_reflns_threshold_expression      'I > 2\s(I)'
_reflns_Friedel_coverage          0.000
_reflns_Friedel_fraction_max      .
_reflns_Friedel_fraction_full     .
 
_reflns_special_details
;
 Reflections were merged by SHELXL according to the crystal
 class for the calculation of statistics and refinement.
 
 Structure factors included contributions from the .fab file.
 
 _reflns_Friedel_fraction is defined as the number of unique
 Friedel pairs measured divided by the number that would be
 possible theoretically, ignoring centric projections and
 systematic absences.
;
 
_computing_data_collection       'Bruker APEX2'
_computing_cell_refinement       'Bruker SAINT'
_computing_data_reduction        'Bruker SAINT'
_computing_structure_solution     'SHELXT 2014/4 (Sheldrick, 2014)'
_computing_structure_refinement 'SHELXL-2018/1 (Sheldrick, 2018)'
_computing_molecular_graphics     ?
_computing_publication_material   ?
_refine_special_details           ?
_refine_ls_structure_factor_coef  Fsqd
_refine_ls_matrix_type            full
_refine_ls_weighting_scheme       calc
_refine_ls_weighting_details
'w=1/[\s^2^(Fo^2^)+(0.0096P)^2^+59.8693P] where P=(Fo^2^+2Fc^2^)/3'
_atom_sites_solution_primary      ?
_atom_sites_solution_secondary    ?
_atom_sites_solution_hydrogens    geom
_refine_ls_hydrogen_treatment     constr
_refine_ls_extinction_method      none
_refine_ls_extinction_coef        .
_refine_ls_number_reflns          17940
_refine_ls_number_parameters      878
_refine_ls_number_restraints      2
_refine_ls_R_factor_all           0.0592
_refine_ls_R_factor_gt            0.0540
_refine_ls_wR_factor_ref          0.1302
_refine_ls_wR_factor_gt           0.1268
_refine_ls_goodness_of_fit_ref    1.251
_refine_ls_restrained_S_all       1.253
_refine_ls_shift/su_max           0.002
_refine_ls_shift/su_mean          0.000
 
loop_
 _atom_site_label
 _atom_site_type_symbol
 _atom_site_fract_x
 _atom_site_fract_y
 _atom_site_fract_z
 _atom_site_U_iso_or_equiv
 _atom_site_adp_type
 _atom_site_occupancy
 _atom_site_site_symmetry_order  
 _atom_site_calc_flag
 _atom_site_refinement_flags_posn
 _atom_site_refinement_flags_adp
 _atom_site_refinement_flags_occupancy
 _atom_site_disorder_assembly
 _atom_site_disorder_group
Lu1 Lu 0.61280(2) 0.68023(2) 0.79706(2) 0.01311(5) Uani 1 1 d . . . . .
Cr1 Cr 0.61349(5) 0.67275(3) 0.29199(4) 0.01328(13) Uani 1 1 d . . . . .
O100 O 0.7044(2) 0.79577(17) 0.6172(2) 0.0266(8) Uani 1 1 d . . . . .
O1 O 0.3666(2) 0.67122(19) 0.6792(2) 0.0306(9) Uani 1 1 d . . . . .
O3 O 0.6767(3) 0.54729(19) 0.6278(2) 0.0333(9) Uani 1 1 d . . . . .
O6 O 0.7247(2) 0.72178(15) 0.86526(19) 0.0182(7) Uani 1 1 d . . . . .
O101 O 0.6727(2) 0.72105(15) 0.68972(18) 0.0175(7) Uani 1 1 d . . . . .
O2 O 0.4925(2) 0.69672(15) 0.72263(19) 0.0194(7) Uani 1 1 d . . . . .
O8 O 0.6099(2) 0.60536(15) 0.70620(19) 0.0184(7) Uani 1 1 d . . . . .
O7 O 0.8501(2) 0.71535(18) 0.9198(2) 0.0262(8) Uani 1 1 d . . . . .
C1 C 0.5191(3) 0.72918(18) 0.2702(2) 0.0096(7) Uani 1 1 d . . . . .
H1 H 0.527635 0.752388 0.317308 0.012 Uiso 1 1 calc R U . . .
O4 O 0.6386(2) 0.61701(15) 0.89889(19) 0.0202(7) Uani 1 1 d . . . . .
O5 O 0.5917(3) 0.56011(18) 0.9903(2) 0.0322(9) Uani 1 1 d . . . . .
O20 O 0.7278(3) 0.5696(2) 0.0849(3) 0.0381(10) Uani 1 1 d . . . . .
H20 H 0.685995 0.572848 0.055796 0.057 Uiso 1 1 calc R U . . .
O9 O 0.5395(2) 0.72345(16) 0.89641(19) 0.0209(7) Uani 1 1 d . . . . .
O10 O 0.5023(3) 0.80026(19) 0.9632(3) 0.0379(10) Uani 1 1 d . . . . .
N12 N 0.7009(3) 0.61471(18) 0.3267(2) 0.0204(8) Uani 1 1 d . . . . .
N1 N 0.7452(2) 0.63193(17) 0.7817(2) 0.0168(8) Uani 1 1 d . . . . .
N4 N 0.5457(2) 0.60671(17) 0.2477(2) 0.0170(8) Uani 1 1 d . . . . .
N6 N 0.6573(2) 0.68202(18) 0.1867(2) 0.0173(8) Uani 1 1 d . . . . .
N8 N 0.6906(3) 0.73864(18) 0.3244(2) 0.0204(8) Uani 1 1 d . . . . .
N2 N 0.4964(2) 0.61871(17) 0.8269(2) 0.0153(7) Uani 1 1 d . . . . .
N10 N 0.5672(3) 0.66481(18) 0.3971(2) 0.0189(8) Uani 1 1 d . . . . .
N11 N 0.4309(3) 0.6719(2) 0.3409(2) 0.0235(9) Uani 1 1 d . . . . .
N5 N 0.5257(3) 0.65676(19) 0.1320(2) 0.0207(8) Uani 1 1 d . . . . .
N7 N 0.7887(3) 0.7017(2) 0.2430(3) 0.0266(10) Uani 1 1 d . . . . .
N3 N 0.5997(2) 0.78456(17) 0.7884(2) 0.0172(8) Uani 1 1 d . . . . .
C19 C 0.3664(3) 0.5467(2) 0.8579(3) 0.0264(11) Uani 1 1 d . . . . .
H19 H 0.322007 0.521464 0.868110 0.032 Uiso 1 1 calc R U . . .
N9 N 0.7037(3) 0.6546(2) 0.4499(2) 0.0246(9) Uani 1 1 d . . . . .
C22 C 0.7356(3) 0.7012(2) 0.1781(3) 0.0212(10) Uani 1 1 d . . . . .
C23 C 0.3611(3) 0.5836(2) 0.7958(3) 0.0249(10) Uani 1 1 d . . . . .
H23 H 0.313320 0.583925 0.762995 0.030 Uiso 1 1 calc R U . . .
C24 C 0.6724(3) 0.7734(2) 0.6734(3) 0.0186(9) Uani 1 1 d . . . . .
C25 C 0.7704(3) 0.7348(2) 0.3052(3) 0.0250(11) Uani 1 1 d . . . . .
C26 C 0.7302(3) 0.5771(2) 0.2751(3) 0.0251(11) Uani 1 1 d . . . . .
H26 H 0.703254 0.574542 0.226630 0.030 Uiso 1 1 calc R U . . .
C27 C 0.4275(3) 0.6198(2) 0.7831(3) 0.0185(9) Uani 1 1 d . . . . .
C28 C 0.7517(3) 0.5897(2) 0.7318(3) 0.0245(10) Uani 1 1 d . . . . .
C29 C 0.4649(4) 0.7971(3) 0.1808(3) 0.0312(12) Uani 1 1 d . . . . .
H29 H 0.474306 0.827913 0.147080 0.037 Uiso 1 1 calc R U . . .
C30 C 0.8097(3) 0.6460(2) 0.8269(3) 0.0222(10) Uani 1 1 d . . . . .
C31 C 0.5015(3) 0.5833(2) 0.8861(3) 0.0180(9) Uani 1 1 d . . . . .
C32 C 0.5294(3) 0.5610(2) 0.2925(3) 0.0205(9) Uani 1 1 d . . . . .
H32 H 0.559313 0.557327 0.339409 0.025 Uiso 1 1 calc R U . . .
C33 C 0.4409(3) 0.7123(2) 0.2843(3) 0.0187(9) Uani 1 1 d . . . . .
C34 C 0.5292(3) 0.7729(2) 0.2208(3) 0.0226(10) Uani 1 1 d . . . . .
H34 H 0.583507 0.787202 0.213787 0.027 Uiso 1 1 calc R U . . .
C35 C 0.7949(3) 0.6980(2) 0.8755(3) 0.0187(9) Uani 1 1 d . . . . .
C36 C 0.6299(3) 0.8117(2) 0.7294(3) 0.0222(10) Uani 1 1 d . . . . .
C37 C 0.4466(3) 0.5704(2) 0.1560(3) 0.0237(10) Uani 1 1 d . . . . .
H37 H 0.418490 0.573682 0.108143 0.028 Uiso 1 1 calc R U . . .
C38 C 0.5070(3) 0.6108(2) 0.1787(3) 0.0186(9) Uani 1 1 d . . . . .
C40 C 0.3728(3) 0.7341(3) 0.2432(3) 0.0257(11) Uani 1 1 d . . . . .
H40 H 0.318707 0.720071 0.251700 0.031 Uiso 1 1 calc R U . . .
C41 C 0.7638(3) 0.7197(3) 0.1089(3) 0.0276(11) Uani 1 1 d . . . . .
H41 H 0.819076 0.732921 0.104227 0.033 Uiso 1 1 calc R U . . .
C42 C 0.3847(4) 0.7760(3) 0.1902(3) 0.0311(13) Uani 1 1 d . . . . .
H42 H 0.339384 0.790487 0.160497 0.037 Uiso 1 1 calc R U . . .
O16 O 0.1075(4) 0.5751(3) 0.7663(5) 0.079(2) Uani 1 1 d . . . . .
H16 H 0.135276 0.603674 0.753570 0.118 Uiso 1 1 calc R U . . .
C44 C 0.4646(4) 0.6703(3) 0.0706(3) 0.0269(11) Uani 1 1 d . . . . .
H44A H 0.472264 0.644081 0.028035 0.040 Uiso 1 1 calc R U . . .
H44B H 0.472724 0.709724 0.053643 0.040 Uiso 1 1 calc R U . . .
H44C H 0.408504 0.665934 0.089223 0.040 Uiso 1 1 calc R U . . .
C45 C 0.4368(3) 0.5471(2) 0.9044(3) 0.0234(10) Uani 1 1 d . . . . .
H45 H 0.440892 0.523271 0.947904 0.028 Uiso 1 1 calc R U . . .
C46 C 0.4716(3) 0.5200(2) 0.2731(3) 0.0257(11) Uani 1 1 d . . . . .
H46 H 0.461196 0.488713 0.305713 0.031 Uiso 1 1 calc R U . . .
C47 C 0.4288(3) 0.5260(2) 0.2041(3) 0.0274(11) Uani 1 1 d . . . . .
H47 H 0.386912 0.499217 0.189952 0.033 Uiso 1 1 calc R U . . .
C48 C 0.6060(3) 0.6786(2) 0.1243(3) 0.0193(9) Uani 1 1 d . . . . .
C49 C 0.6221(4) 0.8706(3) 0.7216(4) 0.0356(14) Uani 1 1 d . . . . .
H49 H 0.643058 0.889468 0.678608 0.043 Uiso 1 1 calc R U . . .
C50 C 0.6690(4) 0.7755(2) 0.3788(3) 0.0290(12) Uani 1 1 d . . . . .
H50 H 0.612038 0.780643 0.388682 0.035 Uiso 1 1 calc R U . . .
C51 C 0.4288(3) 0.6655(2) 0.7230(3) 0.0213(10) Uani 1 1 d . . . . .
C52 C 0.7976(4) 0.5429(3) 0.2910(4) 0.0372(14) Uani 1 1 d . . . . .
H52 H 0.817325 0.516861 0.254397 0.045 Uiso 1 1 calc R U . . .
C53 C 0.4837(3) 0.6701(2) 0.4060(3) 0.0220(10) Uani 1 1 d . . . . .
C54 C 0.6734(3) 0.5795(2) 0.6844(3) 0.0223(10) Uani 1 1 d . . . . .
C55 C 0.8839(4) 0.6162(3) 0.8247(4) 0.0417(16) Uani 1 1 d . . . . .
H55 H 0.928880 0.625622 0.858366 0.050 Uiso 1 1 calc R U . . .
C56 C 0.8328(4) 0.7633(3) 0.3487(4) 0.0375(15) Uani 1 1 d . . . . .
H56 H 0.889682 0.757973 0.338448 0.045 Uiso 1 1 calc R U . . .
C57 C 0.3491(3) 0.6454(3) 0.3480(4) 0.0319(12) Uani 1 1 d . . . . .
H57A H 0.311524 0.672620 0.371488 0.048 Uiso 1 1 calc R U . . .
H57B H 0.354253 0.611088 0.379560 0.048 Uiso 1 1 calc R U . . .
H57C H 0.326851 0.634913 0.297669 0.048 Uiso 1 1 calc R U . . .
C58 C 0.8754(4) 0.6851(3) 0.2317(5) 0.0431(17) Uani 1 1 d . . . . .
H58A H 0.877310 0.655167 0.192938 0.065 Uiso 1 1 calc R U . . .
H58B H 0.899828 0.670544 0.279382 0.065 Uiso 1 1 calc R U . . .
H58C H 0.906857 0.718446 0.215234 0.065 Uiso 1 1 calc R U . . .
C59 C 0.7359(3) 0.6176(2) 0.3969(3) 0.0249(11) Uani 1 1 d . . . . .
C60 C 0.8091(5) 0.7988(3) 0.4061(4) 0.047(2) Uani 1 1 d . . . . .
H60 H 0.850019 0.818404 0.435960 0.056 Uiso 1 1 calc R U . . .
C61 C 0.5837(3) 0.5868(2) 0.9290(3) 0.0220(10) Uani 1 1 d . . . . .
C62 C 0.5629(3) 0.8137(2) 0.8432(3) 0.0231(10) Uani 1 1 d . . . . .
C63 C 0.5323(3) 0.7768(2) 0.9073(3) 0.0250(11) Uani 1 1 d . . . . .
C64 C 0.8064(4) 0.5841(3) 0.4149(4) 0.0363(14) Uani 1 1 d . . . . .
H64 H 0.833103 0.587010 0.463378 0.044 Uiso 1 1 calc R U . . .
C65 C 0.8240(4) 0.5591(3) 0.7241(5) 0.0457(18) Uani 1 1 d . . . . .
H65 H 0.828055 0.529835 0.687140 0.055 Uiso 1 1 calc R U . . .
C66 C 0.7276(5) 0.8061(3) 0.4206(3) 0.0445(19) Uani 1 1 d . . . . .
H66 H 0.711151 0.831887 0.458886 0.053 Uiso 1 1 calc R U . . .
C67 C 0.5539(4) 0.8727(3) 0.8398(4) 0.0344(13) Uani 1 1 d . . . . .
H67 H 0.528184 0.892887 0.879319 0.041 Uiso 1 1 calc R U . . .
C68 C 0.7585(4) 0.6713(3) 0.5138(3) 0.0319(13) Uani 1 1 d . . . . .
H68A H 0.761964 0.639928 0.550529 0.048 Uiso 1 1 calc R U . . .
H68B H 0.736245 0.705419 0.538043 0.048 Uiso 1 1 calc R U . . .
H68C H 0.813822 0.679593 0.495440 0.048 Uiso 1 1 calc R U . . .
C69 C 0.6180(4) 0.6620(2) 0.4594(3) 0.0241(10) Uani 1 1 d . . . . .
C70 C 0.7096(4) 0.7185(3) 0.0471(3) 0.0320(13) Uani 1 1 d . . . . .
H70 H 0.726889 0.732560 -0.000341 0.038 Uiso 1 1 calc R U . . .
C71 C 0.4497(4) 0.6729(3) 0.4769(3) 0.0304(12) Uani 1 1 d . . . . .
H71 H 0.391495 0.675471 0.482328 0.036 Uiso 1 1 calc R U . . .
C73 C 0.6312(4) 0.6973(3) 0.0534(3) 0.0278(11) Uani 1 1 d . . . . .
H73 H 0.594465 0.695231 0.010399 0.033 Uiso 1 1 calc R U . . .
C74 C 0.8910(4) 0.5726(3) 0.7724(5) 0.054(2) Uani 1 1 d . . . . .
H74 H 0.941398 0.551918 0.769460 0.065 Uiso 1 1 calc R U . . .
C75 C 0.5834(5) 0.9014(3) 0.7775(4) 0.0431(16) Uani 1 1 d . . . . .
H75 H 0.577160 0.941659 0.773116 0.052 Uiso 1 1 calc R U . . .
C76 C 0.8005(5) 0.5786(3) 0.0436(5) 0.053(2) Uani 1 1 d . . . . .
H76A H 0.793151 0.612375 0.011256 0.080 Uiso 1 1 calc R U . . .
H76B H 0.810860 0.545042 0.012013 0.080 Uiso 1 1 calc R U . . .
H76C H 0.847685 0.584576 0.078873 0.080 Uiso 1 1 calc R U . . .
C77 C 0.8358(4) 0.5474(3) 0.3620(4) 0.0438(16) Uani 1 1 d . . . . .
H77 H 0.883122 0.524654 0.374004 0.053 Uiso 1 1 calc R U . . .
C78 C 0.5034(4) 0.6717(3) 0.5400(3) 0.0339(13) Uani 1 1 d . . . . .
H78 H 0.481815 0.674726 0.589245 0.041 Uiso 1 1 calc R U . . .
C80 C 0.5865(4) 0.6662(3) 0.5319(3) 0.0306(12) Uani 1 1 d . . . . .
H80 H 0.622780 0.665217 0.575210 0.037 Uiso 1 1 calc R U . . .
C83 C 0.1118(9) 0.5693(7) 0.8461(10) 0.125(6) Uani 1 1 d . . . . .
H83A H 0.169899 0.569745 0.863753 0.188 Uiso 1 1 calc R U . . .
H83B H 0.086210 0.533086 0.860480 0.188 Uiso 1 1 calc R U . . .
H83C H 0.082258 0.601143 0.869155 0.188 Uiso 1 1 calc R U . . .
O800 O 0.2813(3) 0.6091(2) 0.0634(3) 0.0398(9) Uani 1 1 d . . . . .
H800 H 0.271561 0.625206 0.104687 0.060 Uiso 1 1 calc R U . . .
O600 O 0.5046(3) 0.8167(3) 0.4578(3) 0.0673(19) Uani 1 1 d . . . . .
H600 H 0.455172 0.809884 0.444718 0.101 Uiso 1 1 calc R U . . .
C800 C 0.2402(5) 0.5573(3) 0.0595(5) 0.054(2) Uani 1 1 d . . . . .
H80A H 0.273677 0.529568 0.032407 0.081 Uiso 1 1 calc R U . . .
H80B H 0.186757 0.562397 0.032485 0.081 Uiso 1 1 calc R U . . .
H80C H 0.230898 0.543355 0.110803 0.081 Uiso 1 1 calc R U . . .
C600 C 0.5103(5) 0.8263(4) 0.5374(5) 0.061(2) Uani 1 1 d . . . . .
H60A H 0.567413 0.836385 0.552233 0.091 Uiso 1 1 calc R U . . .
H60B H 0.494236 0.791432 0.563993 0.091 Uiso 1 1 calc R U . . .
H60C H 0.473198 0.857616 0.550706 0.091 Uiso 1 1 calc R U . . .
O900 O 0.6147(5) 0.5333(2) 0.4741(3) 0.0655(18) Uani 1 1 d . . . . .
H900 H 0.634273 0.540561 0.517654 0.098 Uiso 1 1 calc R U . . .
C900 C 0.6087(14) 0.4742(5) 0.4647(9) 0.165(9) Uani 1 1 d . . . . .
H90A H 0.657254 0.455725 0.488634 0.248 Uiso 1 1 calc R U . . .
H90B H 0.606163 0.465056 0.410574 0.248 Uiso 1 1 calc R U . . .
H90C H 0.558398 0.460295 0.488300 0.248 Uiso 1 1 calc R U . . .
O950 O 0.9533(6) 0.6044(4) 0.5335(6) 0.0398(9) Uani 0.5 1 d D . P . .
H950 H 0.937565 0.628329 0.565435 0.060 Uiso 0.5 1 calc R U P . .
O960 O 0.7681(11) 0.4530(6) 0.6088(8) 0.083(4) Uani 0.5 1 d D . P . .
H960 H 0.748300 0.485212 0.619273 0.124 Uiso 0.5 1 calc R U P . .
C950 C 0.9886(13) 0.5620(5) 0.5679(9) 0.063(6) Uani 0.5 1 d D . P . .
H95A H 1.013516 0.575095 0.616124 0.094 Uiso 0.5 1 calc R U P . .
H95B H 1.031774 0.546149 0.536309 0.094 Uiso 0.5 1 calc R U P . .
H95C H 0.947309 0.532345 0.577614 0.094 Uiso 0.5 1 calc R U P . .
C960 C 0.8031(12) 0.4554(12) 0.5415(8) 0.090(8) Uani 0.5 1 d D . P . .
H96A H 0.842824 0.487061 0.541160 0.135 Uiso 0.5 1 calc R U P . .
H96B H 0.760180 0.461564 0.501917 0.135 Uiso 0.5 1 calc R U P . .
H96C H 0.831896 0.419368 0.532061 0.135 Uiso 0.5 1 calc R U P . .
 
loop_
 _atom_site_aniso_label
 _atom_site_aniso_U_11
 _atom_site_aniso_U_22
 _atom_site_aniso_U_33
 _atom_site_aniso_U_23
 _atom_site_aniso_U_13
 _atom_site_aniso_U_12
Lu1 0.01391(9) 0.01424(9) 0.01122(8) 0.00312(7) 0.00094(6) -0.00051(7)
Cr1 0.0147(3) 0.0146(3) 0.0105(3) -0.0004(3) -0.0015(2) -0.0018(3)
O100 0.032(2) 0.028(2) 0.0203(18) 0.0124(15) 0.0038(15) -0.0035(16)
O1 0.0155(17) 0.042(2) 0.034(2) 0.0123(18) -0.0018(15) 0.0005(16)
O3 0.031(2) 0.033(2) 0.035(2) -0.0176(18) 0.0019(17) 0.0002(17)
O6 0.0197(16) 0.0195(17) 0.0154(15) -0.0002(13) 0.0019(12) -0.0020(13)
O101 0.0188(16) 0.0190(16) 0.0149(15) 0.0046(12) 0.0022(12) -0.0014(13)
O2 0.0178(16) 0.0216(17) 0.0188(16) 0.0050(13) 0.0012(13) 0.0017(13)
O8 0.0176(16) 0.0188(16) 0.0189(16) 0.0005(13) 0.0012(12) -0.0016(13)
O7 0.0203(18) 0.038(2) 0.0206(17) -0.0005(16) -0.0045(14) -0.0057(16)
C1 0.0126(19) 0.0113(18) 0.0051(16) -0.0001(14) 0.0012(13) 0.0011(14)
O4 0.0205(17) 0.0216(17) 0.0184(16) 0.0067(13) -0.0015(13) -0.0048(14)
O5 0.042(2) 0.033(2) 0.0216(18) 0.0137(16) -0.0064(16) -0.0157(18)
O20 0.043(3) 0.037(2) 0.033(2) 0.0062(19) -0.0111(19) -0.012(2)
O9 0.0210(17) 0.0244(18) 0.0177(16) -0.0007(13) 0.0052(13) -0.0025(14)
O10 0.045(3) 0.034(2) 0.036(2) -0.0109(19) 0.020(2) -0.001(2)
N12 0.019(2) 0.019(2) 0.023(2) -0.0006(16) -0.0067(16) -0.0008(16)
N1 0.0162(18) 0.0174(19) 0.0168(18) 0.0025(15) 0.0006(14) 0.0009(15)
N4 0.0154(18) 0.0177(19) 0.0178(18) -0.0021(15) -0.0014(14) -0.0023(15)
N6 0.0174(18) 0.0188(19) 0.0157(18) -0.0013(15) 0.0027(14) -0.0009(15)
N8 0.025(2) 0.019(2) 0.0173(19) 0.0022(15) -0.0037(16) -0.0048(16)
N2 0.0164(18) 0.0163(18) 0.0131(17) 0.0013(14) 0.0026(14) -0.0019(14)
N10 0.024(2) 0.020(2) 0.0122(17) 0.0031(14) -0.0007(15) -0.0011(16)
N11 0.021(2) 0.029(2) 0.021(2) 0.0017(17) 0.0048(16) -0.0010(17)
N5 0.021(2) 0.025(2) 0.0159(19) 0.0009(16) -0.0023(15) -0.0033(17)
N7 0.015(2) 0.028(2) 0.037(3) 0.0024(19) -0.0008(18) -0.0027(17)
N3 0.0162(19) 0.0162(18) 0.0191(19) 0.0016(15) -0.0015(15) -0.0006(15)
C19 0.023(3) 0.026(3) 0.030(3) 0.001(2) 0.005(2) -0.010(2)
N9 0.034(2) 0.025(2) 0.0146(19) 0.0067(16) -0.0125(17) 0.0008(18)
C22 0.019(2) 0.024(2) 0.021(2) -0.0017(19) 0.0025(18) 0.0004(19)
C23 0.018(2) 0.029(3) 0.029(3) 0.003(2) 0.0018(19) -0.003(2)
C24 0.018(2) 0.022(2) 0.016(2) 0.0057(17) -0.0014(17) -0.0037(18)
C25 0.027(3) 0.024(3) 0.024(2) 0.010(2) -0.009(2) -0.004(2)
C26 0.019(2) 0.022(2) 0.034(3) -0.004(2) -0.004(2) -0.0008(19)
C27 0.019(2) 0.019(2) 0.018(2) 0.0001(17) 0.0030(17) -0.0003(18)
C28 0.023(2) 0.021(2) 0.030(3) -0.006(2) 0.000(2) 0.002(2)
C29 0.035(3) 0.034(3) 0.025(3) 0.010(2) 0.004(2) 0.010(2)
C30 0.018(2) 0.021(2) 0.027(2) 0.0021(19) -0.0025(19) 0.0020(19)
C31 0.025(2) 0.016(2) 0.013(2) 0.0012(16) 0.0026(17) -0.0034(18)
C32 0.020(2) 0.019(2) 0.022(2) 0.0003(18) -0.0020(18) -0.0028(18)
C33 0.019(2) 0.022(2) 0.015(2) -0.0020(17) 0.0003(17) 0.0029(18)
C34 0.026(3) 0.021(2) 0.020(2) 0.0020(19) 0.0044(19) 0.003(2)
C35 0.016(2) 0.025(2) 0.015(2) 0.0025(17) 0.0005(16) -0.0063(18)
C36 0.023(2) 0.019(2) 0.025(2) 0.0054(19) 0.0012(19) -0.0015(19)
C37 0.023(2) 0.025(3) 0.023(2) -0.005(2) -0.0078(19) -0.004(2)
C38 0.018(2) 0.019(2) 0.019(2) -0.0023(17) -0.0003(17) 0.0006(18)
C40 0.019(2) 0.039(3) 0.019(2) -0.001(2) 0.0014(18) 0.006(2)
C41 0.023(3) 0.033(3) 0.028(3) -0.005(2) 0.012(2) -0.005(2)
C42 0.029(3) 0.043(3) 0.021(3) 0.006(2) -0.002(2) 0.015(3)
O16 0.052(4) 0.045(4) 0.141(7) -0.002(4) 0.013(4) 0.000(3)
C44 0.031(3) 0.034(3) 0.015(2) 0.002(2) -0.0089(19) -0.003(2)
C45 0.031(3) 0.020(2) 0.020(2) 0.0020(18) 0.0043(19) -0.006(2)
C46 0.025(3) 0.016(2) 0.036(3) 0.002(2) -0.003(2) -0.0050(19)
C47 0.025(3) 0.019(2) 0.038(3) -0.004(2) -0.006(2) -0.006(2)
C48 0.020(2) 0.022(2) 0.016(2) -0.0033(18) 0.0028(17) -0.0012(19)
C49 0.050(4) 0.023(3) 0.035(3) 0.005(2) 0.009(3) -0.004(3)
C50 0.048(3) 0.023(3) 0.016(2) -0.0015(19) 0.001(2) -0.007(2)
C51 0.015(2) 0.025(2) 0.024(2) 0.0041(19) 0.0033(18) 0.0051(18)
C52 0.029(3) 0.028(3) 0.054(4) -0.004(3) 0.001(3) 0.006(2)
C53 0.028(3) 0.021(2) 0.018(2) 0.0011(18) 0.0036(19) -0.0017(19)
C54 0.025(3) 0.020(2) 0.022(2) -0.0011(18) 0.0002(19) -0.0020(19)
C55 0.025(3) 0.042(4) 0.058(4) -0.009(3) -0.011(3) 0.011(3)
C56 0.030(3) 0.043(4) 0.038(3) 0.016(3) -0.017(3) -0.018(3)
C57 0.021(3) 0.040(3) 0.035(3) 0.004(3) 0.006(2) -0.005(2)
C58 0.017(3) 0.035(3) 0.077(5) 0.007(3) 0.003(3) 0.003(2)
C59 0.027(3) 0.022(2) 0.025(3) 0.005(2) -0.010(2) 0.000(2)
C60 0.062(5) 0.051(4) 0.025(3) 0.009(3) -0.021(3) -0.039(4)
C61 0.029(3) 0.019(2) 0.018(2) 0.0049(18) 0.0006(19) -0.0041(19)
C62 0.020(2) 0.020(2) 0.029(3) -0.002(2) 0.0016(19) -0.0015(19)
C63 0.022(2) 0.028(3) 0.025(3) -0.005(2) 0.0053(19) 0.000(2)
C64 0.035(3) 0.036(3) 0.037(3) 0.002(3) -0.019(3) 0.005(3)
C65 0.035(3) 0.040(4) 0.061(5) -0.025(3) -0.008(3) 0.014(3)
C66 0.085(6) 0.030(3) 0.018(3) -0.004(2) -0.001(3) -0.026(3)
C67 0.043(3) 0.022(3) 0.038(3) -0.007(2) 0.007(3) 0.001(2)
C68 0.036(3) 0.033(3) 0.025(3) 0.006(2) -0.017(2) -0.006(2)
C69 0.033(3) 0.022(2) 0.018(2) 0.0033(18) -0.004(2) -0.003(2)
C70 0.043(3) 0.036(3) 0.018(2) -0.004(2) 0.014(2) -0.008(3)
C71 0.034(3) 0.036(3) 0.022(3) 0.003(2) 0.009(2) -0.001(2)
C73 0.036(3) 0.035(3) 0.013(2) -0.004(2) 0.004(2) -0.005(2)
C74 0.032(4) 0.048(4) 0.080(6) -0.023(4) -0.016(4) 0.020(3)
C75 0.065(5) 0.016(3) 0.048(4) 0.000(3) 0.011(3) 0.001(3)
C76 0.044(4) 0.038(4) 0.078(6) -0.022(4) 0.007(4) -0.008(3)
C77 0.031(3) 0.041(4) 0.059(4) 0.004(3) -0.014(3) 0.014(3)
C78 0.048(4) 0.038(3) 0.016(2) 0.004(2) 0.006(2) -0.001(3)
C80 0.049(4) 0.031(3) 0.012(2) 0.0030(19) -0.006(2) -0.002(3)
C83 0.081(9) 0.153(15) 0.142(14) -0.008(12) 0.009(9) 0.054(9)
O800 0.033(2) 0.034(2) 0.052(3) -0.0007(19) -0.0038(18) 0.0015(17)
O600 0.024(2) 0.118(5) 0.059(3) 0.038(4) -0.027(2) -0.022(3)
C800 0.046(4) 0.035(4) 0.082(6) -0.024(4) 0.010(4) -0.001(3)
C600 0.048(4) 0.061(5) 0.071(6) -0.019(4) -0.033(4) 0.012(4)
O900 0.124(6) 0.034(3) 0.037(3) 0.004(2) -0.007(3) -0.011(3)
C900 0.35(3) 0.039(6) 0.104(11) 0.006(7) -0.032(14) -0.026(11)
O950 0.033(2) 0.034(2) 0.052(3) -0.0007(19) -0.0038(18) 0.0015(17)
O960 0.101(12) 0.052(8) 0.097(11) 0.005(8) 0.020(9) 0.016(8)
C950 0.120(16) 0.015(6) 0.051(9) -0.007(6) -0.044(10) 0.010(7)
C960 0.066(12) 0.18(3) 0.028(8) 0.008(11) 0.010(8) 0.051(14)
 
_geom_special_details
;
 All esds (except the esd in the dihedral angle between two l.s. planes)
 are estimated using the full covariance matrix.  The cell esds are taken
 into account individually in the estimation of esds in distances, angles
 and torsion angles; correlations between esds in cell parameters are only
 used when they are defined by crystal symmetry.  An approximate (isotropic)
 treatment of cell esds is used for estimating esds involving l.s. planes.
;
 
loop_
 _geom_bond_atom_site_label_1
 _geom_bond_atom_site_label_2
 _geom_bond_distance
 _geom_bond_site_symmetry_2
 _geom_bond_publ_flag
Lu1 O2 2.344(3) . ?
Lu1 O6 2.352(3) . ?
Lu1 O4 2.356(3) . ?
Lu1 O101 2.358(3) . ?
Lu1 O9 2.374(3) . ?
Lu1 O8 2.375(3) . ?
Lu1 N2 2.439(4) . ?
Lu1 N1 2.442(4) . ?
Lu1 N3 2.453(4) . ?
Cr1 N6 2.023(4) . ?
Cr1 N10 2.032(4) . ?
Cr1 N4 2.035(4) . ?
Cr1 N12 2.040(4) . ?
Cr1 C1 2.044(4) . ?
Cr1 N8 2.052(4) . ?
O100 C24 1.248(6) . ?
O1 C51 1.257(6) . ?
O3 C54 1.255(6) . ?
O6 C35 1.270(6) . ?
O101 C24 1.258(6) . ?
O2 C51 1.261(6) . ?
O8 C54 1.262(6) . ?
O7 C35 1.237(6) . ?
C1 C33 1.354(6) . ?
C1 C34 1.358(6) . ?
C1 H1 1.0000 . ?
O4 C61 1.264(6) . ?
O5 C61 1.254(6) . ?
O20 C76 1.418(9) . ?
O20 H20 0.8400 . ?
O9 C63 1.267(7) . ?
O10 C63 1.243(6) . ?
N12 C59 1.348(6) . ?
N12 C26 1.363(7) . ?
N1 C28 1.331(6) . ?
N1 C30 1.333(6) . ?
N4 C38 1.356(6) . ?
N4 C32 1.360(6) . ?
N6 C22 1.355(6) . ?
N6 C48 1.361(6) . ?
N8 C50 1.345(7) . ?
N8 C25 1.346(7) . ?
N2 C31 1.334(6) . ?
N2 C27 1.336(6) . ?
N10 C69 1.355(6) . ?
N10 C53 1.368(7) . ?
N11 C33 1.387(6) . ?
N11 C53 1.412(7) . ?
N11 C57 1.470(7) . ?
N5 C38 1.394(6) . ?
N5 C48 1.405(6) . ?
N5 C44 1.478(6) . ?
N7 C25 1.385(8) . ?
N7 C22 1.411(7) . ?
N7 C58 1.474(7) . ?
N3 C36 1.327(6) . ?
N3 C62 1.337(7) . ?
C19 C45 1.382(8) . ?
C19 C23 1.398(8) . ?
C19 H19 0.9500 . ?
N9 C59 1.389(7) . ?
N9 C69 1.410(7) . ?
N9 C68 1.465(6) . ?
C22 C41 1.388(7) . ?
C23 C27 1.390(7) . ?
C23 H23 0.9500 . ?
C24 C36 1.516(7) . ?
C25 C56 1.415(7) . ?
C26 C52 1.373(8) . ?
C26 H26 0.9500 . ?
C27 C51 1.508(7) . ?
C28 C65 1.381(8) . ?
C28 C54 1.513(7) . ?
C29 C34 1.361(8) . ?
C29 C42 1.401(9) . ?
C29 H29 0.9500 . ?
C30 C55 1.388(8) . ?
C30 C35 1.513(7) . ?
C31 C45 1.391(7) . ?
C31 C61 1.511(7) . ?
C32 C46 1.375(7) . ?
C32 H32 0.9500 . ?
C33 C40 1.397(7) . ?
C34 H34 0.9500 . ?
C36 C49 1.389(8) . ?
C37 C47 1.378(8) . ?
C37 C38 1.408(7) . ?
C37 H37 0.9500 . ?
C40 C42 1.373(8) . ?
C40 H40 0.9500 . ?
C41 C70 1.379(8) . ?
C41 H41 0.9500 . ?
C42 H42 0.9500 . ?
O16 C83 1.415(16) . ?
O16 H16 0.8400 . ?
C44 H44A 0.9800 . ?
C44 H44B 0.9800 . ?
C44 H44C 0.9800 . ?
C45 H45 0.9500 . ?
C46 C47 1.390(8) . ?
C46 H46 0.9500 . ?
C47 H47 0.9500 . ?
C48 C73 1.399(7) . ?
C49 C75 1.387(9) . ?
C49 H49 0.9500 . ?
C50 C66 1.382(8) . ?
C50 H50 0.9500 . ?
C52 C77 1.385(10) . ?
C52 H52 0.9500 . ?
C53 C71 1.386(7) . ?
C55 C74 1.384(10) . ?
C55 H55 0.9500 . ?
C56 C60 1.376(11) . ?
C56 H56 0.9500 . ?
C57 H57A 0.9800 . ?
C57 H57B 0.9800 . ?
C57 H57C 0.9800 . ?
C58 H58A 0.9800 . ?
C58 H58B 0.9800 . ?
C58 H58C 0.9800 . ?
C59 C64 1.410(8) . ?
C60 C66 1.360(11) . ?
C60 H60 0.9500 . ?
C62 C67 1.388(8) . ?
C62 C63 1.519(8) . ?
C64 C77 1.366(10) . ?
C64 H64 0.9500 . ?
C65 C74 1.393(10) . ?
C65 H65 0.9500 . ?
C66 H66 0.9500 . ?
C67 C75 1.387(9) . ?
C67 H67 0.9500 . ?
C68 H68A 0.9800 . ?
C68 H68B 0.9800 . ?
C68 H68C 0.9800 . ?
C69 C80 1.398(7) . ?
C70 C73 1.369(8) . ?
C70 H70 0.9500 . ?
C71 C78 1.391(8) . ?
C71 H71 0.9500 . ?
C73 H73 0.9500 . ?
C74 H74 0.9500 . ?
C75 H75 0.9500 . ?
C76 H76A 0.9800 . ?
C76 H76B 0.9800 . ?
C76 H76C 0.9800 . ?
C77 H77 0.9500 . ?
C78 C80 1.360(9) . ?
C78 H78 0.9500 . ?
C80 H80 0.9500 . ?
C83 H83A 0.9800 . ?
C83 H83B 0.9800 . ?
C83 H83C 0.9800 . ?
O800 C800 1.382(8) . ?
O800 H800 0.8400 . ?
O600 C600 1.424(10) . ?
O600 H600 0.8400 . ?
C800 H80A 0.9800 . ?
C800 H80B 0.9800 . ?
C800 H80C 0.9800 . ?
C600 H60A 0.9800 . ?
C600 H60B 0.9800 . ?
C600 H60C 0.9800 . ?
O900 C900 1.394(12) . ?
O900 H900 0.8400 . ?
C900 H90A 0.9800 . ?
C900 H90B 0.9800 . ?
C900 H90C 0.9800 . ?
O950 C950 1.289(12) . ?
O950 H950 0.8400 . ?
O960 C960 1.334(15) . ?
O960 H960 0.8400 . ?
C950 H95A 0.9800 . ?
C950 H95B 0.9800 . ?
C950 H95C 0.9800 . ?
C960 H96A 0.9800 . ?
C960 H96B 0.9800 . ?
C960 H96C 0.9800 . ?
 
loop_
 _geom_angle_atom_site_label_1
 _geom_angle_atom_site_label_2
 _geom_angle_atom_site_label_3
 _geom_angle
 _geom_angle_site_symmetry_1
 _geom_angle_site_symmetry_3
 _geom_angle_publ_flag
O2 Lu1 O6 146.13(12) . . ?
O2 Lu1 O4 130.95(12) . . ?
O6 Lu1 O4 75.70(12) . . ?
O2 Lu1 O101 80.55(12) . . ?
O6 Lu1 O101 85.24(12) . . ?
O4 Lu1 O101 143.27(12) . . ?
O2 Lu1 O9 85.48(12) . . ?
O6 Lu1 O9 80.68(12) . . ?
O4 Lu1 O9 77.43(13) . . ?
O101 Lu1 O9 130.49(12) . . ?
O2 Lu1 O8 75.13(12) . . ?
O6 Lu1 O8 130.52(12) . . ?
O4 Lu1 O8 93.05(12) . . ?
O101 Lu1 O8 75.79(12) . . ?
O9 Lu1 O8 144.50(12) . . ?
O2 Lu1 N2 65.61(13) . . ?
O6 Lu1 N2 135.95(12) . . ?
O4 Lu1 N2 65.40(13) . . ?
O101 Lu1 N2 138.71(12) . . ?
O9 Lu1 N2 71.66(13) . . ?
O8 Lu1 N2 73.28(12) . . ?
O2 Lu1 N1 136.69(13) . . ?
O6 Lu1 N1 65.53(13) . . ?
O4 Lu1 N1 70.13(13) . . ?
O101 Lu1 N1 73.45(12) . . ?
O9 Lu1 N1 137.55(13) . . ?
O8 Lu1 N1 65.35(13) . . ?
N2 Lu1 N1 115.82(13) . . ?
O2 Lu1 N3 74.52(13) . . ?
O6 Lu1 N3 71.61(12) . . ?
O4 Lu1 N3 133.18(13) . . ?
O101 Lu1 N3 65.43(13) . . ?
O9 Lu1 N3 65.07(13) . . ?
O8 Lu1 N3 133.73(12) . . ?
N2 Lu1 N3 122.30(13) . . ?
N1 Lu1 N3 121.83(13) . . ?
N6 Cr1 N10 178.58(18) . . ?
N6 Cr1 N4 85.83(17) . . ?
N10 Cr1 N4 94.18(17) . . ?
N6 Cr1 N12 95.14(17) . . ?
N10 Cr1 N12 86.28(18) . . ?
N4 Cr1 N12 88.29(16) . . ?
N6 Cr1 C1 92.16(16) . . ?
N10 Cr1 C1 86.41(16) . . ?
N4 Cr1 C1 91.60(17) . . ?
N12 Cr1 C1 172.67(17) . . ?
N6 Cr1 N8 87.11(17) . . ?
N10 Cr1 N8 92.92(17) . . ?
N4 Cr1 N8 172.67(17) . . ?
N12 Cr1 N8 90.39(17) . . ?
C1 Cr1 N8 90.62(17) . . ?
C35 O6 Lu1 124.1(3) . . ?
C24 O101 Lu1 125.5(3) . . ?
C51 O2 Lu1 124.3(3) . . ?
C54 O8 Lu1 124.1(3) . . ?
C33 C1 C34 118.1(4) . . ?
C33 C1 Cr1 118.1(3) . . ?
C34 C1 Cr1 120.2(3) . . ?
C33 C1 H1 96.3 . . ?
C34 C1 H1 96.3 . . ?
Cr1 C1 H1 96.3 . . ?
C61 O4 Lu1 124.2(3) . . ?
C76 O20 H20 109.5 . . ?
C63 O9 Lu1 125.5(3) . . ?
C59 N12 C26 120.3(5) . . ?
C59 N12 Cr1 120.7(4) . . ?
C26 N12 Cr1 118.6(3) . . ?
C28 N1 C30 120.3(4) . . ?
C28 N1 Lu1 120.2(3) . . ?
C30 N1 Lu1 119.3(3) . . ?
C38 N4 C32 119.1(4) . . ?
C38 N4 Cr1 121.3(3) . . ?
C32 N4 Cr1 118.9(3) . . ?
C22 N6 C48 118.4(4) . . ?
C22 N6 Cr1 119.5(3) . . ?
C48 N6 Cr1 121.2(3) . . ?
C50 N8 C25 119.6(5) . . ?
C50 N8 Cr1 120.8(4) . . ?
C25 N8 Cr1 117.3(4) . . ?
C31 N2 C27 119.8(4) . . ?
C31 N2 Lu1 120.4(3) . . ?
C27 N2 Lu1 119.8(3) . . ?
C69 N10 C53 119.0(4) . . ?
C69 N10 Cr1 121.1(4) . . ?
C53 N10 Cr1 119.3(3) . . ?
C33 N11 C53 121.8(4) . . ?
C33 N11 C57 118.3(5) . . ?
C53 N11 C57 116.1(4) . . ?
C38 N5 C48 123.7(4) . . ?
C38 N5 C44 116.7(4) . . ?
C48 N5 C44 116.6(4) . . ?
C25 N7 C22 120.7(4) . . ?
C25 N7 C58 118.9(5) . . ?
C22 N7 C58 116.4(5) . . ?
C36 N3 C62 120.5(4) . . ?
C36 N3 Lu1 119.4(3) . . ?
C62 N3 Lu1 120.1(3) . . ?
C45 C19 C23 119.5(5) . . ?
C45 C19 H19 120.3 . . ?
C23 C19 H19 120.3 . . ?
C59 N9 C69 123.0(4) . . ?
C59 N9 C68 117.1(5) . . ?
C69 N9 C68 116.6(5) . . ?
N6 C22 C41 122.4(5) . . ?
N6 C22 N7 117.3(4) . . ?
C41 C22 N7 120.4(5) . . ?
C27 C23 C19 118.3(5) . . ?
C27 C23 H23 120.9 . . ?
C19 C23 H23 120.9 . . ?
O100 C24 O101 126.3(5) . . ?
O100 C24 C36 118.6(5) . . ?
O101 C24 C36 115.1(4) . . ?
N8 C25 N7 117.9(5) . . ?
N8 C25 C56 120.3(6) . . ?
N7 C25 C56 121.9(6) . . ?
N12 C26 C52 121.9(5) . . ?
N12 C26 H26 119.1 . . ?
C52 C26 H26 119.1 . . ?
N2 C27 C23 121.9(5) . . ?
N2 C27 C51 113.1(4) . . ?
C23 C27 C51 125.0(5) . . ?
N1 C28 C65 122.2(5) . . ?
N1 C28 C54 113.7(4) . . ?
C65 C28 C54 124.0(5) . . ?
C34 C29 C42 119.1(5) . . ?
C34 C29 H29 120.5 . . ?
C42 C29 H29 120.5 . . ?
N1 C30 C55 121.3(5) . . ?
N1 C30 C35 113.8(4) . . ?
C55 C30 C35 124.8(5) . . ?
N2 C31 C45 122.1(5) . . ?
N2 C31 C61 113.1(4) . . ?
C45 C31 C61 124.8(4) . . ?
N4 C32 C46 123.0(5) . . ?
N4 C32 H32 118.5 . . ?
C46 C32 H32 118.5 . . ?
C1 C33 N11 117.5(4) . . ?
C1 C33 C40 121.4(5) . . ?
N11 C33 C40 121.1(5) . . ?
C1 C34 C29 122.8(5) . . ?
C1 C34 H34 118.6 . . ?
C29 C34 H34 118.6 . . ?
O7 C35 O6 124.7(5) . . ?
O7 C35 C30 120.0(5) . . ?
O6 C35 C30 115.3(4) . . ?
N3 C36 C49 121.2(5) . . ?
N3 C36 C24 114.6(4) . . ?
C49 C36 C24 124.2(5) . . ?
C47 C37 C38 119.0(5) . . ?
C47 C37 H37 120.5 . . ?
C38 C37 H37 120.5 . . ?
N4 C38 N5 119.0(4) . . ?
N4 C38 C37 120.4(5) . . ?
N5 C38 C37 120.6(4) . . ?
C42 C40 C33 119.4(5) . . ?
C42 C40 H40 120.3 . . ?
C33 C40 H40 120.3 . . ?
C70 C41 C22 118.3(5) . . ?
C70 C41 H41 120.9 . . ?
C22 C41 H41 120.9 . . ?
C40 C42 C29 118.8(5) . . ?
C40 C42 H42 120.6 . . ?
C29 C42 H42 120.6 . . ?
C83 O16 H16 109.5 . . ?
N5 C44 H44A 109.5 . . ?
N5 C44 H44B 109.5 . . ?
H44A C44 H44B 109.5 . . ?
N5 C44 H44C 109.5 . . ?
H44A C44 H44C 109.5 . . ?
H44B C44 H44C 109.5 . . ?
C19 C45 C31 118.4(5) . . ?
C19 C45 H45 120.8 . . ?
C31 C45 H45 120.8 . . ?
C32 C46 C47 117.7(5) . . ?
C32 C46 H46 121.2 . . ?
C47 C46 H46 121.2 . . ?
C37 C47 C46 120.7(5) . . ?
C37 C47 H47 119.7 . . ?
C46 C47 H47 119.7 . . ?
N6 C48 C73 121.4(5) . . ?
N6 C48 N5 118.9(4) . . ?
C73 C48 N5 119.7(5) . . ?
C75 C49 C36 119.0(6) . . ?
C75 C49 H49 120.5 . . ?
C36 C49 H49 120.5 . . ?
N8 C50 C66 121.7(6) . . ?
N8 C50 H50 119.1 . . ?
C66 C50 H50 119.1 . . ?
O1 C51 O2 124.9(5) . . ?
O1 C51 C27 118.7(5) . . ?
O2 C51 C27 116.3(4) . . ?
C26 C52 C77 118.0(6) . . ?
C26 C52 H52 121.0 . . ?
C77 C52 H52 121.0 . . ?
N10 C53 C71 121.9(5) . . ?
N10 C53 N11 118.7(4) . . ?
C71 C53 N11 119.3(5) . . ?
O3 C54 O8 125.9(5) . . ?
O3 C54 C28 118.8(5) . . ?
O8 C54 C28 115.4(4) . . ?
C74 C55 C30 118.5(6) . . ?
C74 C55 H55 120.7 . . ?
C30 C55 H55 120.7 . . ?
C60 C56 C25 118.4(6) . . ?
C60 C56 H56 120.8 . . ?
C25 C56 H56 120.8 . . ?
N11 C57 H57A 109.5 . . ?
N11 C57 H57B 109.5 . . ?
H57A C57 H57B 109.5 . . ?
N11 C57 H57C 109.5 . . ?
H57A C57 H57C 109.5 . . ?
H57B C57 H57C 109.5 . . ?
N7 C58 H58A 109.5 . . ?
N7 C58 H58B 109.5 . . ?
H58A C58 H58B 109.5 . . ?
N7 C58 H58C 109.5 . . ?
H58A C58 H58C 109.5 . . ?
H58B C58 H58C 109.5 . . ?
N12 C59 N9 119.8(5) . . ?
N12 C59 C64 119.5(5) . . ?
N9 C59 C64 120.7(5) . . ?
C66 C60 C56 120.5(5) . . ?
C66 C60 H60 119.7 . . ?
C56 C60 H60 119.7 . . ?
O5 C61 O4 126.0(5) . . ?
O5 C61 C31 118.2(5) . . ?
O4 C61 C31 115.8(4) . . ?
N3 C62 C67 121.6(5) . . ?
N3 C62 C63 114.4(4) . . ?
C67 C62 C63 124.1(5) . . ?
O10 C63 O9 126.5(5) . . ?
O10 C63 C62 119.1(5) . . ?
O9 C63 C62 114.4(4) . . ?
C77 C64 C59 119.3(6) . . ?
C77 C64 H64 120.3 . . ?
C59 C64 H64 120.3 . . ?
C28 C65 C74 117.8(6) . . ?
C28 C65 H65 121.1 . . ?
C74 C65 H65 121.1 . . ?
C60 C66 C50 119.0(6) . . ?
C60 C66 H66 120.5 . . ?
C50 C66 H66 120.5 . . ?
C75 C67 C62 118.5(6) . . ?
C75 C67 H67 120.8 . . ?
C62 C67 H67 120.8 . . ?
N9 C68 H68A 109.5 . . ?
N9 C68 H68B 109.5 . . ?
H68A C68 H68B 109.5 . . ?
N9 C68 H68C 109.5 . . ?
H68A C68 H68C 109.5 . . ?
H68B C68 H68C 109.5 . . ?
N10 C69 C80 120.9(5) . . ?
N10 C69 N9 118.8(5) . . ?
C80 C69 N9 120.3(5) . . ?
C73 C70 C41 120.6(5) . . ?
C73 C70 H70 119.7 . . ?
C41 C70 H70 119.7 . . ?
C53 C71 C78 118.0(6) . . ?
C53 C71 H71 121.0 . . ?
C78 C71 H71 121.0 . . ?
C70 C73 C48 118.8(5) . . ?
C70 C73 H73 120.6 . . ?
C48 C73 H73 120.6 . . ?
C55 C74 C65 119.9(6) . . ?
C55 C74 H74 120.1 . . ?
C65 C74 H74 120.1 . . ?
C49 C75 C67 119.2(6) . . ?
C49 C75 H75 120.4 . . ?
C67 C75 H75 120.4 . . ?
O20 C76 H76A 109.5 . . ?
O20 C76 H76B 109.5 . . ?
H76A C76 H76B 109.5 . . ?
O20 C76 H76C 109.5 . . ?
H76A C76 H76C 109.5 . . ?
H76B C76 H76C 109.5 . . ?
C64 C77 C52 120.9(6) . . ?
C64 C77 H77 119.5 . . ?
C52 C77 H77 119.5 . . ?
C80 C78 C71 120.7(5) . . ?
C80 C78 H78 119.7 . . ?
C71 C78 H78 119.7 . . ?
C78 C80 C69 119.5(5) . . ?
C78 C80 H80 120.2 . . ?
C69 C80 H80 120.2 . . ?
O16 C83 H83A 109.5 . . ?
O16 C83 H83B 109.5 . . ?
H83A C83 H83B 109.5 . . ?
O16 C83 H83C 109.5 . . ?
H83A C83 H83C 109.5 . . ?
H83B C83 H83C 109.5 . . ?
C800 O800 H800 109.5 . . ?
C600 O600 H600 109.5 . . ?
O800 C800 H80A 109.5 . . ?
O800 C800 H80B 109.5 . . ?
H80A C800 H80B 109.5 . . ?
O800 C800 H80C 109.5 . . ?
H80A C800 H80C 109.5 . . ?
H80B C800 H80C 109.5 . . ?
O600 C600 H60A 109.5 . . ?
O600 C600 H60B 109.5 . . ?
H60A C600 H60B 109.5 . . ?
O600 C600 H60C 109.5 . . ?
H60A C600 H60C 109.5 . . ?
H60B C600 H60C 109.5 . . ?
C900 O900 H900 109.5 . . ?
O900 C900 H90A 109.5 . . ?
O900 C900 H90B 109.5 . . ?
H90A C900 H90B 109.5 . . ?
O900 C900 H90C 109.5 . . ?
H90A C900 H90C 109.5 . . ?
H90B C900 H90C 109.5 . . ?
C950 O950 H950 109.5 . . ?
C960 O960 H960 109.5 . . ?
O950 C950 H95A 109.5 . . ?
O950 C950 H95B 109.5 . . ?
H95A C950 H95B 109.5 . . ?
O950 C950 H95C 109.5 . . ?
H95A C950 H95C 109.5 . . ?
H95B C950 H95C 109.5 . . ?
O960 C960 H96A 109.5 . . ?
O960 C960 H96B 109.5 . . ?
H96A C960 H96B 109.5 . . ?
O960 C960 H96C 109.5 . . ?
H96A C960 H96C 109.5 . . ?
H96B C960 H96C 109.5 . . ?
 
_refine_diff_density_max    3.134
_refine_diff_density_min   -3.250
_refine_diff_density_rms    0.156

_shelx_res_file
;
TITL JKCrLu_0m_a.res in P2(1)/n
    shelx.res
    created by SHELXL-2018/1 at 12:35:58 on 12-Nov-2019
CELL  0.71073  16.1542  23.3848  17.6738   90.000   91.789   90.000
ZERR     4.00   0.0003   0.0004   0.0003    0.000    0.001    0.000
LATT   1
SYMM  1/2 - X, 1/2 + Y, 1/2 - Z
SFAC  C    N    O    CR   LU   H
UNIT  248  48   72   4    4    272
MERG   2
OMIT     0   2   0
OMIT     2   1   0
OMIT     1   2   0
OMIT     1   3   0
OMIT     1   1   0
OMIT     0   1   2
OMIT    -1   1   2
OMIT    -2   0   2
OMIT    -1   1   1
OMIT     1   0   1
OMIT     0   2   1
OMIT     2   1   1
ABIN
DFIX     1.400   0.020 O950 C950
DFIX     1.400   0.020 C960 O960
EADP O800 O950
FMAP   2
PLAN   20
ACTA
BOND   $H
L.S.  12
TEMP  -173.13
WGHT    0.009600   59.869301
FVAR       0.13267   1.02240
LU1   5    0.612797    0.680232    0.797056    11.00000    0.01391    0.01424 =
         0.01122    0.00312    0.00094   -0.00051
CR1   4    0.613491    0.672749    0.291985    11.00000    0.01465    0.01456 =
         0.01051   -0.00037   -0.00154   -0.00179
O100  3    0.704354    0.795774    0.617199    11.00000    0.03222    0.02763 =
         0.02025    0.01243    0.00376   -0.00354
O1    3    0.366560    0.671223    0.679181    11.00000    0.01553    0.04192 =
         0.03430    0.01228   -0.00179    0.00047
O3    3    0.676658    0.547295    0.627786    11.00000    0.03126    0.03336 =
         0.03527   -0.01762    0.00192    0.00017
O6    3    0.724728    0.721782    0.865264    11.00000    0.01973    0.01953 =
         0.01538   -0.00024    0.00195   -0.00196
O101  3    0.672681    0.721052    0.689724    11.00000    0.01882    0.01898 =
         0.01486    0.00456    0.00218   -0.00138
O2    3    0.492499    0.696724    0.722632    11.00000    0.01776    0.02165 =
         0.01885    0.00500    0.00119    0.00166
O8    3    0.609894    0.605361    0.706201    11.00000    0.01756    0.01885 =
         0.01894    0.00048    0.00124   -0.00156
O7    3    0.850139    0.715355    0.919826    11.00000    0.02027    0.03750 =
         0.02064   -0.00045   -0.00448   -0.00575
C1    1    0.519072    0.729178    0.270191    11.00000    0.01261    0.01126 =
         0.00513   -0.00015    0.00115    0.00108
AFIX  13
H1    6    0.527635    0.752388    0.317308    11.00000   -1.20000
AFIX   0
O4    3    0.638561    0.617012    0.898887    11.00000    0.02053    0.02159 =
         0.01839    0.00668   -0.00148   -0.00485
O5    3    0.591660    0.560106    0.990309    11.00000    0.04156    0.03286 =
         0.02163    0.01374   -0.00638   -0.01565
O20   3    0.727809    0.569566    0.084931    11.00000    0.04347    0.03659 =
         0.03343    0.00617   -0.01108   -0.01212
AFIX 147
H20   6    0.685995    0.572848    0.055796    11.00000   -1.50000
AFIX   0
O9    3    0.539520    0.723453    0.896410    11.00000    0.02099    0.02441 =
         0.01768   -0.00068    0.00522   -0.00249
O10   3    0.502339    0.800259    0.963231    11.00000    0.04523    0.03353 =
         0.03614   -0.01093    0.02012   -0.00145
N12   2    0.700944    0.614713    0.326743    11.00000    0.01924    0.01872 =
         0.02276   -0.00064   -0.00674   -0.00081
N1    2    0.745238    0.631932    0.781719    11.00000    0.01618    0.01745 =
         0.01683    0.00251    0.00057    0.00092
N4    2    0.545697    0.606709    0.247725    11.00000    0.01544    0.01774 =
         0.01777   -0.00212   -0.00138   -0.00228
N6    2    0.657288    0.682025    0.186675    11.00000    0.01745    0.01881 =
         0.01573   -0.00128    0.00274   -0.00090
N8    2    0.690614    0.738640    0.324403    11.00000    0.02495    0.01878 =
         0.01731    0.00218   -0.00367   -0.00476
N2    2    0.496354    0.618708    0.826904    11.00000    0.01643    0.01633 =
         0.01315    0.00132    0.00256   -0.00194
N10   2    0.567193    0.664809    0.397072    11.00000    0.02422    0.02021 =
         0.01219    0.00313   -0.00067   -0.00114
N11   2    0.430946    0.671934    0.340869    11.00000    0.02125    0.02895 =
         0.02064    0.00171    0.00483   -0.00105
N5    2    0.525652    0.656756    0.132016    11.00000    0.02093    0.02505 =
         0.01589    0.00092   -0.00232   -0.00334
N7    2    0.788710    0.701713    0.242992    11.00000    0.01494    0.02780 =
         0.03681    0.00244   -0.00083   -0.00272
N3    2    0.599674    0.784562    0.788433    11.00000    0.01617    0.01618 =
         0.01915    0.00160   -0.00145   -0.00058
C19   1    0.366411    0.546672    0.857919    11.00000    0.02342    0.02593 =
         0.03015    0.00075    0.00512   -0.01021
AFIX  43
H19   6    0.322007    0.521464    0.868110    11.00000   -1.20000
AFIX   0
N9    2    0.703725    0.654634    0.449891    11.00000    0.03355    0.02473 =
         0.01461    0.00665   -0.01254    0.00076
C22   1    0.735597    0.701193    0.178102    11.00000    0.01863    0.02350 =
         0.02145   -0.00167    0.00254    0.00036
C23   1    0.361072    0.583601    0.795758    11.00000    0.01779    0.02852 =
         0.02859    0.00303    0.00177   -0.00312
AFIX  43
H23   6    0.313320    0.583925    0.762995    11.00000   -1.20000
AFIX   0
C24   1    0.672375    0.773393    0.673362    11.00000    0.01821    0.02158 =
         0.01585    0.00574   -0.00136   -0.00375
C25   1    0.770392    0.734844    0.305202    11.00000    0.02679    0.02376 =
         0.02377    0.01023   -0.00864   -0.00442
C26   1    0.730220    0.577116    0.275052    11.00000    0.01899    0.02217 =
         0.03396   -0.00431   -0.00369   -0.00076
AFIX  43
H26   6    0.703254    0.574542    0.226630    11.00000   -1.20000
AFIX   0
C27   1    0.427453    0.619839    0.783127    11.00000    0.01914    0.01871 =
         0.01770    0.00013    0.00302   -0.00029
C28   1    0.751654    0.589668    0.731812    11.00000    0.02325    0.02052 =
         0.02967   -0.00640   -0.00038    0.00201
C29   1    0.464939    0.797137    0.180840    11.00000    0.03530    0.03365 =
         0.02498    0.00978    0.00383    0.00956
AFIX  43
H29   6    0.474306    0.827913    0.147080    11.00000   -1.20000
AFIX   0
C30   1    0.809656    0.645974    0.826893    11.00000    0.01824    0.02146 =
         0.02654    0.00211   -0.00253    0.00197
C31   1    0.501474    0.583325    0.886073    11.00000    0.02508    0.01634 =
         0.01260    0.00116    0.00261   -0.00342
C32   1    0.529385    0.561049    0.292539    11.00000    0.02032    0.01932 =
         0.02162    0.00029   -0.00200   -0.00281
AFIX  43
H32   6    0.559313    0.557327    0.339409    11.00000   -1.20000
AFIX   0
C33   1    0.440919    0.712268    0.284326    11.00000    0.01881    0.02187 =
         0.01537   -0.00205    0.00028    0.00286
C34   1    0.529225    0.772916    0.220771    11.00000    0.02639    0.02142 =
         0.02036    0.00202    0.00440    0.00273
AFIX  43
H34   6    0.583507    0.787202    0.213787    11.00000   -1.20000
AFIX   0
C35   1    0.794878    0.698021    0.875510    11.00000    0.01619    0.02504 =
         0.01485    0.00251    0.00046   -0.00625
C36   1    0.629867    0.811704    0.729415    11.00000    0.02328    0.01871 =
         0.02468    0.00537    0.00115   -0.00146
C37   1    0.446599    0.570378    0.155963    11.00000    0.02267    0.02534 =
         0.02269   -0.00526   -0.00780   -0.00385
AFIX  43
H37   6    0.418490    0.573682    0.108143    11.00000   -1.20000
AFIX   0
C38   1    0.507040    0.610752    0.178700    11.00000    0.01795    0.01916 =
         0.01878   -0.00225   -0.00026    0.00057
C40   1    0.372803    0.734109    0.243151    11.00000    0.01918    0.03911 =
         0.01884   -0.00135    0.00139    0.00640
AFIX  43
H40   6    0.318707    0.720071    0.251700    11.00000   -1.20000
AFIX   0
C41   1    0.763843    0.719737    0.108884    11.00000    0.02271    0.03315 =
         0.02758   -0.00491    0.01245   -0.00461
AFIX  43
H41   6    0.819076    0.732921    0.104227    11.00000   -1.20000
AFIX   0
C42   1    0.384714    0.776035    0.190228    11.00000    0.02925    0.04255 =
         0.02139    0.00563   -0.00180    0.01536
AFIX  43
H42   6    0.339384    0.790487    0.160497    11.00000   -1.20000
AFIX   0
O16   3    0.107523    0.575072    0.766338    11.00000    0.05151    0.04457 =
         0.14062   -0.00171    0.01294   -0.00022
AFIX 147
H16   6    0.135276    0.603674    0.753570    11.00000   -1.50000
AFIX   0
C44   1    0.464648    0.670261    0.070553    11.00000    0.03109    0.03380 =
         0.01534    0.00211   -0.00887   -0.00276
AFIX 137
H44A  6    0.472264    0.644081    0.028035    11.00000   -1.50000
H44B  6    0.472724    0.709724    0.053643    11.00000   -1.50000
H44C  6    0.408504    0.665934    0.089223    11.00000   -1.50000
AFIX   0
C45   1    0.436788    0.547119    0.904433    11.00000    0.03066    0.02016 =
         0.01972    0.00201    0.00432   -0.00580
AFIX  43
H45   6    0.440892    0.523271    0.947904    11.00000   -1.20000
AFIX   0
C46   1    0.471565    0.520032    0.273111    11.00000    0.02535    0.01582 =
         0.03574    0.00246   -0.00282   -0.00496
AFIX  43
H46   6    0.461196    0.488713    0.305713    11.00000   -1.20000
AFIX   0
C47   1    0.428817    0.526005    0.204086    11.00000    0.02533    0.01893 =
         0.03766   -0.00395   -0.00588   -0.00639
AFIX  43
H47   6    0.386912    0.499217    0.189952    11.00000   -1.20000
AFIX   0
C48   1    0.605994    0.678603    0.124262    11.00000    0.02041    0.02193 =
         0.01583   -0.00331    0.00277   -0.00116
C49   1    0.622139    0.870578    0.721592    11.00000    0.04969    0.02289 =
         0.03476    0.00497    0.00871   -0.00431
AFIX  43
H49   6    0.643058    0.889468    0.678608    11.00000   -1.20000
AFIX   0
C50   1    0.669021    0.775510    0.378774    11.00000    0.04774    0.02305 =
         0.01632   -0.00146    0.00056   -0.00717
AFIX  43
H50   6    0.612038    0.780643    0.388682    11.00000   -1.20000
AFIX   0
C51   1    0.428815    0.665523    0.722982    11.00000    0.01525    0.02452 =
         0.02429    0.00411    0.00334    0.00512
C52   1    0.797551    0.542869    0.290964    11.00000    0.02936    0.02776 =
         0.05433   -0.00448    0.00079    0.00585
AFIX  43
H52   6    0.817325    0.516861    0.254397    11.00000   -1.20000
AFIX   0
C53   1    0.483744    0.670115    0.406014    11.00000    0.02768    0.02072 =
         0.01775    0.00113    0.00361   -0.00167
C54   1    0.673416    0.579495    0.684405    11.00000    0.02486    0.01963 =
         0.02237   -0.00111    0.00020   -0.00202
C55   1    0.883923    0.616232    0.824710    11.00000    0.02475    0.04183 =
         0.05790   -0.00916   -0.01088    0.01090
AFIX  43
H55   6    0.928880    0.625622    0.858366    11.00000   -1.20000
AFIX   0
C56   1    0.832810    0.763280    0.348677    11.00000    0.03044    0.04281 =
         0.03806    0.01644   -0.01747   -0.01841
AFIX  43
H56   6    0.889682    0.757973    0.338448    11.00000   -1.20000
AFIX   0
C57   1    0.349075    0.645432    0.347990    11.00000    0.02123    0.03968 =
         0.03518    0.00447    0.00560   -0.00508
AFIX 137
H57A  6    0.311524    0.672620    0.371488    11.00000   -1.50000
H57B  6    0.354253    0.611088    0.379560    11.00000   -1.50000
H57C  6    0.326851    0.634913    0.297669    11.00000   -1.50000
AFIX   0
C58   1    0.875439    0.685074    0.231690    11.00000    0.01737    0.03454 =
         0.07742    0.00674    0.00306    0.00320
AFIX 137
H58A  6    0.877310    0.655167    0.192938    11.00000   -1.50000
H58B  6    0.899828    0.670544    0.279382    11.00000   -1.50000
H58C  6    0.906857    0.718446    0.215234    11.00000   -1.50000
AFIX   0
C59   1    0.735892    0.617552    0.396882    11.00000    0.02706    0.02234 =
         0.02476    0.00523   -0.00976    0.00024
C60   1    0.809112    0.798815    0.406142    11.00000    0.06181    0.05099 =
         0.02541    0.00914   -0.02107   -0.03903
AFIX  43
H60   6    0.850019    0.818404    0.435960    11.00000   -1.20000
AFIX   0
C61   1    0.583673    0.586802    0.928999    11.00000    0.02931    0.01859 =
         0.01804    0.00487    0.00055   -0.00409
C62   1    0.562949    0.813667    0.843173    11.00000    0.02022    0.01985 =
         0.02927   -0.00193    0.00164   -0.00145
C63   1    0.532329    0.776757    0.907262    11.00000    0.02185    0.02794 =
         0.02535   -0.00468    0.00529   -0.00047
C64   1    0.806354    0.584077    0.414896    11.00000    0.03467    0.03612 =
         0.03695    0.00228   -0.01917    0.00514
AFIX  43
H64   6    0.833103    0.587010    0.463378    11.00000   -1.20000
AFIX   0
C65   1    0.824046    0.559100    0.724126    11.00000    0.03517    0.04033 =
         0.06093   -0.02514   -0.00811    0.01351
AFIX  43
H65   6    0.828055    0.529835    0.687140    11.00000   -1.20000
AFIX   0
C66   1    0.727593    0.806124    0.420604    11.00000    0.08498    0.03016 =
         0.01829   -0.00377   -0.00148   -0.02623
AFIX  43
H66   6    0.711151    0.831887    0.458886    11.00000   -1.20000
AFIX   0
C67   1    0.553943    0.872652    0.839822    11.00000    0.04336    0.02187 =
         0.03824   -0.00665    0.00687    0.00082
AFIX  43
H67   6    0.528184    0.892887    0.879319    11.00000   -1.20000
AFIX   0
C68   1    0.758468    0.671269    0.513760    11.00000    0.03594    0.03334 =
         0.02536    0.00624   -0.01723   -0.00644
AFIX 137
H68A  6    0.761964    0.639928    0.550529    11.00000   -1.50000
H68B  6    0.736245    0.705419    0.538043    11.00000   -1.50000
H68C  6    0.813822    0.679593    0.495440    11.00000   -1.50000
AFIX   0
C69   1    0.618028    0.661957    0.459374    11.00000    0.03288    0.02154 =
         0.01756    0.00331   -0.00423   -0.00284
C70   1    0.709631    0.718519    0.047078    11.00000    0.04251    0.03621 =
         0.01806   -0.00409    0.01376   -0.00834
AFIX  43
H70   6    0.726889    0.732560   -0.000341    11.00000   -1.20000
AFIX   0
C71   1    0.449702    0.672859    0.476948    11.00000    0.03417    0.03590 =
         0.02151    0.00311    0.00889   -0.00123
AFIX  43
H71   6    0.391495    0.675471    0.482328    11.00000   -1.20000
AFIX   0
C73   1    0.631152    0.697264    0.053383    11.00000    0.03615    0.03467 =
         0.01278   -0.00376    0.00384   -0.00535
AFIX  43
H73   6    0.594465    0.695231    0.010399    11.00000   -1.20000
AFIX   0
C74   1    0.890995    0.572610    0.772420    11.00000    0.03224    0.04782 =
         0.08016   -0.02312   -0.01624    0.02016
AFIX  43
H74   6    0.941398    0.551918    0.769460    11.00000   -1.20000
AFIX   0
C75   1    0.583417    0.901388    0.777478    11.00000    0.06536    0.01620 =
         0.04846   -0.00001    0.01098    0.00131
AFIX  43
H75   6    0.577160    0.941659    0.773116    11.00000   -1.20000
AFIX   0
C76   1    0.800489    0.578586    0.043575    11.00000    0.04356    0.03787 =
         0.07809   -0.02154    0.00670   -0.00787
AFIX 137
H76A  6    0.793151    0.612375    0.011256    11.00000   -1.50000
H76B  6    0.810860    0.545042    0.012013    11.00000   -1.50000
H76C  6    0.847685    0.584576    0.078873    11.00000   -1.50000
AFIX   0
C77   1    0.835784    0.547388    0.361967    11.00000    0.03118    0.04068 =
         0.05860    0.00449   -0.01390    0.01356
AFIX  43
H77   6    0.883122    0.524654    0.374004    11.00000   -1.20000
AFIX   0
C78   1    0.503387    0.671671    0.540015    11.00000    0.04838    0.03762 =
         0.01606    0.00447    0.00600   -0.00140
AFIX  43
H78   6    0.481815    0.674726    0.589245    11.00000   -1.20000
AFIX   0
C80   1    0.586471    0.666177    0.531897    11.00000    0.04884    0.03072 =
         0.01173    0.00301   -0.00588   -0.00152
AFIX  43
H80   6    0.622780    0.665217    0.575210    11.00000   -1.20000
AFIX   0
C83   1    0.111801    0.569319    0.846057    11.00000    0.08080    0.15272 =
         0.14195   -0.00843    0.00905    0.05433
AFIX 137
H83A  6    0.169899    0.569745    0.863753    11.00000   -1.50000
H83B  6    0.086210    0.533086    0.860480    11.00000   -1.50000
H83C  6    0.082258    0.601143    0.869155    11.00000   -1.50000
AFIX   0
O800  3    0.281280    0.609121    0.063406    11.00000    0.03332    0.03350 =
         0.05234   -0.00073   -0.00375    0.00152
AFIX 147
H800  6    0.271561    0.625206    0.104687    11.00000   -1.50000
AFIX   0
O600  3    0.504618    0.816726    0.457806    11.00000    0.02357    0.11789 =
         0.05877    0.03799   -0.02707   -0.02211
AFIX 147
H600  6    0.455172    0.809884    0.444718    11.00000   -1.50000
AFIX   0
C800  1    0.240165    0.557348    0.059491    11.00000    0.04643    0.03537 =
         0.08167   -0.02421    0.01012   -0.00054
AFIX 137
H80A  6    0.273677    0.529568    0.032407    11.00000   -1.50000
H80B  6    0.186757    0.562397    0.032485    11.00000   -1.50000
H80C  6    0.230898    0.543355    0.110803    11.00000   -1.50000
AFIX   0
C600  1    0.510310    0.826285    0.537392    11.00000    0.04761    0.06121 =
         0.07093   -0.01883   -0.03300    0.01216
AFIX 137
H60A  6    0.567413    0.836385    0.552233    11.00000   -1.50000
H60B  6    0.494236    0.791432    0.563993    11.00000   -1.50000
H60C  6    0.473198    0.857616    0.550706    11.00000   -1.50000
AFIX   0
O900  3    0.614686    0.533268    0.474135    11.00000    0.12411    0.03422 =
         0.03743    0.00384   -0.00721   -0.01139
AFIX 147
H900  6    0.634273    0.540561    0.517654    11.00000   -1.50000
AFIX   0
C900  1    0.608679    0.474197    0.464711    11.00000    0.34891    0.03942 =
         0.10442    0.00624   -0.03231   -0.02628
AFIX 137
H90A  6    0.657254    0.455725    0.488634    11.00000   -1.50000
H90B  6    0.606163    0.465056    0.410574    11.00000   -1.50000
H90C  6    0.558398    0.460295    0.488300    11.00000   -1.50000
AFIX   0
O950  3    0.953270    0.604409    0.533458    10.50000    0.03332    0.03350 =
         0.05234   -0.00073   -0.00375    0.00152
AFIX 147
H950  6    0.937565    0.628329    0.565435    10.50000   -1.50000
AFIX   0
O960  3    0.768076    0.453046    0.608831    10.50000    0.10083    0.05179 =
         0.09729    0.00527    0.01999    0.01639
AFIX 147
H960  6    0.748300    0.485212    0.619273    10.50000   -1.50000
AFIX   0
C950  1    0.988582    0.561957    0.567941    10.50000    0.12016    0.01511 =
         0.05062   -0.00687   -0.04402    0.01039
AFIX 137
H95A  6    1.013516    0.575095    0.616124    10.50000   -1.50000
H95B  6    1.031774    0.546149    0.536309    10.50000   -1.50000
H95C  6    0.947309    0.532345    0.577614    10.50000   -1.50000
AFIX   0
C960  1    0.803065    0.455417    0.541528    10.50000    0.06564    0.17715 =
         0.02799    0.00783    0.01026    0.05143
AFIX 137
H96A  6    0.842824    0.487061    0.541160    10.50000   -1.50000
H96B  6    0.760180    0.461564    0.501917    10.50000   -1.50000
H96C  6    0.831896    0.419368    0.532061    10.50000   -1.50000
AFIX   0
HKLF    4


REM  JKCrLu_0m_a.res in P2(1)/n
REM R1 =  0.0540 for   16435 Fo > 4sig(Fo)  and  0.0592 for all   17940 data
REM    878 parameters refined using      2 restraints

END

WGHT      0.0096     59.8615

REM Highest difference peak  3.134,  deepest hole -3.250,  1-sigma level  0.156
Q1    1   0.9871  0.5811  0.5022  11.00000  0.05    3.13
Q2    1   0.5650  0.8203  0.4843  11.00000  0.05    2.69
Q3    1   0.2005  0.6551  0.7187  11.00000  0.05    2.24
Q4    1   0.5613  0.8240  0.9791  11.00000  0.05    1.42
Q5    1   0.9911  0.5208  0.6409  11.00000  0.05    1.32
Q6    1   0.6317  0.4520  0.4006  11.00000  0.05    1.32
Q7    1   0.5718  0.6705  0.7779  11.00000  0.05    1.31
Q8    1   0.0735  0.5224  0.8167  11.00000  0.05    1.30
Q9    1   0.0606  0.5740  0.9163  11.00000  0.05    1.28
Q10   1   0.6796  0.8252  0.6422  11.00000  0.05    1.27
Q11   1   0.9517  0.5720  0.5747  11.00000  0.05    1.24
Q12   1   0.7367  0.4568  0.5155  11.00000  0.05    1.19
Q13   1   0.7395  0.6811  0.4403  11.00000  0.05    1.18
Q14   1   0.2607  0.6644  0.7013  11.00000  0.05    0.98
Q15   1   0.5043  0.7154  0.2649  11.00000  0.05    0.95
Q16   1   0.5330  0.7162  0.2732  11.00000  0.05    0.92
Q17   1   0.7979  0.4346  0.5603  11.00000  0.05    0.90
Q18   1   0.9854  0.5510  0.5395  11.00000  0.05    0.85
Q19   1   0.6428  0.6511  0.7967  11.00000  0.05    0.82
Q20   1   0.5204  0.6801  0.1612  11.00000  0.05    0.82
;
_shelx_res_checksum   71563

_shelx_hkl_file
;
   1   0   0    0.00    0.10
  -1   0   0    0.00    0.10
   2   0   0   -0.90    0.10
   2   0   0   -0.80    0.10
  -2   0   0   -0.90    0.10
   3   0   0   -0.10    0.20
   4   0   0  553.34   11.50
   4   0   0  566.04   11.00
   4   0   0  538.95   11.00
  -4   0   0  567.14   10.90
   5   0   0   -0.10    1.10
  -5   0   0    0.50    0.70
   5   0   0    0.30    0.60
   5   0   0    0.60    0.70
   6   0   0   79.59    3.50
   6   0   0   75.79    2.70
   6   0   0   78.59    2.60
  -6   0   0   73.69    2.70
  -6   0   0   77.19    2.60
  -7   0   0   -1.00    1.10
   7   0   0    1.90    2.00
   7   0   0    1.70    1.30
  -7   0   0    0.70    1.10
   7   0   0   -0.20    1.10
   7   0   0   -1.30    1.00
   8   0   0 1358.56   27.10
  -8   0   0 1399.26   26.90
  -8   0   0 1468.25   27.50
   8   0   0 1363.06   27.20
   8   0   0 1407.46   27.10
   8   0   0 1389.86   27.00
   8   0   0 1358.26   28.20
   9   0   0    0.10    0.70
   9   0   0   -2.30    1.10
  -9   0   0   -0.40    1.00
   9   0   0   -0.90    2.00
  -9   0   0   -1.50    1.10
   9   0   0    0.90    1.10
   9   0   0   -1.50    1.00
   9   0   0   -1.90    1.20
  10   0   0  923.91   19.00
  10   0   0  936.41   20.50
 -10   0   0  949.71   19.50
 -10   0   0  965.40   18.80
  10   0   0  923.91   19.20
  10   0   0  933.01   19.10
  10   0   0  955.60   18.90
  10   0   0  927.51   18.20
  10   0   0  931.71   18.90
  11   0   0    0.20    1.40
  11   0   0   -1.00    1.40
 -11   0   0    0.90    1.40
  11   0   0   -0.60    1.20
  11   0   0   -0.50    2.30
  11   0   0    1.70    1.30
  11   0   0   -2.40    1.00
 -11   0   0    0.40    1.20
  12   0   0  422.86    9.80
  12   0   0  416.66   10.00
 -12   0   0  405.36   10.20
 -12   0   0  413.26    9.30
  12   0   0  417.06    9.50
  12   0   0  417.26   11.60
  12   0   0  396.76    9.40
  12   0   0  413.76    9.80
 -13   0   0   -0.40    1.40
  13   0   0    0.90    1.40
  13   0   0   -0.60    1.60
  13   0   0   -1.40    1.70
  13   0   0   -1.00    1.50
 -13   0   0   -3.50    1.50
  13   0   0    0.00    1.50
  13   0   0   -1.00    3.00
  14   0   0  370.66    9.60
  14   0   0  350.86   11.40
  14   0   0  361.96    9.30
  14   0   0  359.86    8.90
 -14   0   0  385.86    9.90
  14   0   0  358.66    9.20
  14   0   0  383.16    9.10
  15   0   0    0.80    3.50
  15   0   0    1.70    1.70
 -15   0   0   -2.10    1.90
  15   0   0   -2.70    1.90
  15   0   0   -1.90    1.60
  16   0   0  203.78    9.20
  16   0   0  194.48    6.60
  16   0   0  210.98    7.00
  17   0   0   -0.60    2.20
  17   0   0   -1.10    1.90
  17   0   0   -1.30    4.00
  18   0   0  368.36   13.10
  18   0   0  377.46   10.10
  18   0   0  359.26   10.40
  19   0   0   -0.90    2.40
  19   0   0    0.00    2.10
  19   0   0    0.80    4.30
  20   0   0   15.80    5.10
  21   0   0    2.30    4.40
  22   0   0  223.48   11.30
  -1  -1   0    0.00    0.10
  -1  -1   0    0.00    0.10
   1   1   0    0.00    0.10
  -1   1   0    0.00    0.10
   2  -1   0   -0.30    0.10
   2  -1   0   -0.20    0.10
  -2  -1   0   -0.20    0.10
  -2  -1   0   -0.10    0.10
   2   1   0   -0.20    0.10
   2   1   0   -0.20    0.10
  -2   1   0   -0.30    0.10
   3   1   0    3.60    0.50
   3   1   0    0.20    0.20
   4  -1   0   77.39    2.10
  -4  -1   0   77.79    2.10
   4  -1   0   76.99    2.30
   4   1   0   78.19    2.00
   4   1   0   79.39    2.10
   4   1   0   78.09    2.50
  -4   1   0   85.79    2.20
   4   1   0   76.19    2.10
   5  -1   0  699.13   13.60
  -5  -1   0  675.23   13.50
   5  -1   0  690.93   14.30
   5  -1   0  695.43   13.80
   5   1   0  688.73   13.60
  -5   1   0  682.03   13.50
   5   1   0  695.93   13.50
   5   1   0  686.63   14.10
   5   1   0  685.93   13.50
  -6  -1   0  472.15    9.80
  -6  -1   0  451.35    9.50
   6  -1   0  469.05   10.50
   6  -1   0  453.95    9.80
   6  -1   0  468.95    9.60
  -6   1   0  440.36    9.50
   6   1   0  466.15    9.40
  -6   1   0  477.35    9.80
   6   1   0  454.65   10.30
   6   1   0  470.45    9.60
   6   1   0  463.85    9.60
  -7  -1   0   18.90    1.60
   7  -1   0   18.90    1.80
   7  -1   0   21.60    1.70
  -7  -1   0   18.00    1.70
   7  -1   0   19.10    2.60
   7  -1   0   18.80    1.60
   7   1   0   23.70    2.60
   7   1   0   20.20    1.90
  -7   1   0   21.00    1.60
  -7   1   0   19.50    1.70
   7   1   0   22.40    1.80
   7   1   0   21.60    1.60
   7   1   0   20.30    1.50
  -8  -1   0  590.74   12.90
   8  -1   0  604.44   12.60
   8  -1   0  614.04   12.70
   8  -1   0  624.04   12.70
  -8  -1   0  583.74   12.50
   8  -1   0  623.94   14.00
   8  -1   0  613.74   12.90
   8   1   0  621.04   12.70
   8   1   0  606.84   12.50
   8   1   0  613.04   12.80
  -8   1   0  636.24   13.00
   8   1   0  604.84   13.70
   8   1   0  621.04   12.50
   8   1   0  624.64   12.90
  -8   1   0  602.44   12.50
   9  -1   0  185.78    6.30
   9  -1   0  186.08    5.20
   9  -1   0  185.38    4.90
   9  -1   0  190.38    5.00
  -9  -1   0  186.38    4.80
   9  -1   0  187.08    4.30
  -9  -1   0  176.38    5.20
   9  -1   0  179.68    4.90
  -9   1   0  181.88    5.30
   9   1   0  186.78    5.20
  -9   1   0  193.68    4.90
   9   1   0  183.58    4.70
   9   1   0  195.18    5.00
   9   1   0  184.38    4.70
   9   1   0  189.98    6.20
   9   1   0  183.58    5.10
  10  -1   0  577.04   12.60
  10  -1   0  567.24   12.20
  10  -1   0  571.94   11.40
 -10  -1   0  550.34   12.60
  10  -1   0  556.84   13.70
 -10  -1   0  575.34   12.00
  10  -1   0  572.44   12.30
  10  -1   0  564.34   12.20
  10   1   0  570.24   13.70
  10   1   0  570.54   12.40
  10   1   0  566.04   12.50
  10   1   0  562.24   11.30
  10   1   0  578.24   12.00
 -10   1   0  609.14   12.80
  10   1   0  570.14   12.00
 -10   1   0  574.44   12.00
 -11  -1   0   30.70    2.70
  11  -1   0   30.60    3.50
  11  -1   0   30.60    2.60
 -11  -1   0   31.90    2.40
  11  -1   0   29.10    2.50
  11  -1   0   34.90    2.40
  11  -1   0   32.90    2.60
  11   1   0   28.80    2.40
 -11   1   0   30.20    2.30
  11   1   0   25.50    2.10
  11   1   0   28.70    2.40
  11   1   0   29.20    2.50
 -11   1   0   30.80    2.60
  11   1   0   31.10    2.20
  11   1   0   38.70    3.80
  12  -1   0  762.02   18.20
  12  -1   0  754.72   16.20
  12  -1   0  767.82   16.10
 -12  -1   0  778.72   16.90
  12  -1   0  779.62   16.40
 -12  -1   0  762.42   15.80
  12  -1   0  772.52   16.20
  12  -1   0  764.92   16.60
 -12   1   0  780.82   15.80
  12   1   0  782.92   16.50
  12   1   0  765.52   16.50
  12   1   0  768.12   16.00
 -12   1   0  767.12   16.80
  12   1   0  764.82   16.00
  12   1   0  761.32   18.10
  12   1   0  779.82   16.30
 -13  -1   0   14.20    1.90
 -13  -1   0   12.80    2.30
  13  -1   0   15.10    2.10
  13  -1   0   18.70    2.20
  13  -1   0   18.60    3.90
  13  -1   0   13.70    2.10
  13  -1   0   17.10    2.40
  13  -1   0   17.50    2.00
  13   1   0   13.50    2.10
  13   1   0   14.70    2.20
  13   1   0   17.70    3.70
  13   1   0   13.80    2.30
 -13   1   0   15.30    2.40
 -13   1   0   12.10    1.80
  13   1   0   12.60    1.90
  13   1   0   14.20    1.90
  14  -1   0   37.80    4.60
  14  -1   0   37.60    2.80
  14  -1   0   41.60    3.00
 -14  -1   0   35.90    3.10
  14  -1   0   37.90    3.30
  14  -1   0   43.50    3.40
  14  -1   0   37.80    3.30
  14   1   0   46.00    3.10
 -14   1   0   37.70    3.10
  14   1   0   43.50    2.90
  14   1   0   46.80    5.00
  14   1   0   43.70    3.30
  14   1   0   38.20    3.30
  14   1   0   45.90    3.60
 -15  -1   0   10.70    2.60
  15  -1   0   11.60    2.20
  15  -1   0   17.20    4.20
  15  -1   0   10.70    2.10
  15  -1   0   16.70    2.70
  15   1   0   14.80    2.50
  15   1   0   16.00    2.40
 -15   1   0   14.30    2.50
  15   1   0   14.00    2.40
  15   1   0   18.90    4.10
  16  -1   0  436.86   11.40
  16  -1   0  431.06   13.70
  16  -1   0  434.86   10.90
  16  -1   0  417.16   10.70
  16   1   0  431.06   13.50
  16   1   0  460.15   11.00
  16   1   0  427.26   11.10
  17  -1   0   55.79    4.40
  17  -1   0   59.29    4.30
  17  -1   0   61.29    6.40
  17   1   0   62.19    4.20
  17   1   0   61.59    6.30
  17   1   0   58.69    4.40
  18  -1   0   23.90    3.40
  18  -1   0   16.50    4.70
  18  -1   0   19.10    2.90
  18   1   0   21.10    2.90
  18   1   0   21.30    3.10
  18   1   0   14.60    4.80
  19  -1   0    2.80    2.20
  19  -1   0    5.20    4.40
  19  -1   0    2.50    2.70
  19   1   0    1.00    4.30
  19   1   0    5.10    2.30
  20  -1   0  172.68    9.80
  20  -1   0  167.48    9.00
  20   1   0  170.98    9.80
  21  -1   0   18.80    5.20
  21   1   0   20.20    5.30
  22  -1   0   29.40    5.70
  22   1   0   20.40    5.40
   0  -2   0   -1.10    0.10
   1  -2   0   -0.10    0.10
  -1  -2   0   -0.10    0.10
   1  -2   0   -0.20    0.10
   1   2   0    0.00    0.10
  -2  -2   0    1.10    0.20
  -3  -2   0   92.29    2.20
   3  -2   0   91.29    3.20
   3   2   0   89.79    2.20
   4  -2   0  140.19    3.40
   4  -2   0  143.89    4.00
  -4  -2   0  143.09    3.20
   4  -2   0  147.19    3.60
  -4  -2   0  150.98    3.30
   4   2   0  146.19    3.30
  -4   2   0  146.19    3.40
   4   2   0  137.99    3.30
   4   2   0  142.09    3.20
   4   2   0  141.49    3.60
   5  -2   0  177.88    4.30
  -5  -2   0  177.78    4.20
   5  -2   0  189.68    4.60
   5  -2   0  188.78    5.10
   5   2   0  190.78    4.20
   5   2   0  191.98    4.30
  -5   2   0  188.68    4.30
   5   2   0  189.58    4.30
   5   2   0  194.78    4.80
   6  -2   0   17.50    1.60
  -6  -2   0   11.60    1.30
   6  -2   0   13.80    2.20
  -6  -2   0   12.60    1.40
   6  -2   0   14.60    1.30
   6  -2   0   10.90    1.40
   6   2   0   15.20    1.20
  -6   2   0   12.50    1.30
   6   2   0   13.60    1.70
   6   2   0   13.40    1.20
   6   2   0   10.00    1.70
   6   2   0   14.30    1.30
  -6   2   0   10.70    1.20
  -7  -2   0 1283.17   24.30
  -7  -2   0 1252.87   24.70
   7  -2   0 1266.87   24.80
   7  -2   0 1232.28   24.50
   7  -2   0 1262.07   25.60
   7  -2   0 1264.47   24.60
   7   2   0 1251.87   24.30
   7   2   0 1253.17   24.40
   7   2   0 1304.27   24.40
  -7   2   0 1213.48   24.30
   7   2   0 1261.27   24.80
   7   2   0 1265.17   25.30
  -7   2   0 1228.98   24.70
   8  -2   0  545.85   11.40
   8  -2   0  527.35   11.70
  -8  -2   0  553.14   11.20
  -8  -2   0  544.65   11.60
   8  -2   0  532.35   12.60
   8  -2   0  518.75   11.30
   8  -2   0  534.95   11.60
   8   2   0  535.05   11.60
   8   2   0  528.05   11.30
   8   2   0  522.05   11.10
   8   2   0  539.85   11.30
  -8   2   0  531.05   11.60
   8   2   0  535.95   12.30
   8   2   0  550.84   11.00
  -8   2   0  562.64   11.20
   9  -2   0   27.90    3.10
   9  -2   0   27.00    2.10
   9  -2   0   26.20    2.20
  -9  -2   0   30.40    2.30
   9  -2   0   28.40    2.30
   9  -2   0   24.40    2.10
  -9  -2   0   27.20    2.10
   9   2   0   29.60    1.90
  -9   2   0   30.40    2.10
   9   2   0   30.70    3.00
   9   2   0   30.00    2.30
   9   2   0   26.20    1.80
   9   2   0   29.10    2.20
  -9   2   0   28.40    2.30
   9   2   0   23.60    2.00
 -10  -2   0  205.28    6.00
 -10  -2   0  217.88    5.50
  10  -2   0  211.08    7.30
  10  -2   0  220.38    6.10
  10  -2   0  225.38    5.80
  10  -2   0  221.58    5.80
  10  -2   0  218.48    5.60
 -10   2   0  214.18    6.10
  10   2   0  223.58    5.80
  10   2   0  226.38    6.10
  10   2   0  213.08    5.70
 -10   2   0  224.88    5.60
  10   2   0  217.88    4.80
  10   2   0  218.68    7.00
  10   2   0  218.08    5.40
  10   2   0  230.58    5.60
  11  -2   0  742.43   16.40
  11  -2   0  758.52   15.30
  11  -2   0  758.02   16.00
  11  -2   0  762.82   15.80
  11  -2   0  771.42   16.10
  11  -2   0  770.02   17.90
 -11  -2   0  769.02   15.70
 -11  -2   0  787.42   16.50
 -11   2   0  791.12   15.70
  11   2   0  767.52   15.70
 -11   2   0  771.02   16.60
  11   2   0  771.82   16.40
  11   2   0  764.02   17.50
  11   2   0  769.62   15.80
  11   2   0  736.83   15.90
  11   2   0  754.32   16.10
  12  -2   0  199.88    6.20
  12  -2   0  194.58    5.50
  12  -2   0  178.88    7.60
 -12  -2   0  206.38    6.20
  12  -2   0  191.08    5.70
  12  -2   0  197.28    5.80
 -12  -2   0  201.98    5.40
  12   2   0  198.18    5.70
  12   2   0  197.68    5.40
 -12   2   0  190.08    6.10
  12   2   0  205.18    6.10
 -12   2   0  189.08    5.30
  12   2   0  204.58    7.70
  12   2   0  198.58    5.40
  12   2   0  193.38    5.80
  13  -2   0  139.39    4.90
  13  -2   0  135.89    6.90
 -13  -2   0  128.29    4.30
  13  -2   0  134.69    4.50
  13  -2   0  130.29    5.20
 -13  -2   0  142.29    5.30
  13  -2   0  135.79    4.90
  13   2   0  128.79    4.70
  13   2   0  131.29    4.40
  13   2   0  126.59    5.10
 -13   2   0  136.39    5.30
 -13   2   0  127.69    4.30
  13   2   0  128.69    6.60
  13   2   0  129.09    4.70
  13   2   0  131.69    4.30
  14  -2   0  123.99    4.90
  14  -2   0  121.59    4.90
  14  -2   0  118.79    7.10
  14  -2   0  120.29    4.50
  14  -2   0  129.29    5.40
 -14  -2   0  134.99    5.40
  14   2   0  124.39    4.50
 -14   2   0  117.29    5.20
  14   2   0  131.59    4.90
  14   2   0  127.99    5.00
  14   2   0  125.69    6.90
  14   2   0  125.39    5.20
  14   2   0  129.79    4.90
  15  -2   0  406.56   10.60
  15  -2   0  398.66   10.10
  15  -2   0  398.16   10.00
  15  -2   0  389.96   12.50
  15   2   0  389.36   10.00
  15   2   0  398.96   12.40
 -15   2   0  412.56   11.40
  15   2   0  386.26   10.00
  15   2   0  392.06   10.30
  16  -2   0   14.10    2.90
  16  -2   0   17.70    4.40
  16  -2   0   18.80    2.70
  16  -2   0   20.30    2.70
  16   2   0   16.70    4.30
  16   2   0   21.90    2.90
  16   2   0   24.60    3.10
  16   2   0   23.70    2.80
  17  -2   0  121.09    7.80
  17  -2   0  102.29    5.50
  17  -2   0  112.19    5.20
  17   2   0  112.69    5.30
  17   2   0  112.99    5.20
  17   2   0  113.09    8.10
  18  -2   0  146.69    6.10
  18  -2   0  152.18    8.70
  18  -2   0  141.19    6.50
  18   2   0  143.79    5.90
  18   2   0  137.79    9.00
  19  -2   0   64.09    4.80
  19  -2   0   63.29    4.90
  19  -2   0   63.19    6.50
  19   2   0   63.19    4.60
  19   2   0   63.19    6.70
  20  -2   0    4.50    3.00
  20  -2   0   16.40    5.00
  20   2   0    7.00    4.70
  21  -2   0   90.79    8.40
  21   2   0   80.89    7.80
  22  -2   0  104.99    9.30
  22   2   0  100.29    8.70
   0  -3   0   -1.30    0.10
   0  -3   0   -1.40    0.10
   1  -3   0   -1.20    0.10
  -3  -3   0  359.06    6.60
  -3  -3   0  306.27    6.60
   3  -3   0  355.26    7.30
   3  -3   0  287.87    6.60
   3  -3   0  330.97    6.90
  -3   3   0  342.17    6.70
   3   3   0  287.17    6.50
   3   3   0  357.86    6.60
   3   3   0  316.87    6.40
   4  -3   0   13.70    1.50
  -4  -3   0   12.50    1.00
   4  -3   0   12.50    1.00
   4  -3   0   13.20    1.10
   4   3   0   13.50    0.90
  -4   3   0   13.40    1.10
   4   3   0   13.90    0.90
   4   3   0   11.80    0.90
   4   3   0   13.10    1.20
   5  -3   0 1191.58   23.90
   5  -3   0 1271.97   23.70
   5  -3   0 1201.18   24.50
  -5  -3   0 1247.58   23.60
   5   3   0 1219.48   24.00
   5   3   0 1231.68   23.50
  -5   3   0 1201.58   23.60
   5   3   0 1226.88   23.50
   5   3   0 1227.18   23.60
  -5   3   0 1266.47   24.40
   6  -3   0   19.80    1.70
   6  -3   0   17.00    2.30
   6  -3   0   11.20    1.60
   6  -3   0   15.80    1.40
  -6  -3   0   16.20    1.40
  -6  -3   0   14.00    1.50
  -6   3   0   16.60    1.40
   6   3   0   13.40    1.30
   6   3   0   17.70    1.30
   6   3   0   15.70    1.20
  -6   3   0   11.00    1.30
   6   3   0   20.20    1.90
   7  -3   0  151.38    4.60
  -7  -3   0  142.69    4.30
   7  -3   0  146.49    5.50
   7  -3   0  159.38    4.40
   7  -3   0  142.09    4.20
  -7  -3   0  158.18    4.10
  -7   3   0  155.58    4.10
  -7   3   0  156.78    4.50
   7   3   0  155.48    4.70
   7   3   0  159.48    5.00
   7   3   0  149.39    4.10
   7   3   0  153.68    4.00
   7   3   0  154.08    4.00
  -8  -3   0   23.40    2.10
   8  -3   0   29.20    2.30
  -8  -3   0   25.80    2.00
   8  -3   0   24.80    2.10
   8  -3   0   28.60    2.10
   8  -3   0   28.20    3.10
   8   3   0   26.10    1.90
   8   3   0   23.50    1.70
  -8   3   0   24.80    2.10
   8   3   0   22.60    1.90
  -8   3   0   25.10    2.00
   8   3   0   24.40    2.50
   8   3   0   26.50    2.30
   9  -3   0  866.91   18.10
   9  -3   0  881.01   19.50
  -9  -3   0  963.20   18.50
   9  -3   0  887.51   18.50
  -9  -3   0  884.71   17.80
   9  -3   0  920.91   18.10
   9  -3   0  870.91   17.70
   9   3   0  884.91   17.90
  -9   3   0  915.41   17.80
   9   3   0  898.91   18.00
   9   3   0  909.21   18.50
   9   3   0  892.71   17.80
  -9   3   0  821.22   18.30
   9   3   0  864.81   19.00
   9   3   0  894.81   17.60
 -10  -3   0   -0.10    1.20
  10  -3   0    1.00    1.10
  10  -3   0    0.40    1.40
 -10  -3   0    1.80    1.20
  10  -3   0    2.80    1.40
  10  -3   0    0.10    2.30
  10  -3   0    1.90    1.50
  10  -3   0    2.20    1.30
  10   3   0    0.50    1.60
  10   3   0    1.50    1.00
 -10   3   0    2.40    1.30
  10   3   0    2.60    1.20
  10   3   0    2.50    2.00
 -10   3   0   -0.30    1.10
  10   3   0    2.90    1.10
  10   3   0    1.70    1.20
  10   3   0    2.50    0.80
  11  -3   0   13.70    3.10
  11  -3   0   11.20    1.50
  11  -3   0   14.30    1.90
  11  -3   0   12.40    2.00
  11  -3   0    9.00    1.60
  11  -3   0   11.60    1.40
 -11  -3   0   11.70    1.60
 -11  -3   0   11.60    1.80
 -11   3   0   11.60    1.60
  11   3   0   14.10    1.70
  11   3   0    9.90    2.60
  11   3   0   11.10    1.60
  11   3   0   11.40    1.50
  11   3   0   11.90    2.00
  11   3   0    8.90    1.40
 -11   3   0   13.90    1.90
  12  -3   0   43.10    3.10
  12  -3   0   41.10    4.30
  12  -3   0   52.39    3.30
 -12  -3   0   46.00    2.80
 -12  -3   0   41.10    3.30
  12  -3   0   48.40    3.70
  12  -3   0   45.00    2.70
  12   3   0   50.49    3.10
  12   3   0   47.00    2.60
  12   3   0   49.90    3.70
 -12   3   0   48.20    2.80
  12   3   0   53.99    2.70
  12   3   0   49.99    4.70
  12   3   0   51.09    3.10
 -12   3   0   49.70    3.30
  13  -3   0  362.36    9.10
  13  -3   0  367.26   11.30
  13  -3   0  377.06    9.70
 -13  -3   0  360.56    9.60
 -13  -3   0  360.26    8.50
  13  -3   0  359.76    9.10
  13   3   0  372.16   10.90
 -13   3   0  349.47    9.60
  13   3   0  377.46    8.60
  13   3   0  362.36    9.00
 -13   3   0  369.86    8.50
  13   3   0  370.56    9.50
  13   3   0  363.06    8.70
  13   3   0  375.96    9.10
  14  -3   0   16.60    2.40
  14  -3   0   15.60    3.90
 -14  -3   0   20.50    2.60
  14  -3   0   26.10    2.70
  14  -3   0   20.30    2.90
  14   3   0   24.50    4.00
 -14   3   0   19.30    2.60
  14   3   0   17.90    2.80
  14   3   0   18.40    2.40
  14   3   0   21.50    2.50
  15  -3   0   65.49    4.10
  15  -3   0   68.49    6.30
  15  -3   0   77.99    4.30
  15  -3   0   71.79    4.50
  15   3   0   73.09    4.30
  15   3   0   81.19    4.20
  15   3   0   67.29    4.00
  15   3   0   76.79    6.60
 -15   3   0   59.49    4.70
  16  -3   0    4.30    3.80
  16  -3   0    4.40    2.10
  16  -3   0    2.60    2.10
  16  -3   0    2.60    2.50
  16   3   0    4.10    2.00
  16   3   0    2.70    2.30
  16   3   0    4.40    2.10
  16   3   0   10.60    4.00
  17  -3   0  308.67   11.60
  17  -3   0  286.77    8.70
  17  -3   0  286.57    8.70
  17  -3   0  312.77    9.50
  17   3   0  300.47    9.70
  17   3   0  312.27    8.70
  17   3   0  290.97   11.10
  18  -3   0    3.40    4.10
  18  -3   0    0.00    2.10
  18  -3   0    1.10    2.50
  18   3   0    3.50    2.10
  18   3   0    3.80    4.30
  19  -3   0  115.89    8.20
  19  -3   0  109.29    6.50
  19  -3   0  105.19    6.20
  19   3   0  104.59    8.30
  19   3   0  101.19    5.50
  20  -3   0   24.00    5.20
  20  -3   0   13.90    3.60
  20   3   0   25.50    5.50
  21  -3   0  103.29    8.50
  21  -3   0   87.99    6.30
  21   3   0   86.79    8.40
  22  -3   0    9.00    4.70
  22   3   0    8.40    5.20
   0  -4   0  760.72   14.80
  -1  -4   0  364.06    7.10
   2  -4   0   46.30    1.80
  -2  -4   0   63.09    1.70
   2  -4   0   63.79    1.90
   2   4   0   58.69    1.70
   3  -4   0 1092.19   20.90
   3  -4   0 1074.19   21.30
   3  -4   0 1071.59   21.20
  -3  -4   0 1143.89   20.80
   3   4   0 1081.49   20.80
   3   4   0 1067.99   20.60
   3   4   0 1096.49   20.80
  -4  -4   0   80.09    2.30
   4  -4   0   83.29    2.70
   4  -4   0   80.49    2.40
   4  -4   0   78.59    2.90
   4   4   0   76.89    2.20
   4   4   0   77.89    2.40
   4   4   0   76.79    2.00
   4   4   0   79.79    2.20
  -4   4   0   83.79    2.40
   5  -4   0  204.88    5.30
   5  -4   0  208.98    5.00
  -5  -4   0  211.68    4.90
   5  -4   0  207.78    5.20
  -5  -4   0  216.98    5.40
   5  -4   0  208.88    5.80
   5   4   0  203.38    4.80
   5   4   0  212.48    4.60
   5   4   0  212.68    4.80
  -5   4   0  207.78    5.10
   5   4   0  214.08    5.20
  -5   4   0  226.18    5.00
  -6  -4   0  211.88    5.40
   6  -4   0  216.58    5.50
   6  -4   0  215.68    5.60
   6  -4   0  214.78    6.40
  -6  -4   0  216.88    5.10
   6  -4   0  212.48    5.30
   6   4   0  215.78    5.00
   6   4   0  213.88    5.00
  -6   4   0  226.48    5.50
   6   4   0  218.18    5.70
   6   4   0  222.28    5.10
  -6   4   0  218.98    5.20
   6   4   0  213.08    5.70
   7  -4   0 2501.95   49.90
  -7  -4   0 2485.65   48.60
   7  -4   0 2487.35   49.00
   7  -4   0 2623.94   48.80
   7  -4   0 2489.15   49.20
  -7  -4   0 2732.43   49.10
   7   4   0 2552.64   48.60
  -7   4   0 2648.03   48.70
   7   4   0 2556.54   48.50
   7   4   0 2535.25   48.70
   7   4   0 2501.75   49.20
   7   4   0 2532.95   49.30
  -7   4   0 2721.73   49.20
  -8  -4   0  174.68    4.40
   8  -4   0  157.18    4.90
  -8  -4   0  170.38    4.80
   8  -4   0  156.18    4.50
   8  -4   0  157.98    5.80
   8  -4   0  163.28    4.70
  -8   4   0  168.58    4.40
   8   4   0  159.28    4.40
   8   4   0  158.38    4.20
   8   4   0  163.28    5.20
  -8   4   0  159.48    4.80
   8   4   0  164.88    5.00
   8   4   0  159.38    4.20
  -9  -4   0   95.19    3.30
   9  -4   0   99.29    3.20
   9  -4   0   94.89    3.70
  -9  -4   0   99.49    3.60
   9  -4   0   86.29    3.00
   9  -4   0   90.99    3.40
   9  -4   0   96.59    3.90
   9  -4   0   87.69    4.80
   9   4   0   85.59    3.20
   9   4   0   95.29    4.40
  -9   4   0   95.79    3.20
  -9   4   0   95.29    3.70
   9   4   0   88.59    2.60
   9   4   0   97.59    2.90
   9   4   0   96.39    3.20
   9   4   0   93.99    4.00
   9   4   0   92.09    3.10
  10  -4   0   49.30    3.10
  10  -4   0   54.99    2.80
  10  -4   0   50.09    2.90
 -10  -4   0   55.19    2.60
  10  -4   0   52.49    4.20
  10  -4   0   52.29    2.40
  10  -4   0   52.49    2.40
 -10  -4   0   52.49    2.90
  10   4   0   51.79    2.60
  10   4   0   48.10    3.40
 -10   4   0   49.30    2.60
  10   4   0   49.30    3.70
  10   4   0   51.59    2.50
  10   4   0   47.30    1.90
  10   4   0   48.50    2.20
 -10   4   0   53.79    3.00
  10   4   0   48.50    2.40
  11  -4   0  655.53   14.70
 -11  -4   0  679.93   14.70
  11  -4   0  639.64   16.00
  11  -4   0  643.74   13.70
  11  -4   0  682.43   13.80
 -11  -4   0  660.13   13.90
  11  -4   0  685.13   14.30
  11  -4   0  652.83   14.40
  11   4   0  650.63   13.60
  11   4   0  657.53   13.90
  11   4   0  659.43   15.50
  11   4   0  651.73   14.70
 -11   4   0  684.53   13.90
  11   4   0  659.63   14.10
 -11   4   0  705.43   14.90
  11   4   0  657.83   14.10
  12  -4   0   18.90    2.30
 -12  -4   0   21.90    2.00
  12  -4   0   16.30    2.50
  12  -4   0   20.80    3.60
  12  -4   0   22.00    2.40
  12  -4   0   19.60    2.30
 -12  -4   0   19.00    2.30
  12   4   0   20.60    1.80
  12   4   0   21.60    2.00
 -12   4   0   20.20    2.40
  12   4   0   22.40    2.70
  12   4   0   25.30    3.40
 -12   4   0   20.00    2.00
  12   4   0   20.60    2.10
  12   4   0   18.30    2.10
  13  -4   0   16.10    2.20
 -13  -4   0   11.20    1.80
  13  -4   0   11.20    2.00
  13  -4   0   13.60    2.50
  13  -4   0   17.20    3.80
 -13  -4   0   12.00    2.10
 -13   4   0   11.90    2.30
  13   4   0   14.70    2.00
  13   4   0   13.70    3.40
  13   4   0   10.60    1.70
  13   4   0   11.00    2.50
 -13   4   0   10.80    1.80
  13   4   0   13.30    2.00
 -14  -4   0    0.00    1.80
  14  -4   0    1.30    1.70
  14  -4   0    3.20    2.00
  14  -4   0    4.30    3.30
  14  -4   0    0.50    2.20
  14   4   0    0.10    1.60
  14   4   0    3.70    3.10
  14   4   0    4.30    2.30
  14   4   0    1.00    1.70
 -14   4   0    2.40    1.90
  15  -4   0  373.36    9.80
  15  -4   0  383.46   10.40
  15  -4   0  371.86    9.70
  15  -4   0  365.06   12.20
  15   4   0  388.56   10.30
  15   4   0  376.96    9.60
  15   4   0  381.16    9.60
  15   4   0  356.16   11.60
  16  -4   0   48.30    4.10
  16  -4   0   48.40    3.80
  16  -4   0   52.49    5.50
  16  -4   0   49.70    4.00
  16   4   0   48.10    5.30
  16   4   0   47.10    4.10
  16   4   0   48.30    3.80
  16   4   0   50.09    3.90
  17  -4   0  133.69    6.20
  17  -4   0  129.79    5.60
  17  -4   0  133.89    5.70
  17  -4   0  144.09    8.50
  17   4   0  152.18    8.30
  17   4   0  136.89    5.60
  17   4   0  144.89    6.30
  18  -4   0    8.50    2.80
  18  -4   0   12.50    4.50
  18  -4   0    5.00    2.80
  18  -4   0    3.80    2.30
  18   4   0    5.20    4.20
  18   4   0    7.80    2.30
  19  -4   0  135.79    8.70
  19  -4   0  143.49    6.90
  19   4   0  138.09    8.90
  19   4   0  136.99    7.10
  20  -4   0   23.90    5.30
  20  -4   0   11.00    3.50
  20   4   0   14.30    5.10
  21  -4   0  136.39    9.40
  21  -4   0   98.29    6.70
  21   4   0  128.99    9.80
   0  -5   0   -0.20    0.40
   0   5   0    0.60    0.60
   1   5   0  522.55    9.90
   1   5   0  490.05    9.80
  -2  -5   0 1148.79   21.80
   2  -5   0 1131.79   22.10
   2  -5   0 1153.08   22.40
  -2   5   0 1147.39   22.00
   2   5   0 1166.68   21.70
   2   5   0 1120.69   21.80
   2   5   0 1128.49   21.50
   3  -5   0  297.57    6.60
   3  -5   0  312.97    6.70
   3  -5   0  284.87    6.30
  -3  -5   0  302.67    6.30
   3   5   0  295.37    5.90
   3   5   0  293.57    6.20
   3   5   0  300.97    6.20
   4  -5   0   19.90    1.80
   4  -5   0   20.70    1.70
  -4  -5   0   19.70    1.40
   4  -5   0   21.30    1.40
   4  -5   0   20.20    1.70
   4   5   0   23.20    2.00
   4   5   0   20.20    1.40
   4   5   0   18.40    1.20
   4   5   0   18.80    1.00
   4   5   0   20.20    1.20
   5  -5   0 1996.10   38.80
   5  -5   0 2028.40   39.50
   5  -5   0 2006.90   39.10
  -5  -5   0 2025.40   38.60
   5  -5   0 2025.20   39.00
   5   5   0 2077.49   38.40
   5   5   0 2024.20   39.20
   5   5   0 2069.39   38.60
   5   5   0 2039.40   38.90
   5   5   0 2058.29   38.60
  -5   5   0 2059.59   38.70
   6  -5   0  821.32   17.80
  -6  -5   0  901.51   17.10
   6  -5   0  834.42   16.80
   6  -5   0  833.12   17.10
  -6  -5   0  800.72   16.70
   6  -5   0  842.92   17.30
   6   5   0  859.21   17.20
  -6   5   0  794.12   17.10
   6   5   0  855.81   16.70
   6   5   0  822.72   17.30
  -6   5   0  879.11   16.80
   6   5   0  888.91   16.70
   6   5   0  833.92   16.40
  -7  -5   0   49.50    2.40
   7  -5   0   45.70    2.40
   7  -5   0   49.60    2.80
   7  -5   0   49.40    2.90
  -7  -5   0   47.10    2.50
   7  -5   0   40.70    3.60
   7   5   0   46.70    3.00
  -7   5   0   54.39    2.70
   7   5   0   50.59    2.30
   7   5   0   48.00    2.10
  -7   5   0   47.80    2.40
   7   5   0   48.00    2.00
   7   5   0   42.00    1.80
   7   5   0   46.20    3.00
   8  -5   0  165.68    5.00
   8  -5   0  151.58    5.70
  -8  -5   0  158.08    4.30
  -8  -5   0  172.28    4.70
   8  -5   0  161.28    4.80
   8  -5   0  150.78    4.50
   8  -5   0  150.18    4.30
  -8   5   0  159.58    4.30
   8   5   0  141.09    3.70
   8   5   0  155.98    5.00
   8   5   0  159.18    4.30
  -8   5   0  169.78    4.80
   8   5   0  153.38    4.10
   8   5   0  155.88    4.20
   8   5   0  162.38    5.00
   9  -5   0  198.48    5.70
   9  -5   0  194.28    6.80
   9  -5   0  204.78    5.90
  -9  -5   0  196.98    5.20
  -9  -5   0  217.88    5.70
   9  -5   0  209.98    5.20
   9  -5   0  220.68    5.60
   9   5   0  194.48    5.20
   9   5   0  206.48    6.00
   9   5   0  206.68    5.20
   9   5   0  193.58    6.10
   9   5   0  201.18    5.10
   9   5   0  202.98    4.80
   9   5   0  190.08    4.50
  -9   5   0  186.78    5.60
  -9   5   0  204.68    5.20
 -10  -5   0  200.28    5.20
  10  -5   0  201.68    5.20
  10  -5   0  192.28    5.70
 -10  -5   0  208.48    5.80
  10  -5   0  183.38    5.90
  10  -5   0  194.48    4.80
  10  -5   0  193.48    5.50
  10  -5   0  181.68    6.80
  10   5   0  184.08    4.50
 -10   5   0  206.18    5.90
  10   5   0  185.38    5.90
  10   5   0  195.68    5.10
  10   5   0  193.48    6.30
  10   5   0  205.08    4.80
  10   5   0  193.98    5.10
  10   5   0  185.98    5.20
 -10   5   0  186.98    5.10
  11  -5   0   14.40    1.90
  11  -5   0   17.90    2.10
  11  -5   0   14.60    1.80
  11  -5   0   14.40    1.60
 -11  -5   0   15.20    1.90
  11  -5   0   12.20    2.10
  11  -5   0   21.20    3.40
 -11  -5   0   15.70    1.70
  11   5   0   14.90    1.80
  11   5   0   14.60    1.50
  11   5   0   19.50    2.50
  11   5   0   15.10    1.70
  11   5   0   20.00    2.90
 -11   5   0   17.00    1.80
 -11   5   0   15.90    2.00
  11   5   0   15.80    1.70
  12  -5   0   83.89    4.00
  12  -5   0   89.79    3.40
  12  -5   0   83.69    4.30
 -12  -5   0   89.99    4.10
 -12  -5   0   86.19    3.60
  12  -5   0   81.99    5.70
  12  -5   0   79.59    3.90
 -12   5   0   78.29    3.40
  12   5   0   86.79    4.50
 -12   5   0   91.69    4.30
  12   5   0   82.99    3.40
  12   5   0   86.89    3.70
  12   5   0   87.19    5.40
  12   5   0   81.09    3.50
 -13  -5   0  563.44   13.60
  13  -5   0  566.84   15.20
 -13  -5   0  580.94   12.60
  13  -5   0  580.84   13.80
  13  -5   0  571.74   13.30
  13  -5   0  574.24   13.20
 -13   5   0  618.14   13.90
  13   5   0  583.24   12.90
  13   5   0  585.24   12.80
  13   5   0  587.14   13.80
  13   5   0  579.04   14.80
  13   5   0  576.04   13.00
  14  -5   0  173.48    6.40
 -14  -5   0  178.28    6.30
  14  -5   0  175.98    8.00
  14  -5   0  180.38    6.00
  14  -5   0  174.48    6.10
  14   5   0  175.78    5.70
  14   5   0  168.68    6.50
 -14   5   0  173.88    6.30
  14   5   0  171.18    7.90
  14   5   0  181.38    5.80
  15  -5   0   67.19    4.10
  15  -5   0   53.79    5.30
  15  -5   0   62.39    4.50
  15  -5   0   56.89    3.90
  15   5   0   64.89    3.90
  15   5   0   56.79    3.60
  15   5   0   50.69    5.10
  15   5   0   70.29    4.50
  16  -5   0   85.59    5.20
  16  -5   0   90.49    7.10
  16  -5   0   91.39    4.70
  16  -5   0   87.09    4.90
  16   5   0  100.39    5.40
  16   5   0   90.39    4.60
  16   5   0   86.19    6.60
  17  -5   0  219.78    7.80
  17  -5   0  206.18    9.40
  17  -5   0  212.58    7.30
  17  -5   0  210.38    7.20
  17   5   0  215.68    7.00
  17   5   0  205.08    9.50
  17   5   0  212.88    7.70
  18  -5   0    3.90    2.80
  18  -5   0    3.00    2.50
  18  -5   0    2.70    2.30
  18  -5   0    4.50    4.00
  18   5   0    5.70    2.90
  18   5   0    3.80    2.10
  18   5   0    4.60    4.30
  19  -5   0   43.00    4.40
  19  -5   0   48.20    6.00
  19   5   0   41.20    6.10
  20  -5   0  147.19    9.40
  20  -5   0  123.79    7.00
  20   5   0  140.99    9.80
  21  -5   0   92.89    8.20
  21  -5   0   79.59    6.40
  21   5   0   99.49    8.70
   0  -6   0  932.31   17.90
   0  -6   0  923.81   18.00
   0   6   0  934.31   18.10
   1  -6   0  483.65    9.80
   1  -6   0  488.75    9.90
  -1  -6   0  490.05    9.60
  -1  -6   0  471.65    9.80
  -1   6   0  502.55   10.00
   1   6   0  486.75    9.50
   1   6   0  478.15    9.80
   1   6   0  507.25    9.70
  -2  -6   0  813.22   15.50
  -2  -6   0  816.42   15.90
   2  -6   0  810.72   16.00
   2  -6   0  817.42   16.10
   2   6   0  860.91   15.80
  -2   6   0  811.02   16.10
   2   6   0  797.72   15.90
   2   6   0  784.32   15.50
  -3  -6   0   10.20    1.00
   3  -6   0    9.70    1.00
   3  -6   0   12.20    1.30
   3  -6   0   10.30    1.20
   3   6   0   11.00    0.80
   3   6   0   10.50    1.00
   3   6   0   11.00    1.00
  -4  -6   0 1094.99   21.90
   4  -6   0 1102.89   22.00
   4  -6   0 1142.69   22.40
   4  -6   0 1150.48   22.40
   4  -6   0 1131.99   22.50
   4   6   0 1152.08   21.90
   4   6   0 1133.89   22.40
   4   6   0 1143.19   21.50
   4   6   0 1128.29   21.80
   4   6   0 1156.28   22.00
   5  -6   0  266.67    6.70
   5  -6   0  261.17    6.30
   5  -6   0  270.77    6.60
   5  -6   0  259.47    6.90
  -5  -6   0  269.07    6.40
  -5  -6   0  289.47    6.20
   5   6   0  275.77    6.10
  -5   6   0  277.97    6.20
   5   6   0  267.17    6.80
   5   6   0  271.77    6.40
   5   6   0  279.87    5.80
   5   6   0  265.47    6.10
   6  -6   0  161.38    5.00
   6  -6   0  161.48    5.40
   6  -6   0  178.08    5.00
  -6  -6   0  173.38    4.60
   6  -6   0  168.48    4.50
  -6  -6   0  171.18    4.40
   6   6   0  158.78    4.30
   6   6   0  172.58    5.20
   6   6   0  169.28    4.30
   6   6   0  166.08    4.00
  -6   6   0  159.88    4.40
   6   6   0  161.68    4.70
   7  -6   0  141.59    4.50
   7  -6   0  153.78    4.20
   7  -6   0  143.49    4.20
  -7  -6   0  146.19    4.30
  -7  -6   0  138.49    4.00
   7  -6   0  130.59    5.10
   7  -6   0  144.39    4.70
   7   6   0  138.19    4.70
   7   6   0  144.19    3.90
  -7   6   0  137.99    4.00
   7   6   0  143.99    3.70
   7   6   0  144.29    4.50
   7   6   0  147.49    4.00
   8  -6   0  672.23   14.70
   8  -6   0  681.43   14.20
   8  -6   0  656.23   15.40
  -8  -6   0  704.43   14.50
  -8  -6   0  645.54   14.00
   8  -6   0  677.53   14.10
   8  -6   0  679.83   14.60
   8   6   0  687.73   13.80
  -8   6   0  683.33   14.60
   8   6   0  684.13   14.00
  -8   6   0  701.83   14.00
   8   6   0  692.63   14.90
   8   6   0  690.73   14.80
   8   6   0  714.73   14.10
  -9  -6   0    2.20    1.30
   9  -6   0    3.10    1.70
   9  -6   0    2.90    1.50
  -9  -6   0    4.80    1.30
   9  -6   0    4.00    2.20
   9  -6   0    1.70    1.20
   9  -6   0    3.10    1.30
   9   6   0    1.90    1.80
   9   6   0    4.50    1.80
   9   6   0    4.80    1.10
   9   6   0    4.70    1.20
   9   6   0    4.00    0.90
  -9   6   0    3.40    1.30
   9   6   0    4.10    1.10
  -9   6   0    3.90    1.30
 -10  -6   0  379.86    8.40
 -10  -6   0  371.16    9.00
  10  -6   0  370.56    9.00
  10  -6   0  352.76   10.10
  10  -6   0  357.36    9.20
  10  -6   0  376.16    8.80
  10  -6   0  370.66    8.50
 -10   6   0  371.76    8.30
  10   6   0  384.46    8.60
 -10   6   0  348.17    9.00
  10   6   0  354.86    8.20
  10   6   0  362.96    9.60
  10   6   0  371.46    9.40
  10   6   0  366.16    8.40
  10   6   0  367.36    7.90
  11  -6   0  138.19    4.50
  11  -6   0  144.89    5.40
  11  -6   0  135.09    5.00
 -11  -6   0  148.99    4.50
  11  -6   0  141.09    4.80
  11  -6   0  140.59    6.60
 -11  -6   0  158.98    5.10
  11   6   0  140.09    4.40
  11   6   0  142.19    4.10
  11   6   0  154.08    6.00
  11   6   0  146.89    4.60
  11   6   0  143.29    4.40
  11   6   0  144.99    5.60
 -11   6   0  136.59    4.30
 -11   6   0  155.78    5.30
  12  -6   0  257.57    7.80
  12  -6   0  255.57    7.30
 -12  -6   0  248.48    7.30
  12  -6   0  259.97    9.00
  12  -6   0  257.77    7.10
  12  -6   0  258.37    6.60
 -12  -6   0  260.87    6.70
 -12   6   0  250.07    6.50
  12   6   0  256.97    6.60
  12   6   0  256.57    7.90
  12   6   0  257.87    6.70
 -12   6   0  274.67    7.70
  12   6   0  265.57    6.90
  12   6   0  259.97    8.50
  13  -6   0   10.80    2.30
  13  -6   0   14.10    3.50
  13  -6   0   10.40    2.10
 -13  -6   0   14.00    1.90
  13  -6   0    9.00    2.50
 -13  -6   0   10.90    2.10
  13   6   0    9.60    1.80
  13   6   0   10.40    1.80
 -13   6   0   10.70    2.10
  13   6   0   10.20    3.10
  13   6   0    8.40    2.60
  13   6   0    9.10    1.70
  14  -6   0  143.39    7.20
  14  -6   0  121.89    5.10
  14  -6   0  129.59    5.10
  14  -6   0  125.19    5.60
 -14  -6   0  120.69    5.70
  14   6   0  132.39    4.90
  14   6   0  118.89    4.50
  14   6   0  126.49    5.60
 -14   6   0  132.19    5.50
  14   6   0  118.79    6.60
  15  -6   0   18.90    3.10
  15  -6   0   20.00    2.70
  15  -6   0   24.20    4.30
  15  -6   0   19.50    2.80
  15   6   0   21.00    2.50
  15   6   0   23.30    4.10
  15   6   0   22.70    3.40
  16  -6   0   96.59    6.90
  16  -6   0   97.49    5.40
  16  -6   0   90.49    4.90
  16  -6   0  106.69    5.10
  16   6   0  109.79    7.00
  16   6   0   95.69    4.70
  16   6   0   95.39    5.40
  17  -6   0   85.59    5.20
  17  -6   0   84.49    6.90
  17  -6   0   78.79    5.30
  17  -6   0   83.69    4.90
  17   6   0   87.69    7.10
  17   6   0   90.29    4.70
  17   6   0   85.29    5.60
  18  -6   0  166.78    8.80
  18  -6   0  153.28    6.30
  18  -6   0  143.69    6.30
  18  -6   0  136.29    6.70
  18   6   0  145.69    6.70
  18   6   0  139.29    8.90
  18   6   0  153.98    6.00
  19  -6   0   37.70    4.00
  19  -6   0   44.20    5.80
  19  -6   0   41.90    4.50
  19   6   0   41.00    6.00
  20  -6   0   25.40    5.20
  20  -6   0    6.90    3.30
  20   6   0   13.50    5.10
  21  -6   0    6.00    3.50
  21  -6   0   21.20    5.00
  21   6   0   25.90    5.80
   0  -7   0    1.30    0.60
   0  -7   0    1.30    0.70
   0   7   0    0.50    0.70
   1  -7   0  196.48    4.60
  -1  -7   0  203.48    4.60
   1  -7   0  194.88    4.60
  -1  -7   0  201.98    4.30
   1  -7   0  201.88    4.50
   1   7   0  192.48    4.30
   1   7   0  200.88    4.70
  -1   7   0  204.08    4.80
   1   7   0  200.58    4.40
  -2  -7   0  958.30   18.60
   2  -7   0  948.11   18.90
   2  -7   0  960.50   18.80
   2  -7   0  933.01   18.70
  -2  -7   0  959.50   18.30
   2   7   0  995.80   18.50
   2   7   0  955.70   18.70
  -2   7   0  948.31   18.90
   2   7   0  948.31   18.30
  -3  -7   0    4.00    0.60
   3  -7   0    2.00    1.10
   3  -7   0    1.70    1.30
  -3  -7   0    3.50    1.00
   3  -7   0    4.20    1.10
   3  -7   0    3.30    1.10
   3   7   0    4.00    0.80
   3   7   0    4.20    0.90
   3   7   0    4.50    0.70
   3   7   0    3.50    1.30
  -3   7   0    2.10    1.10
   4  -7   0   15.20    1.70
   4  -7   0   15.80    1.50
  -4  -7   0   14.40    1.40
   4  -7   0   14.30    1.80
   4  -7   0   14.90    1.80
  -4  -7   0   12.40    1.30
   4   7   0   14.00    1.20
   4   7   0   14.90    1.50
   4   7   0   16.20    1.40
   4   7   0   14.70    1.30
   4   7   0   16.20    1.90
   5  -7   0   19.20    2.10
  -5  -7   0   20.40    1.70
   5  -7   0   21.80    2.20
   5  -7   0   23.40    2.10
  -5  -7   0   27.20    2.10
   5  -7   0   23.50    2.00
   5  -7   0   19.50    1.70
   5   7   0   19.50    2.10
   5   7   0   23.30    2.10
   5   7   0   19.00    1.50
   5   7   0   21.40    1.80
   5   7   0   20.20    1.40
   6  -7   0 1805.72   35.40
   6  -7   0 1886.51   35.60
  -6  -7   0 1837.92   35.30
   6  -7   0 1858.81   35.80
  -6  -7   0 1869.21   35.60
   6  -7   0 1775.72   36.10
   6  -7   0 1806.92   35.90
   6   7   0 1828.62   34.80
   6   7   0 1905.81   35.20
   6   7   0 1875.61   36.00
   6   7   0 1835.02   35.20
   6   7   0 1832.02   35.60
  -6   7   0 1791.82   35.30
   7  -7   0   11.60    1.80
   7  -7   0   15.40    2.30
   7  -7   0   12.60    1.60
  -7  -7   0   13.30    1.50
  -7  -7   0   12.60    1.50
   7  -7   0   11.80    1.60
   7  -7   0   12.50    2.00
   7   7   0   13.00    1.20
   7   7   0   14.40    1.80
  -7   7   0   11.20    1.50
   7   7   0   13.70    2.10
   7   7   0   13.60    1.40
   7   7   0   12.90    1.40
  -8  -7   0  742.43   15.60
   8  -7   0  762.12   15.90
   8  -7   0  771.02   16.20
   8  -7   0  772.62   16.40
   8  -7   0  787.02   15.90
   8  -7   0  770.12   17.00
  -8  -7   0  753.02   16.10
   8   7   0  757.02   16.30
   8   7   0  779.92   15.30
   8   7   0  775.22   15.70
   8   7   0  760.12   16.50
  -8   7   0  791.42   15.70
   8   7   0  765.32   15.60
   9  -7   0   28.90    2.60
   9  -7   0   29.90    2.50
  -9  -7   0   28.00    2.30
  -9  -7   0   24.50    2.10
   9  -7   0   28.90    2.20
   9  -7   0   27.50    2.40
   9  -7   0   25.70    3.10
   9   7   0   28.20    2.70
   9   7   0   24.60    1.80
   9   7   0   32.00    2.20
   9   7   0   26.60    1.90
   9   7   0   24.00    2.00
   9   7   0   31.30    2.70
  -9   7   0   28.70    2.30
 -10  -7   0  442.76    9.60
  10  -7   0  432.06    9.70
  10  -7   0  432.56   10.50
  10  -7   0  429.56   10.30
 -10  -7   0  431.16   10.20
  10  -7   0  415.76   11.30
  10  -7   0  427.56    9.90
  10   7   0  434.26    9.40
  10   7   0  448.76    9.10
  10   7   0  425.76    9.60
  10   7   0  433.76   10.70
 -10   7   0  408.16    9.40
  10   7   0  417.06    9.70
  10   7   0  424.26   10.60
  11  -7   0    1.50    1.50
 -11  -7   0    0.60    1.50
  11  -7   0   -2.40    1.40
  11  -7   0   -1.10    1.80
  11  -7   0   -1.50    1.90
 -11  -7   0   -0.20    1.40
  11  -7   0   -1.20    2.50
  11   7   0   -0.50    1.20
  11   7   0    1.90    1.30
  11   7   0    0.80    1.30
  11   7   0    2.10    2.20
 -11   7   0   -2.70    1.30
  11   7   0    1.30    2.30
  12  -7   0  377.36    9.60
  12  -7   0  383.76   10.00
  12  -7   0  381.26    8.90
 -12  -7   0  378.66    8.80
 -12  -7   0  362.06    9.50
  12  -7   0  370.46   11.00
  12  -7   0  362.16    9.20
 -12   7   0  385.26    9.90
  12   7   0  366.06    9.00
  12   7   0  379.16   10.50
 -12   7   0  370.96    8.60
  12   7   0  358.36    9.90
  12   7   0  363.56    8.70
  12   7   0  360.56    8.80
  13  -7   0   -1.80    2.80
 -13  -7   0    0.10    1.70
 -13  -7   0    1.10    1.50
  13  -7   0   -1.90    1.70
  13  -7   0    0.30    2.30
  13  -7   0   -1.40    2.00
 -13   7   0   -2.10    1.70
  13   7   0   -0.20    1.30
  13   7   0   -0.10    1.50
  13   7   0   -3.50    2.70
  13   7   0   -0.40    1.40
  13   7   0    3.90    2.50
  14  -7   0   67.89    4.20
  14  -7   0   81.19    4.70
  14  -7   0   75.29    5.90
  14  -7   0   87.99    4.90
  14   7   0   84.09    4.10
 -14   7   0   81.09    4.70
  14   7   0   69.39    5.80
  14   7   0   72.49    4.90
  15  -7   0   -1.20    3.10
  15  -7   0   -0.60    2.50
  15  -7   0   -0.40    1.90
  15  -7   0   -2.20    2.00
  15   7   0   -2.20    3.10
  15   7   0    1.60    1.70
  15   7   0   -1.30    2.50
  16  -7   0  399.66   11.30
  16  -7   0  393.56   12.70
  16  -7   0  399.86   10.70
  16  -7   0  376.76   10.30
  16   7   0  401.16   12.50
  16   7   0  382.06   11.10
  16   7   0  408.46   10.20
  17  -7   0   15.00    3.40
  17  -7   0   14.60    3.10
  17  -7   0   11.50    2.60
  17  -7   0   21.30    4.60
  17   7   0   16.30    3.40
  17   7   0   27.80    4.90
  17   7   0   17.70    2.60
  18  -7   0   26.80    4.90
  18  -7   0   20.70    3.10
  18  -7   0   16.90    3.60
  18  -7   0   27.10    3.60
  18   7   0   27.80    3.90
  18   7   0   22.80    2.90
  18   7   0   34.00    5.40
  19  -7   0   -0.50    2.80
  19  -7   0   -0.70    2.90
  19  -7   0    6.10    4.10
  19   7   0    6.40    3.20
  19   7   0    0.60    4.30
  20  -7   0  269.07   11.20
  20  -7   0  250.47    9.70
  20   7   0  268.47   12.10
  21  -7   0    7.10    3.70
  21  -7   0    8.50    4.30
  21   7   0   10.70    5.10
   0  -8   0 6095.39  119.79
   0  -8   0 6253.67  118.89
   0   8   0 6286.37  118.89
  -1  -8   0   36.10    1.50
   1  -8   0   32.80    1.90
  -1  -8   0   33.00    1.90
   1  -8   0   36.40    1.90
   1  -8   0   38.60    1.70
   1   8   0   37.10    1.90
   1   8   0   34.50    1.40
  -2  -8   0  126.59    3.50
   2  -8   0  129.09    3.80
  -2  -8   0  123.79    3.00
   2  -8   0  127.09    3.80
   2  -8   0  127.99    3.60
   2  -8   0  128.59    3.50
   2   8   0  126.99    3.90
   2   8   0  122.69    3.50
   2   8   0  129.69    3.30
   2   8   0  122.59    3.00
  -2   8   0  128.69    3.80
   3  -8   0  438.96    9.50
   3  -8   0  433.36    9.70
   3  -8   0  434.96   10.30
  -3  -8   0  433.16    8.80
   3  -8   0  440.56    9.70
   3  -8   0  442.66    9.40
  -3  -8   0  438.76    9.30
   3   8   0  439.96    8.80
   3   8   0  438.66    9.30
  -3   8   0  449.95    9.70
   3   8   0  439.86    9.80
   3   8   0  449.56    9.10
   4  -8   0  900.81   18.30
  -4  -8   0  922.11   17.80
   4  -8   0  912.51   18.00
   4  -8   0  877.41   18.20
   4  -8   0  893.51   18.30
  -4  -8   0  908.11   18.00
   4  -8   0  899.61   18.20
   4   8   0  904.61   17.80
   4   8   0  872.81   18.30
   4   8   0  896.01   17.30
   4   8   0  866.11   17.60
   4   8   0  915.01   17.80
  -5  -8   0  354.16    8.30
   5  -8   0  377.16    8.80
   5  -8   0  375.46    8.80
   5  -8   0  344.57    8.20
   5  -8   0  371.46    8.60
   5  -8   0  356.76    8.70
  -5  -8   0  361.56    8.10
   5   8   0  393.86    8.10
   5   8   0  378.36    7.60
   5   8   0  377.76    8.10
   5   8   0  376.96    8.20
   6  -8   0  220.08    6.00
  -6  -8   0  213.28    5.60
   6  -8   0  214.38    6.10
   6  -8   0  222.68    6.10
   6  -8   0  227.48    5.60
   6  -8   0  220.48    5.80
  -6  -8   0  212.78    5.40
   6   8   0  215.88    6.20
  -6   8   0  208.98    5.40
   6   8   0  218.98    5.30
   6   8   0  210.58    5.30
   6   8   0  209.38    4.80
   6   8   0  206.38    5.50
   7  -8   0  240.18    6.90
   7  -8   0  251.47    6.70
   7  -8   0  250.67    6.60
   7  -8   0  241.48    6.30
  -7  -8   0  230.48    6.20
  -7  -8   0  242.38    6.00
   7  -8   0  247.38    6.10
   7   8   0  251.47    6.80
   7   8   0  242.08    5.40
  -7   8   0  237.18    5.90
   7   8   0  246.58    5.90
   7   8   0  235.88    5.90
   7   8   0  237.08    6.30
  -8  -8   0  750.02   14.80
   8  -8   0  694.23   14.40
   8  -8   0  670.03   14.80
  -8  -8   0  657.03   14.10
   8  -8   0  681.93   15.00
   8  -8   0  685.23   14.40
   8  -8   0  649.83   15.30
   8   8   0  687.03   14.80
  -8   8   0  675.33   14.10
   8   8   0  686.13   14.20
   8   8   0  691.03   13.80
   8   8   0  684.03   14.20
   8   8   0  692.03   15.10
   9  -8   0   24.60    2.10
  -9  -8   0   24.70    2.30
   9  -8   0   20.00    2.80
   9  -8   0   20.80    2.40
   9  -8   0   28.40    2.50
  -9  -8   0   22.30    2.10
   9  -8   0   21.50    2.00
  -9   8   0   22.70    1.90
   9   8   0   24.40    2.00
   9   8   0   23.00    2.10
   9   8   0   22.80    1.70
   9   8   0   23.10    2.50
   9   8   0   23.30    2.10
   9   8   0   18.20    2.40
  10  -8   0  465.05   12.00
  10  -8   0  464.65   11.40
  10  -8   0  490.15   10.80
 -10  -8   0  459.65   11.00
  10  -8   0  474.95   10.60
  10  -8   0  455.55   11.10
 -10  -8   0  474.55   10.40
 -10   8   0  483.95   10.30
  10   8   0  470.95   11.50
  10   8   0  485.15   10.50
  10   8   0  472.35   11.50
  10   8   0  458.55   10.10
  10   8   0  451.15   10.40
 -11  -8   0  156.58    5.50
  11  -8   0  171.08    6.00
  11  -8   0  165.38    5.80
  11  -8   0  165.18    6.80
 -11  -8   0  164.88    5.00
  11  -8   0  162.78    5.40
  11  -8   0  170.68    5.20
  11   8   0  165.78    4.70
  11   8   0  164.38    6.20
  11   8   0  164.58    4.90
 -11   8   0  166.98    4.80
  11   8   0  165.28    6.20
  11   8   0  166.28    5.10
  12  -8   0  144.79    7.00
 -12  -8   0  156.48    4.90
  12  -8   0  149.09    5.40
  12  -8   0  157.28    6.00
  12  -8   0  161.78    5.20
 -12  -8   0  165.68    5.70
  12  -8   0  149.69    5.70
  12   8   0  153.58    4.90
  12   8   0  155.88    4.70
  12   8   0  146.79    6.10
  12   8   0  151.48    5.10
  12   8   0  157.98    6.40
 -12   8   0  157.38    4.70
 -13  -8   0   42.00    3.30
  13  -8   0   44.90    3.10
  13  -8   0   45.50    3.60
  13  -8   0   37.10    4.20
  13  -8   0   38.30    3.40
  13  -8   0   42.10    3.60
 -13  -8   0   45.70    3.70
  13   8   0   43.60    3.90
  13   8   0   44.20    2.90
  13   8   0   41.60    3.20
  13   8   0   43.70    4.20
  14  -8   0  191.48    6.50
  14  -8   0  201.78    8.30
  14  -8   0  205.08    7.10
  14  -8   0  212.68    7.40
  14   8   0  210.38    6.30
  14   8   0  193.18    8.00
  14   8   0  204.38    7.50
  15  -8   0  103.29    6.60
  15  -8   0  103.29    5.60
  15  -8   0   92.09    5.00
  15  -8   0   96.89    4.90
  15   8   0  105.79    5.90
  15   8   0  100.19    4.60
  15   8   0   97.39    6.40
  16  -8   0   47.70    4.10
  16  -8   0   54.09    4.50
  16  -8   0   68.09    6.00
  16  -8   0   57.09    4.50
  16   8   0   60.59    4.00
  16   8   0   61.19    4.90
  16   8   0   63.59    6.00
  17  -8   0   14.60    2.80
  17  -8   0   16.50    4.10
  17  -8   0   13.30    3.10
  17  -8   0   15.90    3.40
  17   8   0   17.90    2.60
  17   8   0   14.80    3.50
  17   8   0   15.30    4.40
  18  -8   0  268.57    9.50
  18  -8   0  267.87   10.70
  18  -8   0  264.27    8.40
  18  -8   0  265.57    8.80
  18   8   0  261.97   11.10
  18   8   0  268.47    9.50
  18   8   0  256.17    8.10
  19  -8   0   23.80    3.80
  19  -8   0   31.10    5.10
  19  -8   0   25.60    4.10
  19   8   0   27.60    5.40
  19   8   0   39.60    4.50
  20  -8   0   14.70    3.80
  20  -8   0   13.70    3.50
  20  -8   0   18.70    4.70
  20   8   0    9.30    5.00
  21  -8   0   13.50    4.00
  21  -8   0   28.40    5.30
  21   8   0   24.00    5.80
   0  -9   0   -1.50    1.00
   0  -9   0   -0.60    0.90
   0   9   0   -0.20    1.10
  -1  -9   0 1303.67   25.50
   1  -9   0 1385.16   25.90
   1  -9   0 1295.87   25.70
  -1  -9   0 1339.67   25.80
   1  -9   0 1317.27   25.80
   1  -9   0 1342.87   25.90
   1  -9   0 1345.07   26.30
   1   9   0 1329.57   26.10
   1   9   0 1328.57   25.90
  -1   9   0 1323.97   26.00
   2  -9   0  865.21   17.80
   2  -9   0  890.11   17.70
   2  -9   0  890.81   18.10
  -2  -9   0  879.61   17.60
  -2  -9   0  883.71   17.20
   2  -9   0  885.31   17.70
   2  -9   0  891.71   18.00
   2   9   0  878.61   17.70
   2   9   0  892.71   18.10
   2   9   0  936.51   17.40
   2   9   0  873.01   17.20
  -2   9   0  894.51   18.00
  -3  -9   0  157.98    4.40
  -3  -9   0  155.38    4.30
   3  -9   0  153.78    4.90
   3  -9   0  158.48    4.70
  -3  -9   0  156.88    3.70
   3  -9   0  153.38    4.40
   3  -9   0  150.18    4.40
   3  -9   0  156.18    4.80
  -3   9   0  158.88    4.70
   3   9   0  157.88    3.70
   3   9   0  149.29    4.20
   3   9   0  162.68    4.00
   3   9   0  158.88    4.90
   4  -9   0  177.88    5.20
  -4  -9   0  172.78    4.70
   4  -9   0  168.28    4.80
   4  -9   0  165.48    5.10
   4  -9   0  174.88    4.90
  -4  -9   0  163.18    4.50
  -4  -9   0  166.98    3.90
   4  -9   0  176.58    5.20
   4   9   0  169.58    4.50
   4   9   0  169.38    3.90
   4   9   0  161.68    4.30
   5  -9   0 2067.19   39.70
  -5  -9   0 2069.19   39.40
   5  -9   0 2024.20   39.50
   5  -9   0 2037.00   39.70
   5  -9   0 1996.60   39.70
  -5  -9   0 1974.10   39.00
   5  -9   0 1966.50   39.20
   5   9   0 2016.70   39.10
   5   9   0 2120.89   39.00
   5   9   0 2077.49   38.50
   5   9   0 2066.99   39.80
   5   9   0 2067.29   39.10
  -6  -9   0  642.14   13.90
   6  -9   0  687.73   13.80
   6  -9   0  645.44   14.20
   6  -9   0  649.54   14.30
  -6  -9   0  645.94   13.60
   6  -9   0  648.84   14.30
   6  -9   0  662.33   14.00
   6   9   0  665.13   14.50
   6   9   0  659.03   13.80
   6   9   0  657.83   13.00
  -6   9   0  676.53   13.60
   6   9   0  662.83   13.50
   6   9   0  658.63   13.60
   7  -9   0   45.00    3.10
   7  -9   0   46.40    3.10
   7  -9   0   44.00    3.10
   7  -9   0   49.30    2.90
  -7  -9   0   46.50    2.60
  -7  -9   0   46.30    2.70
   7  -9   0   48.00    2.70
   7   9   0   51.19    2.40
   7   9   0   47.30    2.80
  -7   9   0   48.50    2.60
   7   9   0   49.80    1.90
   7   9   0   45.20    2.30
   7   9   0   52.09    3.40
   8  -9   0  264.57    7.50
  -8  -9   0  258.27    6.50
   8  -9   0  261.87    6.70
   8  -9   0  271.57    7.20
   8  -9   0  262.57    6.70
  -8  -9   0  270.17    6.90
   8  -9   0  271.87    7.30
  -8   9   0  255.87    6.40
   8   9   0  249.38    6.90
   8   9   0  252.37    6.30
   8   9   0  257.37    5.90
   8   9   0  258.67    7.40
   8   9   0  256.47    6.40
   9  -9   0  269.47    7.40
  -9  -9   0  287.97    7.30
   9  -9   0  271.47    7.60
   9  -9   0  264.57    7.00
   9  -9   0  266.27    7.90
   9  -9   0  264.07    6.90
  -9  -9   0  267.37    6.70
   9   9   0  273.17    7.40
  -9   9   0  262.07    6.60
   9   9   0  263.67    6.60
   9   9   0  271.57    6.70
   9   9   0  258.17    6.20
   9   9   0  266.27    7.70
  10  -9   0  107.99    4.20
  10  -9   0  110.89    4.60
  10  -9   0  106.19    4.80
 -10  -9   0  113.99    4.40
  10  -9   0  109.19    4.20
 -10  -9   0  104.19    3.90
  10  -9   0  102.99    5.20
  10   9   0  114.19    3.50
 -10   9   0  101.49    3.80
  10   9   0  108.69    3.80
  10   9   0  104.09    4.80
  10   9   0  103.29    3.80
  10   9   0  105.59    5.00
  11  -9   0    5.70    2.10
 -11  -9   0    6.70    1.70
  11  -9   0    6.20    1.90
  11  -9   0   10.00    1.90
  11  -9   0    9.80    2.80
  11  -9   0    6.80    2.40
 -11  -9   0    7.50    1.90
  11   9   0    6.30    1.60
  11   9   0    9.60    2.50
 -11   9   0    4.90    1.60
  11   9   0    6.70    1.40
  11   9   0    5.30    1.50
  11   9   0    8.00    2.50
  12  -9   0   65.49    3.60
  12  -9   0   69.49    4.50
 -12  -9   0   71.39    3.50
  12  -9   0   60.59    3.80
  12  -9   0   69.59    5.20
  12  -9   0   68.79    4.30
 -12  -9   0   74.59    4.00
  12   9   0   65.19    4.70
  12   9   0   67.59    3.30
  12   9   0   64.79    4.90
 -12   9   0   67.29    4.10
  12   9   0   69.79    3.50
  13  -9   0  300.47    8.90
 -13  -9   0  306.67   10.30
  13  -9   0  300.87    8.60
  13  -9   0  292.47    9.60
  13  -9   0  281.27    8.00
  13  -9   0  291.97    7.80
  13   9   0  295.47    9.40
  13   9   0  286.47    7.60
  13   9   0  274.27    7.70
  13   9   0  294.47    9.00
  14  -9   0    4.20    3.10
  14  -9   0    3.90    2.50
  14  -9   0    2.20    2.00
  14  -9   0    1.10    2.30
  14   9   0    1.50    1.70
  14   9   0    1.70    2.70
  14   9   0    2.20    3.00
  15  -9   0   83.29    6.10
  15  -9   0   78.79    4.80
  15  -9   0   77.29    4.50
  15  -9   0   74.49    5.10
  15   9   0   75.39    4.20
  15   9   0   70.39    5.80
  15   9   0   74.19    5.30
  16  -9   0  171.18    7.20
  16  -9   0  164.78    6.30
  16  -9   0  187.78    8.40
  16  -9   0  185.28    7.10
  16   9   0  168.48    6.10
  16   9   0  180.38    7.40
  16   9   0  171.48    8.50
  17  -9   0   94.49    5.40
  17  -9   0   84.79    5.70
  17  -9   0   87.19    6.90
  17  -9   0   80.09    5.00
  17   9   0   85.19    7.30
  17   9   0   86.89    4.70
  17   9   0   81.29    6.10
  18  -9   0   20.80    3.20
  18  -9   0   14.90    3.50
  18  -9   0   32.20    5.10
  18  -9   0   15.70    3.70
  18   9   0   22.70    3.90
  18   9   0   18.70    4.80
  18   9   0   19.30    2.80
  19  -9   0   44.00    4.50
  19  -9   0   33.60    4.40
  19  -9   0   46.30    5.60
  19   9   0   41.90    6.00
  19   9   0   38.90    4.60
  20  -9   0  109.09    8.00
  20  -9   0   94.89    6.40
  20  -9   0   84.99    6.70
  20   9   0   92.09    6.40
  20   9   0   90.09    8.70
  21  -9   0   80.19    6.80
  21  -9   0   98.99    8.10
  21   9   0   78.89    7.90
   0 -10   0  342.07    7.70
   0 -10   0  343.87    7.80
   0 -10   0  335.27    8.10
   0 -10   0  331.67    7.50
   0  10   0  350.16    8.00
   0  10   0  340.37    7.90
   1 -10   0  480.75   10.50
  -1 -10   0  515.25   10.50
   1 -10   0  495.75   10.70
   1 -10   0  496.15   11.00
  -1 -10   0  487.85   10.20
   1 -10   0  480.25   10.60
  -1 -10   0  496.25   10.80
   1 -10   0  486.25   10.30
  -1 -10   0  508.75   10.40
  -1  10   0  500.05   10.80
   1  10   0  487.85   10.60
   1  10   0  494.65   10.80
   2 -10   0   63.49    2.90
  -2 -10   0   61.29    2.80
   2 -10   0   60.39    2.50
  -2 -10   0   55.59    2.70
   2 -10   0   58.49    3.20
  -2 -10   0   63.89    3.00
   2 -10   0   61.49    3.10
  -2 -10   0   61.29    2.20
   2 -10   0   56.59    2.90
   2  10   0   56.29    2.10
   2  10   0   60.79    2.80
   2  10   0   63.49    3.30
  -2  10   0   57.99    3.00
   2  10   0   65.89    2.40
   3 -10   0 1234.88   24.70
  -3 -10   0 1261.37   24.10
   3 -10   0 1252.87   24.30
  -3 -10   0 1208.38   23.60
   3 -10   0 1216.58   24.50
  -3 -10   0 1248.38   24.80
  -3 -10   0 1207.78   24.30
   3 -10   0 1240.78   24.60
   3 -10   0 1215.68   24.30
   3  10   0 1204.28   23.60
   3  10   0 1215.98   24.20
   3  10   0 1248.78   23.90
   3  10   0 1252.47   24.70
  -3  10   0 1230.78   24.50
  -4 -10   0    6.90    1.40
   4 -10   0    4.00    1.40
   4 -10   0    4.20    1.60
   4 -10   0    3.70    1.70
   4 -10   0    5.00    1.70
  -4 -10   0    4.30    1.30
   4 -10   0    4.60    1.40
  -4 -10   0    3.00    0.70
   4  10   0    3.80    1.10
   4  10   0    4.40    0.90
   4  10   0    3.60    1.70
   4  10   0    2.20    1.10
   5 -10   0  217.98    6.00
   5 -10   0  210.28    6.10
   5 -10   0  221.68    5.70
  -5 -10   0  217.38    5.70
   5 -10   0  221.38    6.20
   5 -10   0  208.08    5.90
  -5 -10   0  213.18    5.50
   5  10   0  222.38    4.90
   5  10   0  220.58    5.30
   5  10   0  220.08    6.30
   5  10   0  215.38    5.50
   5  10   0  219.48    5.50
   6 -10   0   15.80    2.00
   6 -10   0   13.90    1.70
  -6 -10   0   13.60    1.60
  -6 -10   0   17.40    1.70
   6 -10   0   16.60    2.00
   6 -10   0   16.20    2.20
   6 -10   0   11.70    1.80
   6  10   0   16.10    1.50
   6  10   0   15.00    1.20
   6  10   0   14.50    2.20
   6  10   0   18.40    1.80
   6  10   0   14.50    1.60
   7 -10   0  816.92   17.70
  -7 -10   0  884.91   17.60
   7 -10   0  846.12   17.50
   7 -10   0  849.52   17.90
   7 -10   0  840.92   17.30
  -7 -10   0  819.62   17.10
   7 -10   0  827.62   18.00
   7  10   0  834.12   17.10
  -7  10   0  870.71   17.10
   7  10   0  826.92   16.40
   7  10   0  802.42   18.00
   7  10   0  836.42   17.40
   7  10   0  826.42   17.00
  -8 -10   0  196.48    5.30
  -8 -10   0  184.68    5.60
   8 -10   0  193.48    5.50
   8 -10   0  199.88    6.10
   8 -10   0  199.88    6.20
   8 -10   0  194.98    6.20
   8 -10   0  192.98    5.70
   8  10   0  190.18    5.70
  -8  10   0  181.08    5.20
   8  10   0  196.08    4.70
   8  10   0  192.48    6.30
   8  10   0  205.58    5.30
   8  10   0  203.28    5.30
   9 -10   0   26.50    2.60
   9 -10   0   30.10    2.80
  -9 -10   0   27.20    2.30
   9 -10   0   25.60    2.30
   9 -10   0   32.60    3.20
   9 -10   0   27.40    2.30
  -9 -10   0   33.70    2.60
   9  10   0   28.60    2.30
   9  10   0   27.40    1.80
   9  10   0   26.50    2.30
   9  10   0   30.80    3.10
   9  10   0   26.10    2.60
  -9  10   0   25.30    2.10
  10 -10   0   61.99    3.60
 -10 -10   0   62.59    3.50
  10 -10   0   59.49    3.40
  10 -10   0   60.59    4.10
  10 -10   0   56.39    3.90
  10 -10   0   54.59    4.30
 -10 -10   0   59.29    3.20
  10  10   0   62.89    2.60
  10  10   0   63.89    4.50
  10  10   0   64.99    3.20
  10  10   0   61.79    4.00
 -10  10   0   55.19    3.10
  10  10   0   63.49    3.10
  11 -10   0  482.55   12.10
  11 -10   0  493.45   12.30
 -11 -10   0  521.75   12.00
  11 -10   0  496.65   11.60
  11 -10   0  483.75   12.80
  11 -10   0  499.15   11.50
 -11 -10   0  493.15   11.10
 -11  10   0  490.65   10.90
  11  10   0  503.15   11.30
  11  10   0  493.15   12.30
  11  10   0  491.05   12.60
  11  10   0  496.55   11.20
  12 -10   0   17.20    2.80
 -12 -10   0   19.00    2.20
  12 -10   0   26.40    3.70
 -12 -10   0   21.40    2.60
  12 -10   0   23.20    2.60
  12 -10   0   19.10    2.50
  12 -10   0   23.20    3.10
  12  10   0   24.70    3.30
  12  10   0   21.30    2.20
  12  10   0   23.10    2.30
  12  10   0   22.10    3.30
  13 -10   0  120.29    5.60
  13 -10   0  113.09    4.70
  13 -10   0  112.69    6.20
  13 -10   0  104.59    5.20
  13 -10   0  105.89    4.90
  13  10   0  105.29    6.00
  13  10   0  111.39    5.80
  13  10   0  101.19    4.50
  13  10   0  103.79    4.40
  14 -10   0    3.00    2.40
  14 -10   0   -0.20    2.00
  14 -10   0    4.90    3.20
  14 -10   0   -0.90    2.40
  14  10   0   -3.00    2.60
  14  10   0    1.10    1.70
  14  10   0   -0.20    2.90
  15 -10   0  318.67   10.80
  15 -10   0  307.27    9.40
  15 -10   0  313.17    8.80
  15 -10   0  303.87    9.60
  15  10   0  307.47    8.50
  15  10   0  291.07    9.70
  15  10   0  296.87   10.30
  16 -10   0    6.80    2.90
  16 -10   0    1.30    2.20
  16 -10   0    3.60    2.70
  16 -10   0    4.90    3.50
  16  10   0    3.00    2.00
  16  10   0    0.10    2.80
  16  10   0    0.60    3.40
  17 -10   0   96.49    5.90
  17 -10   0   91.69    7.10
  17 -10   0   99.89    6.30
  17 -10   0   96.39    5.20
  17  10   0   80.39    7.20
  17  10   0   91.99    4.90
  17  10   0   97.39    6.20
  18 -10   0   45.90    4.80
  18 -10   0   62.19    6.20
  18 -10   0   51.49    4.60
  18  10   0   55.69    5.20
  18  10   0   46.80    5.90
  18  10   0   47.50    4.20
  19 -10   0  147.89    7.10
  19 -10   0  147.49    9.00
  19 -10   0  149.39    7.80
  19  10   0  148.09    9.40
  19  10   0  148.09    7.50
  20 -10   0   10.20    3.80
  20 -10   0    5.60    3.50
  20 -10   0   16.70    4.80
  20  10   0   10.40    5.00
  20  10   0   11.10    3.80
  21 -10   0   61.09    5.40
  21 -10   0   71.39    6.90
   0 -11   0   -0.10    1.30
   0 -11   0   -1.70    1.20
   0 -11   0   -1.60    1.60
   0 -11   0    0.40    1.30
   0 -11   0   -0.40    1.10
   0  11   0    2.10    1.50
   0  11   0   -0.90    1.30
  -1 -11   0  936.71   18.40
  -1 -11   0  909.31   18.20
   1 -11   0  904.41   18.60
  -1 -11   0  939.61   18.90
  -1 -11   0  929.21   18.60
   1 -11   0  907.41   19.00
   1 -11   0  955.80   18.70
  -1 -11   0  914.41   18.70
   1 -11   0  933.21   18.80
   1 -11   0  915.51   18.40
   1  11   0  918.41   18.70
  -1  11   0  943.11   18.90
   1  11   0  926.81   18.90
  -1  11   0  941.11   18.70
   2 -11   0   34.90    2.50
   2 -11   0   36.10    2.50
  -2 -11   0   33.50    2.00
  -2 -11   0   34.40    2.40
   2 -11   0   38.40    2.70
  -2 -11   0   33.80    1.80
   2 -11   0   37.70    2.80
  -2 -11   0   32.70    2.30
  -2 -11   0   32.50    2.60
   2 -11   0   31.00    2.00
   2  11   0   29.60    2.40
  -2  11   0   35.50    2.70
   2  11   0   30.10    1.70
  -2  11   0   40.50    2.70
   2  11   0   36.40    2.40
  -3 -11   0  398.66    8.70
   3 -11   0  381.96    9.10
   3 -11   0  380.96    8.60
  -3 -11   0  369.86    8.50
   3 -11   0  364.66    8.80
   3 -11   0  373.66    8.90
   3 -11   0  368.86    8.60
  -3 -11   0  381.06    7.90
  -3 -11   0  383.46    8.70
  -3 -11   0  386.06    8.50
  -3  11   0  380.46    8.90
   3  11   0  374.56    9.10
   3  11   0  370.46    8.20
   3  11   0  370.16    7.90
   3  11   0  386.86    8.60
  -4 -11   0   11.70    1.50
   4 -11   0   16.60    1.80
   4 -11   0   18.00    2.10
  -4 -11   0   16.70    1.30
  -4 -11   0   18.30    1.80
   4 -11   0   16.70    2.00
   4 -11   0   17.20    1.90
   4 -11   0   14.30    1.90
  -4 -11   0   14.60    1.60
  -4  11   0   14.80    1.90
   4  11   0   15.50    1.30
   4  11   0   16.70    1.50
   4  11   0   14.80    1.60
   4  11   0   13.10    2.00
   5 -11   0  990.10   21.00
  -5 -11   0 1050.49   20.90
   5 -11   0 1052.49   21.60
   5 -11   0 1075.09   21.60
  -5 -11   0 1043.70   20.80
  -5 -11   0 1055.09   20.20
   5 -11   0 1047.40   21.40
  -5 -11   0 1023.50   21.20
   5 -11   0 1070.49   21.60
   5  11   0 1023.00   21.70
   5  11   0 1048.80   20.30
   5  11   0 1085.49   20.90
   5  11   0 1049.99   20.70
   5  11   0 1049.59   21.00
  -6 -11   0    6.00    1.40
   6 -11   0    5.70    1.50
   6 -11   0    5.60    1.80
  -6 -11   0    7.60    1.30
   6 -11   0    5.50    1.80
  -6 -11   0    7.10    1.40
   6 -11   0    7.00    1.90
   6 -11   0    8.40    1.70
   6  11   0    6.30    1.50
   6  11   0    6.50    1.40
   6  11   0    4.80    2.00
   6  11   0    7.20    1.30
   6  11   0    7.30    1.00
  -7 -11   0   86.19    3.50
  -7 -11   0   73.99    3.20
  -7 -11   0   77.79    3.00
   7 -11   0   73.09    3.80
   7 -11   0   77.09    3.90
   7 -11   0   79.79    3.70
   7 -11   0   75.09    3.40
   7 -11   0   82.79    4.00
   7  11   0   82.49    3.10
   7  11   0   82.39    4.20
   7  11   0   78.39    3.40
  -7  11   0   80.69    3.30
   7  11   0   83.39    3.10
   7  11   0   82.39    2.60
  -8 -11   0   78.19    3.30
  -8 -11   0   68.69    2.80
   8 -11   0   72.19    3.40
   8 -11   0   67.39    3.80
   8 -11   0   75.29    3.90
   8 -11   0   76.09    4.00
   8 -11   0   76.29    3.60
  -8 -11   0   69.09    3.40
   8  11   0   75.29    3.10
   8  11   0   71.89    2.50
   8  11   0   72.29    3.00
   8  11   0   71.39    4.20
   8  11   0   68.59    3.40
  -8  11   0   65.99    3.20
   9 -11   0  643.14   14.60
   9 -11   0  644.34   14.80
  -9 -11   0  663.33   14.40
  -9 -11   0  654.53   13.80
   9 -11   0  645.84   14.30
   9 -11   0  634.24   14.00
   9 -11   0  635.24   15.00
   9  11   0  621.04   13.10
  -9  11   0  674.43   13.70
   9  11   0  637.34   14.40
   9  11   0  629.64   13.80
   9  11   0  633.54   15.00
   9  11   0  657.83   13.80
 -10 -11   0   13.60    1.90
  10 -11   0   15.50    2.60
  10 -11   0   13.40    2.30
  10 -11   0   13.40    2.80
  10 -11   0   16.60    2.60
  10 -11   0   11.20    2.00
  10  11   0   13.60    1.90
  10  11   0   11.70    1.70
  10  11   0    9.80    2.30
 -10  11   0   10.20    1.90
  10  11   0   11.00    2.80
 -11 -11   0   11.90    2.20
 -11 -11   0   11.90    1.90
  11 -11   0   12.10    2.60
  11 -11   0   13.30    2.60
  11 -11   0   10.00    2.10
  11 -11   0    9.60    2.10
  11 -11   0   13.60    2.90
  11  11   0   11.40    2.90
 -11  11   0   13.10    1.90
  11  11   0   10.20    1.80
  11  11   0   12.40    2.60
  11  11   0   11.90    1.80
  12 -11   0   53.49    4.40
  12 -11   0   52.39    3.70
  12 -11   0   49.20    3.90
  12 -11   0   48.50    4.30
  12 -11   0   44.80    3.40
 -12 -11   0   50.29    3.30
  12  11   0   49.40    3.20
  12  11   0   44.90    4.20
  12  11   0   51.09    3.20
  12  11   0   49.90    4.30
  13 -11   0  390.76   10.10
  13 -11   0  389.36   11.50
  13 -11   0  390.06   10.70
  13 -11   0  401.76   10.00
  13 -11   0  400.96   11.00
  13  11   0  394.56   11.30
  13  11   0  390.36    9.80
  13  11   0  390.86   11.20
  14 -11   0    3.60    2.50
  14 -11   0    3.60    3.00
  14 -11   0    2.80    2.60
  14 -11   0    0.60    2.30
  14 -11   0   -0.40    1.90
  14  11   0    1.40    1.70
  14  11   0   -2.30    2.80
  14  11   0    2.80    2.90
  15 -11   0  111.29    6.70
  15 -11   0  114.09    6.10
  15 -11   0  120.79    5.40
  15 -11   0  123.49    6.20
  15  11   0  115.79    6.70
  15  11   0  107.29    6.80
  15  11   0  111.49    5.00
  16 -11   0    0.90    2.20
  16 -11   0    3.70    2.80
  16 -11   0    4.10    2.90
  16 -11   0    8.40    3.70
  16  11   0    0.60    3.50
  16  11   0    6.70    3.40
  16  11   0    4.10    2.00
  17 -11   0  193.18    8.10
  17 -11   0  200.58    7.90
  17 -11   0  199.28    7.10
  17 -11   0  207.08    9.50
  17  11   0  195.38    6.80
  17  11   0  192.58    8.50
  17  11   0  189.08    9.20
  18 -11   0   -6.10    2.70
  18 -11   0    7.10    4.00
  18 -11   0    2.80    2.90
  18  11   0    6.10    3.40
  18  11   0   -3.30    3.90
  19 -11   0  136.09    8.70
  19 -11   0  116.59    7.00
  19 -11   0  115.59    6.90
  19  11   0  115.09    7.50
  20 -11   0   34.60    4.40
  20 -11   0   24.70    4.40
  20 -11   0   32.40    5.40
  20  11   0   28.90    4.60
   0 -12   0  128.59    4.50
   0 -12   0  120.79    4.00
   0 -12   0  119.49    3.90
   0 -12   0  123.09    3.80
   0 -12   0  123.09    4.00
   0  12   0  127.39    4.10
   1 -12   0  129.49    4.20
   1 -12   0  140.09    3.90
  -1 -12   0  133.19    4.20
   1 -12   0  138.89    4.40
  -1 -12   0  137.49    3.80
  -1 -12   0  144.59    4.30
   1 -12   0  138.59    4.20
   1 -12   0  141.79    4.80
  -1 -12   0  130.19    4.50
  -1 -12   0  139.29    4.10
   1 -12   0  129.99    4.20
  -1  12   0  136.69    4.30
   1  12   0  140.59    4.30
   1  12   0  141.79    4.60
   2 -12   0  167.68    4.60
  -2 -12   0  170.18    4.30
   2 -12   0  154.38    4.80
  -2 -12   0  167.68    5.00
  -2 -12   0  167.78    4.50
   2 -12   0  169.28    5.00
   2 -12   0  172.78    5.10
   2 -12   0  182.38    5.50
  -2 -12   0  159.78    4.80
  -2 -12   0  177.48    4.80
  -2  12   0  177.08    4.80
  -2  12   0  169.68    5.10
   2  12   0  172.48    5.20
   2  12   0  173.48    4.90
   3 -12   0  828.42   17.10
  -3 -12   0  821.22   16.10
  -3 -12   0  803.22   16.70
   3 -12   0  778.02   17.00
  -3 -12   0  815.82   16.70
   3 -12   0  825.22   16.70
  -3 -12   0  806.92   15.90
   3 -12   0  782.02   16.60
   3 -12   0  789.22   16.90
  -3 -12   0  841.82   16.60
   3 -12   0  802.52   17.20
  -3  12   0  820.92   17.00
   3  12   0  810.92   16.20
   3  12   0  772.32   16.00
   3  12   0  788.22   15.90
  -3  12   0  824.52   16.40
   3  12   0  804.72   16.60
   3  12   0  814.22   17.20
  -4 -12   0  499.95   10.20
   4 -12   0  457.85   11.50
   4 -12   0  496.25   11.40
   4 -12   0  493.75   11.30
   4 -12   0  505.35   11.00
   4 -12   0  473.15   10.90
   4 -12   0  497.85   11.40
  -4 -12   0  505.55   11.00
  -4 -12   0  497.85   10.90
  -4 -12   0  491.25   10.10
  -4 -12   0  503.35   10.80
   4  12   0  484.85   10.00
   4  12   0  492.85   10.80
  -4  12   0  506.65   11.30
   4  12   0  495.45   11.50
   4  12   0  499.55   10.50
   4  12   0  471.85   10.10
  -5 -12   0  441.86    9.70
  -5 -12   0  455.25   10.00
   5 -12   0  400.16   10.10
   5 -12   0  433.16   10.30
  -5 -12   0  433.56    9.00
  -5 -12   0  433.76    9.70
   5 -12   0  433.56   10.20
   5 -12   0  419.86   10.00
   5 -12   0  432.86   10.20
   5 -12   0  426.06    9.80
  -5 -12   0  433.56    8.90
   5  12   0  436.26    9.70
   5  12   0  412.26    9.00
   5  12   0  446.46    9.60
   5  12   0  422.06    9.40
   5  12   0  430.46   10.50
   5  12   0  432.36    8.90
  -6 -12   0  126.49    3.30
   6 -12   0  124.89    4.50
   6 -12   0  120.49    4.20
   6 -12   0  126.49    4.70
   6 -12   0  117.29    4.30
  -6 -12   0  120.19    4.30
  -6 -12   0  123.59    4.00
  -6 -12   0  120.39    3.30
   6 -12   0  119.99    4.60
   6 -12   0  128.79    4.80
  -6 -12   0  127.39    4.10
   6  12   0  116.59    3.30
   6  12   0  127.29    4.00
   6  12   0  124.49    3.80
   6  12   0  124.69    3.60
   6  12   0  124.19    5.00
   6  12   0  120.69    4.00
   7 -12   0  781.12   16.70
   7 -12   0  753.02   16.40
   7 -12   0  764.82   16.70
   7 -12   0  777.12   16.70
   7 -12   0  795.92   16.10
  -7 -12   0  739.43   16.20
  -7 -12   0  732.43   15.60
  -7 -12   0  785.92   15.90
   7  12   0  760.32   15.60
   7  12   0  741.93   15.90
  -7  12   0  787.42   15.80
   7  12   0  754.22   15.10
   7  12   0  758.92   16.00
   7  12   0  737.13   15.70
   7  12   0  732.73   16.80
   8 -12   0  182.18    5.60
   8 -12   0  195.88    6.40
   8 -12   0  199.98    6.00
   8 -12   0  187.28    6.00
  -8 -12   0  190.38    5.50
   8 -12   0  190.18    6.30
  -8 -12   0  191.88    5.80
  -8 -12   0  195.78    5.50
   8  12   0  190.68    5.50
   8  12   0  191.28    5.30
   8  12   0  181.08    6.30
  -8  12   0  180.38    5.30
   8  12   0  187.38    4.60
   8  12   0  191.48    5.70
   9 -12   0   31.50    2.60
  -9 -12   0   35.90    2.90
   9 -12   0   28.80    3.00
   9 -12   0   29.60    2.80
   9 -12   0   34.10    3.30
  -9 -12   0   29.20    2.40
   9 -12   0   32.60    3.10
   9  12   0   29.70    2.80
   9  12   0   26.40    3.30
  -9  12   0   30.50    2.40
   9  12   0   31.40    2.40
   9  12   0   27.60    2.50
  10 -12   0  148.79    6.10
 -10 -12   0  144.29    4.90
  10 -12   0  157.18    5.90
  10 -12   0  148.39    5.90
  10 -12   0  150.08    5.30
  10 -12   0  144.79    5.20
 -10 -12   0  147.09    5.40
  10  12   0  148.69    5.60
  10  12   0  158.18    6.40
  10  12   0  152.78    4.90
  10  12   0  146.09    4.90
 -10  12   0  151.78    4.80
  11 -12   0  314.07    8.90
  11 -12   0  316.87    8.30
  11 -12   0  307.47    9.00
 -11 -12   0  311.47    7.90
 -11 -12   0  317.37    8.80
  11 -12   0  302.57    8.40
  11 -12   0  308.17    9.30
 -11  12   0  282.57    9.50
  11  12   0  287.57    7.80
  11  12   0  308.07    9.40
  11  12   0  306.47    8.80
  11  12   0  307.27    7.90
  12 -12   0   52.29    3.80
 -12 -12   0   48.90    3.30
  12 -12   0   44.70    3.90
  12 -12   0   48.20    4.60
  12 -12   0   45.20    3.80
  12 -12   0   46.50    3.80
  12  12   0   51.39    4.40
  12  12   0   54.19    3.40
  12  12   0   49.99    4.20
  12  12   0   46.40    3.20
  13 -12   0   13.80    2.90
  13 -12   0   12.50    3.30
  13 -12   0   10.30    2.70
  13 -12   0   11.80    2.40
  13 -12   0    9.30    2.30
  13  12   0   11.30    3.10
  13  12   0    8.40    3.20
  13  12   0    8.20    1.90
  14 -12   0  118.19    5.20
  14 -12   0  125.49    6.10
  14 -12   0  127.79    6.70
  14 -12   0  124.29    5.40
  14 -12   0  125.79    6.00
  14  12   0  119.89    6.40
  14  12   0  108.29    6.40
  14  12   0  121.49    5.00
  15 -12   0  341.97   10.50
  15 -12   0  356.56   10.20
  15 -12   0  311.47   10.90
  15 -12   0  339.27    9.40
  15  12   0  340.77   10.70
  15  12   0  325.97    9.00
  15  12   0  325.27   10.90
  16 -12   0   28.70    4.00
  16 -12   0   23.40    4.30
  16 -12   0   20.60    3.60
  16 -12   0   22.90    3.10
  16  12   0   24.40    4.20
  16  12   0   20.90    2.70
  16  12   0   23.30    4.40
  17 -12   0   87.89    5.20
  17 -12   0   87.69    6.10
  17 -12   0   93.39    6.90
  17 -12   0   81.79    5.70
  17  12   0   87.09    4.80
  17  12   0   87.99    6.40
  18 -12   0   58.29    6.00
  18 -12   0   47.90    4.70
  18 -12   0   47.10    4.90
  18  12   0   55.69    5.60
  19 -12   0   40.40    5.00
  19 -12   0   54.49    6.00
  19 -12   0   44.30    4.70
  19  12   0   45.90    5.50
  20 -12   0    9.10    3.90
  20 -12   0   13.40    4.00
  20  12   0   17.90    4.30
   0 -13   0    0.70    1.10
   0 -13   0    0.30    1.60
   0 -13   0    0.40    1.10
   0 -13   0   -0.20    1.20
   0 -13   0    0.80    1.30
   0  13   0   -1.70    1.40
   0  13   0    0.10    1.30
  -1 -13   0   82.69    2.90
  -1 -13   0   82.99    3.70
   1 -13   0   81.49    3.40
  -1 -13   0   79.39    3.10
  -1 -13   0   74.79    3.20
   1 -13   0   82.89    3.50
   1 -13   0   82.59    2.90
   1 -13   0   81.49    3.90
  -1 -13   0   74.99    3.30
   1 -13   0   81.19    3.20
   1  13   0   84.49    3.70
  -1  13   0   82.69    3.50
  -1  13   0   82.89    3.40
   1  13   0   79.19    3.40
   2 -13   0  676.63   14.10
  -2 -13   0  683.93   14.00
   2 -13   0  704.83   14.40
  -2 -13   0  673.83   14.30
   2 -13   0  667.93   14.60
  -2 -13   0  673.93   13.80
   2 -13   0  646.14   14.40
  -2 -13   0  642.94   14.40
   2 -13   0  685.93   14.50
  -2 -13   0  684.53   14.60
   2 -13   0  696.33   15.00
   2  13   0  703.33   14.50
  -2  13   0  675.73   14.60
   2  13   0  676.03   14.80
  -2  13   0  698.63   14.30
  -3 -13   0  139.29    3.90
   3 -13   0  134.19    4.20
   3 -13   0  147.59    5.10
  -3 -13   0  140.79    4.40
   3 -13   0  139.49    4.80
  -3 -13   0  138.19    3.70
   3 -13   0  136.49    4.50
   3 -13   0  138.09    4.60
  -3 -13   0  131.89    4.40
   3 -13   0  133.79    4.40
  -3 -13   0  137.89    4.60
   3  13   0  135.29    4.40
   3  13   0  134.19    4.90
   3  13   0  131.49    3.60
  -3  13   0  140.69    4.20
   4 -13   0   90.99    4.10
   4 -13   0   81.09    3.60
  -4 -13   0   82.59    2.70
  -4 -13   0   86.59    3.40
   4 -13   0   89.99    3.50
  -4 -13   0   82.69    2.80
   4 -13   0   92.29    4.10
   4 -13   0   81.49    3.50
   4 -13   0   83.09    3.90
  -4 -13   0   86.69    3.50
  -4 -13   0   84.39    3.60
  -4  13   0   88.79    3.90
   4  13   0   82.59    2.70
   4  13   0   86.19    3.40
   4  13   0   88.89    4.10
  -4  13   0   84.69    3.20
   4  13   0   81.99    2.60
   4  13   0   84.39    3.00
   5 -13   0  289.17    7.70
  -5 -13   0  278.47    6.20
  -5 -13   0  274.87    7.00
   5 -13   0  286.07    7.30
   5 -13   0  283.97    7.30
  -5 -13   0  271.87    7.20
   5 -13   0  272.07    7.50
   5 -13   0  278.57    7.60
  -5 -13   0  278.57    6.30
   5 -13   0  271.77    7.10
  -5 -13   0  288.27    7.00
   5  13   0  281.87    6.80
   5  13   0  272.37    6.10
   5  13   0  278.47    7.80
  -5  13   0  282.27    7.00
   5  13   0  278.07    7.00
   5  13   0  264.67    6.20
   5  13   0  274.47    6.70
  -6 -13   0  894.91   19.00
   6 -13   0  927.31   19.80
  -6 -13   0  984.90   19.50
  -6 -13   0  925.61   18.20
   6 -13   0  922.71   19.80
   6 -13   0  882.21   19.60
   6 -13   0  943.11   19.20
  -6 -13   0  927.01   19.00
   6 -13   0  957.40   19.70
   6  13   0  929.71   18.20
   6  13   0  931.31   20.10
   6  13   0  902.31   18.20
   6  13   0  928.81   19.00
   6  13   0  910.51   19.10
   6  13   0  959.80   18.80
  -7 -13   0   40.70    2.70
   7 -13   0   42.60    3.10
   7 -13   0   47.60    3.40
   7 -13   0   42.20    3.20
  -7 -13   0   41.80    3.00
   7 -13   0   43.40    3.20
  -7 -13   0   42.30    2.90
   7 -13   0   43.10    3.50
   7  13   0   45.50    2.00
   7  13   0   43.50    2.70
   7  13   0   47.10    3.80
  -7  13   0   45.30    2.80
   7  13   0   39.20    2.80
   7  13   0   46.50    2.60
   8 -13   0  171.68    5.90
   8 -13   0  181.08    6.10
  -8 -13   0  171.48    5.20
  -8 -13   0  170.68    5.50
   8 -13   0  168.18    6.10
   8 -13   0  162.98    5.40
   8 -13   0  157.38    5.80
   8  13   0  160.48    5.40
  -8  13   0  173.28    5.10
   8  13   0  162.88    6.40
   8  13   0  156.48    5.00
   8  13   0  168.68    5.00
  -9 -13   0  196.68    6.20
   9 -13   0  195.28    6.60
   9 -13   0  201.98    6.90
   9 -13   0  191.88    6.20
  -9 -13   0  195.58    5.80
   9 -13   0  200.48    6.80
   9 -13   0  184.58    6.00
   9  13   0  193.18    5.60
   9  13   0  196.28    6.20
  -9  13   0  179.98    5.50
   9  13   0  194.48    5.70
   9  13   0  193.68    7.10
  10 -13   0  114.29    4.70
 -10 -13   0  103.19    4.60
  10 -13   0  107.89    4.60
  10 -13   0  111.99    5.30
  10 -13   0   96.09    5.30
  10 -13   0  111.69    5.20
 -10 -13   0  108.59    4.30
  10  13   0   99.39    4.80
  10  13   0  103.89    4.10
  10  13   0  109.59    4.20
 -10  13   0  105.69    4.00
  10  13   0  103.09    5.70
  11 -13   0   16.30    3.00
  11 -13   0   14.80    2.40
  11 -13   0   12.20    2.40
 -11 -13   0   17.70    2.20
  11 -13   0   13.00    2.60
  11 -13   0   16.50    3.10
  11  13   0   16.40    2.80
  11  13   0   18.30    3.30
  11  13   0   13.40    2.00
  11  13   0   15.80    2.10
  12 -13   0  256.17    7.70
 -12 -13   0  273.97    9.30
  12 -13   0  264.07    8.40
  12 -13   0  278.07    9.00
  12 -13   0  266.07    7.80
  12 -13   0  276.17    8.80
  12  13   0  259.27    8.50
  12  13   0  271.07    9.10
  12  13   0  259.77    7.40
  12  13   0  268.47    7.30
  13 -13   0   80.89    4.60
  13 -13   0   86.59    4.70
  13 -13   0   87.49    5.20
  13 -13   0   85.29    5.60
  13 -13   0  100.39    5.60
  13  13   0   80.19    5.40
  13  13   0   90.89    5.90
  13  13   0   81.99    4.10
  14 -13   0  114.79    6.10
  14 -13   0  116.19    5.40
  14 -13   0  109.79    5.90
  14 -13   0  119.89    5.30
  14 -13   0  112.49    6.40
  14  13   0  119.49    6.60
  14  13   0  116.09    6.50
  14  13   0  108.99    4.80
  15 -13   0   29.20    3.80
  15 -13   0   26.40    3.10
  15 -13   0   20.70    3.50
  15 -13   0   27.70    4.20
  15  13   0   25.90    4.10
  15  13   0   24.60    2.70
  16 -13   0  152.58    7.90
  16 -13   0  161.68    7.10
  16 -13   0  160.78    7.40
  16 -13   0  161.28    6.40
  16  13   0  146.39    5.80
  16  13   0  153.08    7.70
  17 -13   0   56.19    5.00
  17 -13   0   68.49    6.40
  17 -13   0   70.49    5.60
  17  13   0   55.39    4.20
  17  13   0   62.49    5.60
  18 -13   0   11.10    4.20
  18 -13   0    7.90    3.40
  18 -13   0    5.30    3.50
  18  13   0   11.10    4.10
  19 -13   0   21.80    4.10
  19 -13   0   23.90    4.30
  19 -13   0   29.20    5.10
  19  13   0   28.20    4.90
  20 -13   0  220.48    9.30
  20 -13   0  212.48   10.30
  20  13   0  217.28    9.90
   0 -14   0  954.30   19.60
   0 -14   0  962.40   19.30
   0 -14   0  911.01   19.40
   0 -14   0  957.00   19.50
   0 -14   0  969.10   20.00
   0  14   0  938.51   19.70
   0  14   0  978.40   19.80
   1 -14   0    2.40    1.60
  -1 -14   0    3.00    1.70
   1 -14   0    2.50    1.50
   1 -14   0    0.30    1.30
  -1 -14   0    0.70    1.10
   1 -14   0    1.20    1.60
  -1 -14   0    1.60    1.10
  -1 -14   0    2.00    1.30
  -1 -14   0    0.00    1.30
   1 -14   0    0.20    1.10
   1  14   0    1.20    1.60
  -1  14   0    4.20    1.60
   1  14   0   -0.20    1.30
  -1  14   0    1.90    1.50
  -2 -14   0  242.98    6.60
   2 -14   0  266.37    6.80
   2 -14   0  250.57    6.60
   2 -14   0  245.58    6.60
   2 -14   0  245.08    6.80
  -2 -14   0  247.08    6.50
  -2 -14   0  247.88    6.00
   2 -14   0  251.97    7.20
  -2 -14   0  248.78    6.80
   2 -14   0  246.48    6.30
  -2 -14   0  249.78    6.20
  -2  14   0  249.97    6.90
   2  14   0  263.67    6.70
   2  14   0  248.88    7.00
  -2  14   0  253.37    6.50
  -3 -14   0   26.00    1.90
  -3 -14   0   17.40    1.90
   3 -14   0   23.40    2.20
   3 -14   0   18.00    2.10
  -3 -14   0   21.90    2.00
   3 -14   0   21.00    2.00
   3 -14   0   18.50    2.30
   3 -14   0   19.90    2.00
   3 -14   0   24.70    2.70
  -3 -14   0   17.40    2.10
  -3  14   0   20.40    2.00
   3  14   0   22.80    2.60
   3  14   0   22.60    2.10
  -3  14   0   18.60    2.10
   4 -14   0 1142.69   23.50
  -4 -14   0 1157.98   22.40
   4 -14   0 1132.79   23.60
  -4 -14   0 1160.98   23.20
  -4 -14   0 1128.49   22.20
   4 -14   0 1066.79   23.00
  -4 -14   0 1183.48   23.00
  -4 -14   0 1128.39   23.20
   4 -14   0 1139.59   23.60
   4 -14   0 1070.19   23.20
   4 -14   0 1171.68   23.20
   4  14   0 1142.69   23.80
   4  14   0 1150.88   23.10
  -4  14   0 1168.48   23.60
  -4  14   0 1164.48   22.70
   4  14   0 1140.29   22.20
   4  14   0 1102.39   22.30
   4  14   0 1157.98   22.60
  -5 -14   0   52.79    2.30
   5 -14   0   53.39    3.60
  -5 -14   0   51.19    3.00
   5 -14   0   46.70    3.40
  -5 -14   0   52.39    3.10
   5 -14   0   44.90    3.60
  -5 -14   0   50.59    3.00
   5 -14   0   47.80    3.00
   5 -14   0   45.80    3.10
  -5 -14   0   49.80    2.10
   5  14   0   50.79    2.90
   5  14   0   49.10    2.60
   5  14   0   53.69    3.80
   5  14   0   46.50    2.20
   5  14   0   52.69    2.10
  -6 -14   0  184.88    5.70
  -6 -14   0  188.68    5.60
   6 -14   0  202.78    6.30
   6 -14   0  185.38    5.90
  -6 -14   0  195.28    5.60
   6 -14   0  195.88    6.30
   6 -14   0  195.68    6.30
   6 -14   0  184.98    5.70
   6  14   0  189.88    5.20
   6  14   0  192.98    5.60
   6  14   0  187.18    5.40
   6  14   0  193.48    6.60
   6  14   0  183.08    4.60
   6  14   0  174.78    4.70
  -7 -14   0   11.90    1.90
   7 -14   0    4.00    2.20
  -7 -14   0    9.20    1.80
   7 -14   0    4.70    2.20
   7 -14   0    6.50    2.00
   7 -14   0    7.10    1.90
   7 -14   0    5.30    2.10
  -7 -14   0    4.40    1.70
   7  14   0    9.80    1.80
   7  14   0    7.00    2.60
   7  14   0    8.40    1.80
   7  14   0    8.50    1.50
   8 -14   0  619.24   13.60
   8 -14   0  620.04   14.20
   8 -14   0  601.44   14.20
   8 -14   0  612.74   14.00
  -8 -14   0  605.84   13.30
   8 -14   0  600.54   14.20
  -8 -14   0  575.54   13.70
   8  14   0  604.04   14.60
   8  14   0  603.74   13.40
   8  14   0  611.54   13.10
   8  14   0  602.24   13.50
  -8  14   0  596.34   13.10
   9 -14   0    4.90    2.50
   9 -14   0    3.90    2.20
  -9 -14   0    5.50    1.80
   9 -14   0    4.00    2.10
   9 -14   0    4.80    1.90
  -9 -14   0    4.80    1.80
   9 -14   0    4.90    2.40
   9  14   0    5.10    2.80
   9  14   0    4.80    1.70
   9  14   0    4.80    1.60
  -9  14   0    5.10    1.70
   9  14   0    4.40    2.00
  10 -14   0  275.77    8.30
  10 -14   0  268.87    7.70
  10 -14   0  284.97    8.70
  10 -14   0  275.87    8.40
 -10 -14   0  275.87    7.30
  10 -14   0  276.57    8.00
  10  14   0  277.57    7.40
  10  14   0  261.67    7.20
  10  14   0  265.67    7.90
  10  14   0  259.57    8.60
 -10  14   0  255.37    7.20
  11 -14   0    1.40    2.40
  11 -14   0    5.30    2.60
 -11 -14   0    3.00    1.70
  11 -14   0    0.20    2.10
  11 -14   0    2.50    2.00
  11 -14   0    5.60    2.40
  11  14   0    1.90    1.60
  11  14   0   -1.50    2.30
  11  14   0    1.80    1.60
  11  14   0    2.40    3.00
  12 -14   0  159.98    7.10
  12 -14   0  158.88    6.70
  12 -14   0  164.08    6.00
  12 -14   0  160.98    6.60
  12 -14   0  171.88    6.10
  12  14   0  149.49    7.10
  12  14   0  170.48    5.50
  12  14   0  160.88    5.50
  13 -14   0    0.00    2.60
  13 -14   0    2.40    2.10
  13 -14   0    1.70    2.10
  13 -14   0    4.50    2.90
  13 -14   0    2.90    2.80
  13  14   0    0.70    3.00
  13  14   0    2.30    1.70
  14 -14   0  152.38    6.10
  14 -14   0  144.39    6.60
  14 -14   0  143.89    7.40
  14 -14   0  151.48    6.80
  14 -14   0  150.08    6.10
  14  14   0  152.68    7.40
  14  14   0  140.99    5.40
  15 -14   0   -1.40    2.80
  15 -14   0    3.70    3.10
  15 -14   0    4.30    3.00
  15 -14   0    0.50    2.20
  15  14   0    0.10    3.20
  15  14   0    1.40    1.80
  16 -14   0  122.99    7.70
  16 -14   0  118.09    6.40
  16 -14   0  118.19    6.70
  16 -14   0  115.69    5.70
  16  14   0  114.99    5.10
  16  14   0  115.49    7.20
  17 -14   0    1.90    3.20
  17 -14   0   11.00    3.90
  17 -14   0    3.80    3.10
  17  14   0    2.80    3.80
  18 -14   0  215.88    9.80
  18 -14   0  215.28    8.70
  18 -14   0  213.88    9.00
  18  14   0  203.98    9.60
  19 -14   0    2.20    3.40
  19 -14   0    8.40    3.70
  19 -14   0   11.30    4.40
  19  14   0   12.90    4.20
   0 -15   0    1.20    1.30
   0 -15   0    2.30    1.50
   0 -15   0    3.90    1.80
   0 -15   0    1.50    1.50
   0 -15   0    1.40    1.20
   0  15   0    0.90    1.60
   0  15   0    3.00    1.60
  -1 -15   0  743.13   15.70
  -1 -15   0  716.63   15.70
   1 -15   0  757.22   16.00
  -1 -15   0  734.53   16.20
   1 -15   0  745.63   16.40
   1 -15   0  737.83   15.80
  -1 -15   0  774.02   16.00
  -1 -15   0  743.13   15.40
   1 -15   0  736.13   15.90
   1 -15   0  750.82   15.80
  -1  15   0  758.52   15.90
  -1  15   0  747.33   16.10
   1  15   0  745.83   16.20
   1  15   0  744.53   16.00
   2 -15   0  655.43   13.90
  -2 -15   0  630.54   14.10
  -2 -15   0  648.74   14.50
   2 -15   0  633.74   14.30
   2 -15   0  653.53   14.90
  -2 -15   0  657.93   13.60
   2 -15   0  653.93   14.50
  -2 -15   0  662.73   13.90
   2 -15   0  680.43   14.30
  -2 -15   0  677.03   14.40
   2 -15   0  669.33   14.40
   2  15   0  651.93   14.30
  -2  15   0  668.53   14.20
   2  15   0  658.23   14.70
  -2  15   0  662.23   14.60
   3 -15   0   91.79    3.50
   3 -15   0   84.09    3.70
   3 -15   0   84.59    4.00
   3 -15   0   81.59    3.70
  -3 -15   0   85.29    3.00
  -3 -15   0   90.19    4.10
   3 -15   0   83.29    4.00
  -3 -15   0   90.39    3.30
   3 -15   0   84.79    4.30
  -3 -15   0   87.69    3.60
  -3 -15   0   80.19    3.60
   3  15   0   90.49    4.30
  -3  15   0   88.19    4.10
   3  15   0   85.99    3.70
  -3  15   0   84.19    3.50
   4 -15   0   58.69    3.40
  -4 -15   0   56.49    3.20
   4 -15   0   67.29    4.00
  -4 -15   0   56.09    2.40
   4 -15   0   61.19    3.10
  -4 -15   0   66.19    2.70
  -4 -15   0   62.99    3.30
   4 -15   0   65.29    3.90
  -4 -15   0   63.59    3.60
   4 -15   0   59.79    3.60
   4  15   0   65.89    3.30
   4  15   0   55.29    2.30
   4  15   0   60.09    3.90
  -4  15   0   63.89    3.10
  -4  15   0   67.29    3.70
  -5 -15   0  140.09    5.00
   5 -15   0  152.88    5.50
   5 -15   0  155.18    5.70
   5 -15   0  145.19    5.50
   5 -15   0  149.99    5.00
   5 -15   0  150.08    5.00
  -5 -15   0  148.79    4.80
  -5 -15   0  147.09    5.00
   5  15   0  137.39    4.00
   5  15   0  141.49    3.90
   5  15   0  142.29    5.50
   5  15   0  149.59    4.90
   5  15   0  142.29    4.40
  -6 -15   0  656.53   14.60
   6 -15   0  662.83   15.40
   6 -15   0  679.73   14.90
   6 -15   0  705.23   15.30
  -6 -15   0  657.73   15.00
   6 -15   0  688.93   15.50
  -6 -15   0  673.73   14.80
   6 -15   0  686.43   15.50
   6  15   0  690.83   14.60
   6  15   0  696.33   14.40
   6  15   0  690.33   14.90
   6  15   0  682.33   15.90
  -7 -15   0    7.30    1.90
   7 -15   0   10.00    2.50
  -7 -15   0    6.80    2.00
   7 -15   0    8.90    2.40
  -7 -15   0    4.20    1.70
   7 -15   0    3.40    2.20
   7 -15   0    6.00    2.00
   7 -15   0    5.10    1.80
   7  15   0    7.00    1.80
   7  15   0    7.60    1.60
   7  15   0    3.40    2.50
   7  15   0    6.20    1.70
   8 -15   0  108.49    4.60
   8 -15   0  117.09    5.20
   8 -15   0  111.69    5.30
  -8 -15   0  115.89    4.90
   8 -15   0  116.49    5.20
  -8 -15   0  114.19    4.50
   8  15   0  107.19    5.70
  -8  15   0  123.79    4.40
   8  15   0  112.49    4.20
   8  15   0  110.79    5.70
   8  15   0  113.59    4.50
   9 -15   0  145.49    5.90
   9 -15   0  154.38    6.10
   9 -15   0  164.98    6.30
   9 -15   0  155.58    5.50
   9 -15   0  147.39    6.00
  -9 -15   0  151.08    5.20
   9  15   0  152.48    4.90
   9  15   0  157.08    5.30
  -9  15   0  140.39    4.90
   9  15   0  142.29    6.50
  10 -15   0  189.38    6.90
  10 -15   0  187.38    6.30
 -10 -15   0  189.78    6.00
  10 -15   0  186.38    6.50
  10 -15   0  189.18    7.00
  10 -15   0  195.48    7.10
  10  15   0  199.58    6.10
  10  15   0  193.08    7.60
  10  15   0  195.08    5.80
  11 -15   0    1.90    2.20
  11 -15   0    8.80    2.70
  11 -15   0    0.70    2.30
 -11 -15   0   -0.60    1.80
  11 -15   0   -0.40    1.90
  11 -15   0    4.50    2.60
  11  15   0    4.30    1.80
  11  15   0    1.60    1.60
  11  15   0    4.00    3.00
  12 -15   0  183.78    7.20
  12 -15   0  170.28    6.40
  12 -15   0  167.98    7.00
  12 -15   0  176.48    7.00
  12 -15   0  171.78    6.20
  12  15   0  170.18    7.50
  12  15   0  170.68    5.70
  12  15   0  164.98    5.80
  13 -15   0  157.18    6.80
  13 -15   0  159.68    6.10
  13 -15   0  155.48    6.30
  13 -15   0  150.28    7.20
  13 -15   0  165.48    7.00
  13  15   0  164.38    7.60
  13  15   0  146.79    5.40
  14 -15   0   89.69    5.00
  14 -15   0   75.09    5.00
  14 -15   0   88.59    6.00
  14 -15   0   86.79    5.60
  14 -15   0   88.89    6.20
  14  15   0   72.79    6.20
  14  15   0   83.89    4.30
  15 -15   0    4.50    2.40
  15 -15   0   11.70    3.60
  15 -15   0    9.20    3.30
  15 -15   0    2.90    3.00
  15  15   0   10.10    2.20
  15  15   0    3.80    3.60
  16 -15   0  159.58    7.50
  16 -15   0  174.08    8.30
  16 -15   0  175.98    6.80
  16 -15   0  177.98    8.00
  16  15   0  174.28    8.50
  16  15   0  165.78    6.20
  17 -15   0   18.80    3.90
  17 -15   0   24.10    4.60
  17 -15   0   29.20    4.40
  17  15   0   28.30    4.80
  18 -15   0   15.70    3.90
  18 -15   0   19.10    4.50
  18 -15   0   10.90    3.80
  18  15   0   15.30    4.40
  19 -15   0   33.80    5.20
  19 -15   0   27.00    4.50
  19 -15   0   34.90    6.10
  19  15   0   36.40    5.30
   0 -16   0  135.49    4.60
   0 -16   0  128.89    4.60
   0 -16   0  138.59    4.50
   0 -16   0  120.49    5.10
   0 -16   0  126.69    4.60
   0  16   0  125.99    4.70
   0  16   0  123.59    4.70
  -1 -16   0  222.88    5.90
  -1 -16   0  215.58    6.20
  -1 -16   0  223.68    6.80
   1 -16   0  222.98    6.90
   1 -16   0  206.38    6.20
   1 -16   0  222.18    6.30
   1 -16   0  218.88    6.40
  -1 -16   0  218.58    6.30
   1 -16   0  225.48    6.30
  -1 -16   0  230.38    6.20
   1  16   0  219.98    6.50
  -1  16   0  224.68    6.60
  -1  16   0  223.38    6.40
   1  16   0  221.58    6.60
   2 -16   0   11.60    2.00
  -2 -16   0   11.40    1.90
   2 -16   0   13.30    2.20
  -2 -16   0   14.10    2.30
  -2 -16   0   14.90    1.60
   2 -16   0   14.40    2.10
  -2 -16   0   15.70    1.90
  -2 -16   0   13.30    1.90
   2 -16   0   16.20    2.60
   2 -16   0   14.60    1.80
   2  16   0   15.40    2.40
  -2  16   0   15.80    2.10
  -2  16   0   17.00    2.40
   2  16   0   14.10    2.00
   3 -16   0  575.44   13.40
  -3 -16   0  562.04   11.90
   3 -16   0  564.04   12.70
   3 -16   0  563.54   13.10
  -3 -16   0  549.15   12.70
  -3 -16   0  558.84   13.00
  -3 -16   0  567.14   12.60
  -3 -16   0  561.74   12.20
   3 -16   0  564.94   13.00
   3 -16   0  564.04   12.50
   3  16   0  553.54   13.30
  -3  16   0  564.44   12.50
   3  16   0  573.84   12.80
  -3  16   0  562.04   13.10
  -4 -16   0  237.58    6.20
  -4 -16   0  251.77    6.70
   4 -16   0  242.68    7.30
   4 -16   0  237.38    6.80
  -4 -16   0  240.98    6.60
  -4 -16   0  240.58    7.00
   4 -16   0  233.78    6.60
   4 -16   0  244.48    7.20
   4 -16   0  246.08    7.30
   4  16   0  240.58    7.50
   4  16   0  246.38    6.80
  -4  16   0  244.18    7.30
   5 -16   0  134.09    5.00
   5 -16   0  134.59    5.40
   5 -16   0  141.89    5.00
   5 -16   0  138.79    5.60
  -5 -16   0  146.69    5.00
  -5 -16   0  141.89    5.20
   5 -16   0  146.89    5.70
  -5 -16   0  140.69    5.10
   5  16   0  148.69    6.00
   5  16   0  145.69    5.00
   5  16   0  140.89    4.50
   6 -16   0   53.99    4.20
   6 -16   0   56.69    3.60
   6 -16   0   61.59    4.20
  -6 -16   0   59.09    3.70
  -6 -16   0   56.59    3.50
  -6 -16   0   58.59    3.50
   6 -16   0   64.59    4.30
   6 -16   0   59.59    3.60
   6  16   0   56.29    3.40
   6  16   0   52.99    3.00
   6  16   0   49.90    4.10
   7 -16   0  323.37    9.00
   7 -16   0  330.37    9.20
   7 -16   0  344.67    9.40
  -7 -16   0  323.07    8.40
  -7 -16   0  330.67    8.60
   7 -16   0  327.27    8.60
   7 -16   0  337.47    9.30
   7  16   0  324.27    9.80
   7  16   0  340.57    8.20
   7  16   0  327.37    8.60
   8 -16   0  324.27    8.70
   8 -16   0  335.97    9.50
   8 -16   0  340.07    9.50
  -8 -16   0  335.37    8.60
   8 -16   0  332.97    9.30
   8 -16   0  339.97    9.30
   8  16   0  339.57   10.10
   8  16   0  339.77    8.70
   8  16   0  334.27    8.30
  -8  16   0  319.97    8.20
   9 -16   0    3.70    2.60
   9 -16   0    2.60    2.30
   9 -16   0    6.70    2.50
   9 -16   0    3.40    2.20
  -9 -16   0    5.90    1.90
   9 -16   0    4.50    2.00
   9  16   0    5.10    1.60
   9  16   0    5.90    2.90
   9  16   0    4.80    1.80
  -9  16   0    2.80    2.30
  10 -16   0   87.79    5.20
 -10 -16   0   85.09    4.20
  10 -16   0   93.09    4.60
  10 -16   0   87.79    4.90
  10 -16   0   93.29    5.10
  10 -16   0   89.49    5.20
  10  16   0   81.89    5.80
  10  16   0   84.49    4.00
  10  16   0   83.99    4.20
  11 -16   0  319.97    9.30
  11 -16   0  337.37    9.90
  11 -16   0  324.67    9.90
  11 -16   0  346.57    9.10
  11 -16   0  323.47    9.90
  11  16   0  330.17    8.80
  11  16   0  319.87   10.50
  11  16   0  317.57    8.50
  12 -16   0   55.39    4.10
  12 -16   0   49.70    4.10
  12 -16   0   60.59    5.00
  12 -16   0   52.19    4.30
  12 -16   0   49.30    4.60
  12  16   0   52.29    5.00
  12  16   0   53.39    3.60
  12  16   0   49.10    3.70
  13 -16   0   23.00    2.90
  13 -16   0   31.40    3.80
  13 -16   0   26.30    3.70
  13 -16   0   21.80    3.20
  13 -16   0   21.80    3.60
  13  16   0   18.50    2.50
  13  16   0   19.20    3.80
  14 -16   0   69.89    4.90
  14 -16   0   60.49    4.90
  14 -16   0   66.29    5.80
  14 -16   0   62.59    4.60
  14 -16   0   66.49    5.50
  14  16   0   63.79    5.50
  14  16   0   67.69    4.10
  15 -16   0  192.88    7.10
  15 -16   0  209.58    8.70
  15 -16   0  204.58    7.60
  15 -16   0  192.08    8.00
  15 -16   0  198.58    8.30
  15  16   0  202.48    8.90
  15  16   0  181.68    6.50
  16 -16   0   64.49    5.30
  16 -16   0   55.79    5.30
  16 -16   0   51.59    5.50
  16  16   0   48.20    4.00
  16  16   0   55.99    5.80
  17 -16   0   46.70    5.20
  17 -16   0   36.00    4.60
  17 -16   0   47.50    5.40
  17  16   0   46.00    5.70
  18 -16   0  106.89    7.50
  18 -16   0  102.59    6.80
  18 -16   0   96.59    7.00
  18  16   0   97.99    7.90
  19 -16   0   59.79    6.30
  19 -16   0   55.09    5.50
  19  16   0   60.09    6.30
   0 -17   0    1.50    1.70
   0 -17   0    1.70    1.60
   0 -17   0    7.00    2.30
   0 -17   0   -0.10    1.80
   0  17   0    2.70    1.90
   0  17   0    2.80    1.80
  -1 -17   0  754.82   16.30
   1 -17   0  775.62   16.70
  -1 -17   0  770.12   17.20
   1 -17   0  794.62   17.50
  -1 -17   0  739.33   16.60
   1 -17   0  784.52   16.70
  -1 -17   0  788.72   16.60
   1 -17   0  794.02   17.00
   1  17   0  763.02   17.10
   1  17   0  794.42   17.00
  -1  17   0  777.12   16.90
  -1  17   0  788.52   17.10
   2 -17   0   13.80    1.80
   2 -17   0   14.80    2.20
   2 -17   0   14.40    2.60
  -2 -17   0    9.40    2.10
   2 -17   0   11.60    2.20
  -2 -17   0   14.30    2.10
  -2 -17   0   13.20    2.50
   2 -17   0   16.30    2.40
  -2 -17   0   15.60    1.80
  -2 -17   0   16.00    2.10
   2  17   0   17.30    2.30
  -2  17   0   16.80    2.50
  -2  17   0   15.10    2.30
   2  17   0   20.30    2.80
  -3 -17   0  225.78    6.00
   3 -17   0  231.48    7.40
   3 -17   0  231.18    6.30
  -3 -17   0  223.88    6.20
   3 -17   0  235.58    7.00
  -3 -17   0  221.48    7.90
   3 -17   0  233.88    7.10
  -3 -17   0  228.08    7.00
  -3 -17   0  224.18    6.50
   3 -17   0  223.18    6.60
  -3  17   0  233.18    7.00
   3  17   0  223.98    7.30
   3  17   0  219.48    6.60
  -3  17   0  234.18    6.60
  -4 -17   0    2.20    2.10
   4 -17   0    0.80    1.80
   4 -17   0    2.60    2.10
  -4 -17   0    2.50    2.20
   4 -17   0   -1.00    2.00
   4 -17   0    3.90    2.30
  -4 -17   0    1.50    1.70
   4 -17   0   -1.30    1.40
  -4  17   0    0.60    1.90
   4  17   0    2.10    1.70
   4  17   0    4.70    2.40
   5 -17   0  308.37    8.20
   5 -17   0  301.37    8.10
  -5 -17   0  305.37    8.30
   5 -17   0  302.27    8.70
   5 -17   0  298.67    8.90
   5 -17   0  299.97    8.60
  -5 -17   0  302.97    8.00
   5  17   0  319.57    9.20
   5  17   0  309.27    8.20
   6 -17   0  105.99    5.20
  -6 -17   0  108.19    4.70
   6 -17   0  121.09    4.80
   6 -17   0  118.29    5.50
  -6 -17   0  110.69    4.60
   6 -17   0  107.79    4.70
   6 -17   0  111.79    5.40
   6  17   0  117.09    5.80
   6  17   0  112.39    4.10
   6  17   0  115.19    4.60
  -7 -17   0   11.00    2.30
   7 -17   0    7.50    2.20
   7 -17   0   11.80    2.80
   7 -17   0    9.70    2.20
   7 -17   0   12.20    2.80
   7 -17   0    8.70    2.60
  -7 -17   0   11.40    2.20
   7  17   0    9.00    2.10
   7  17   0    7.60    2.90
   7  17   0   10.90    1.80
   8 -17   0   34.30    3.30
   8 -17   0   32.00    3.50
  -8 -17   0   30.80    2.80
   8 -17   0   34.80    3.60
   8 -17   0   27.80    2.80
   8 -17   0   28.50    3.40
   8  17   0   31.60    3.70
   8  17   0   30.40    2.50
  -8  17   0   27.80    2.50
   8  17   0   32.70    2.90
   9 -17   0  518.65   13.20
   9 -17   0  533.75   13.40
   9 -17   0  534.25   13.00
   9 -17   0  519.05   13.10
   9 -17   0  538.95   12.50
  -9 -17   0  504.45   12.00
   9  17   0  512.25   13.80
   9  17   0  508.85   12.30
   9  17   0  506.65   11.90
  10 -17   0   15.20    2.90
  10 -17   0   12.90    2.80
 -10 -17   0   17.90    2.40
  10 -17   0   19.20    3.30
  10 -17   0   19.90    3.30
  10 -17   0   23.00    2.70
  10  17   0   15.80    3.60
  10  17   0   16.40    2.20
  10  17   0   19.10    2.50
  11 -17   0   15.10    2.50
  11 -17   0   14.60    2.90
  11 -17   0   11.50    2.70
  11 -17   0   15.40    3.10
  11 -17   0   11.90    3.10
  11  17   0   11.20    2.20
  11  17   0   19.60    3.90
  11  17   0   14.20    2.10
  12 -17   0   21.60    3.10
  12 -17   0   19.60    3.60
  12 -17   0   21.30    3.40
  12 -17   0   25.30    3.60
  12 -17   0   18.00    2.70
  12  17   0   12.50    2.20
  12  17   0   23.90    4.10
  13 -17   0  340.97   10.00
  13 -17   0  333.87   10.40
  13 -17   0  330.97   10.60
  13 -17   0  337.77    9.60
  13 -17   0  341.47   10.70
  13  17   0  341.67   11.30
  13  17   0  341.97    9.10
  14 -17   0    1.50    2.30
  14 -17   0   12.40    3.40
  14 -17   0    2.50    3.20
  14 -17   0    1.80    2.70
  14 -17   0    3.60    3.00
  14  17   0    3.20    2.00
  14  17   0    7.90    3.90
  15 -17   0    8.40    3.40
  15 -17   0   16.00    3.60
  15 -17   0   11.00    2.70
  15 -17   0   12.70    3.60
  15 -17   0   14.00    3.10
  15  17   0   12.80    2.40
  15  17   0   13.10    4.10
  16 -17   0   10.90    3.60
  16 -17   0   23.50    4.30
  16 -17   0   22.00    4.10
  16  17   0   17.40    4.50
  17 -17   0   70.89    6.10
  17 -17   0   69.79    6.70
  17 -17   0   72.29    5.80
  17  17   0   74.79    6.60
  18 -17   0   17.70    4.30
  18 -17   0   14.30    4.50
  18 -17   0   22.00    4.50
  18  17   0   13.30    4.60
   0 -18   0  366.86    9.10
   0 -18   0  371.16    9.30
   0 -18   0  369.56    9.40
   0 -18   0  367.66   10.00
   0  18   0  369.66    9.70
   0  18   0  361.16    9.50
   1 -18   0  277.67    7.60
   1 -18   0  284.97    8.00
  -1 -18   0  278.27    7.20
  -1 -18   0  261.47    7.50
  -1 -18   0  275.47    7.60
  -1 -18   0  275.67    8.20
   1 -18   0  290.07    8.50
   1 -18   0  290.97    7.80
   1  18   0  272.47    7.90
  -1  18   0  277.67    7.90
   1  18   0  279.47    8.20
  -1  18   0  274.67    8.00
  -2 -18   0   38.20    3.30
  -2 -18   0   38.40    2.90
   2 -18   0   35.90    3.60
   2 -18   0   41.00    3.50
   2 -18   0   33.50    3.00
  -2 -18   0   38.70    2.90
  -2 -18   0   38.40    3.40
   2 -18   0   39.10    3.30
  -2  18   0   40.70    3.50
  -2  18   0   42.90    3.50
   2  18   0   37.90    3.10
   2  18   0   41.20    3.60
  -3 -18   0  198.78    6.30
   3 -18   0  218.88    7.30
   3 -18   0  216.88    6.50
   3 -18   0  209.78    6.10
   3 -18   0  199.38    6.60
  -3 -18   0  206.08    6.10
  -3 -18   0  203.78    6.90
   3 -18   0  207.68    6.90
  -3  18   0  200.58    8.90
   3  18   0  209.78    6.60
   3  18   0  209.58    7.10
  -3  18   0  208.98    6.90
   4 -18   0   20.30    2.80
   4 -18   0   17.70    2.90
   4 -18   0   25.10    3.20
  -4 -18   0   25.20    2.60
   4 -18   0   25.60    2.40
   4 -18   0   22.80    2.60
  -4 -18   0   23.00    2.80
   4  18   0   23.90    2.60
  -4  18   0   20.80    2.90
   4  18   0   26.70    3.30
  -5 -18   0   94.39    4.70
  -5 -18   0   88.99    4.30
   5 -18   0  103.49    5.20
   5 -18   0   97.09    5.30
   5 -18   0   99.29    5.10
   5 -18   0   95.59    4.30
   5 -18   0   96.79    4.60
   5  18   0   93.99    5.40
   5  18   0  101.99    4.60
   6 -18   0    6.50    2.00
  -6 -18   0    7.30    2.00
   6 -18   0   10.00    2.60
  -6 -18   0   12.90    2.50
   6 -18   0    8.70    2.00
   6 -18   0   11.40    2.80
   6 -18   0    6.00    2.50
   6  18   0   10.30    3.00
   6  18   0    8.70    2.10
   7 -18   0  680.93   15.70
  -7 -18   0  657.83   14.70
   7 -18   0  647.14   15.30
   7 -18   0  643.24   14.80
   7 -18   0  671.33   15.70
  -7 -18   0  629.54   14.90
   7 -18   0  677.83   15.70
   7  18   0  661.93   15.00
   7  18   0  668.33   16.30
   7  18   0  656.13   14.30
   8 -18   0    1.90    2.00
  -8 -18   0    5.90    2.10
   8 -18   0    1.80    2.40
   8 -18   0    5.00    2.20
   8 -18   0    3.20    2.50
   8 -18   0    0.90    2.60
   8  18   0    8.20    2.00
   8  18   0    4.10    1.60
   8  18   0    8.90    3.20
  -9 -18   0    5.00    2.00
   9 -18   0    2.90    2.50
   9 -18   0    7.60    2.30
   9 -18   0    5.20    2.30
   9 -18   0    6.00    2.80
   9 -18   0    4.50    2.60
   9  18   0    6.40    1.80
   9  18   0    5.10    3.10
   9  18   0    5.00    2.00
 -10 -18   0    1.70    2.70
  10 -18   0    4.40    2.60
  10 -18   0    6.20    2.90
  10 -18   0   10.10    3.00
  10 -18   0    3.80    2.20
  10 -18   0    3.60    2.50
  10  18   0    5.40    2.00
  10  18   0    7.40    3.30
  10  18   0    2.10    1.70
  11 -18   0  306.77    9.40
  11 -18   0  319.77    9.90
  11 -18   0  287.07    9.50
  11 -18   0  336.87    9.00
  11 -18   0  295.67    9.60
  11  18   0  306.47    8.70
  11  18   0  313.87   10.60
  11  18   0  302.27    8.30
  12 -18   0   10.20    3.20
  12 -18   0   11.00    3.40
  12 -18   0   12.50    3.00
  12 -18   0   12.40    2.60
  12 -18   0   10.80    3.00
  12  18   0   10.00    2.20
  12  18   0   10.60    3.70
  13 -18   0   28.60    3.20
  13 -18   0   32.20    4.10
  13 -18   0   31.40    3.60
  13 -18   0   32.60    4.10
  13 -18   0   37.10    4.20
  13  18   0   29.50    2.90
  13  18   0   34.70    4.70
  14 -18   0   29.30    3.70
  14 -18   0   27.00    4.00
  14 -18   0   29.00    4.20
  14 -18   0   31.70    4.30
  14 -18   0   24.70    3.20
  14  18   0   28.60    3.00
  14  18   0   32.40    4.90
  15 -18   0  144.59    7.40
  15 -18   0  151.38    6.90
  15 -18   0  171.48    8.10
  15 -18   0  165.68    7.90
  15  18   0  150.58    6.00
  15  18   0  161.58    8.60
  16 -18   0    3.10    3.40
  16 -18   0    3.40    3.30
  16 -18   0    6.40    3.60
  16  18   0   10.50    4.30
  17 -18   0   56.89    5.70
  17 -18   0   52.29    5.40
  17 -18   0   49.90    5.30
  17  18   0   57.29    6.30
  18 -18   0   26.20    4.60
  18 -18   0   20.20    4.40
  18  18   0   21.90    5.10
   0 -19   0    5.90    1.90
   0 -19   0    3.10    2.00
   0 -19   0    5.40    2.00
   0  19   0    4.10    2.20
   0  19   0    1.10    2.00
  -1 -19   0  123.49    5.10
  -1 -19   0  139.59    5.90
   1 -19   0  129.99    5.20
  -1 -19   0  129.49    4.70
  -1 -19   0  128.69    5.20
   1 -19   0  137.69    6.00
   1 -19   0  131.99    5.20
   1 -19   0  131.49    5.50
   1  19   0  132.29    5.30
  -1  19   0  138.09    5.50
   1  19   0  130.89    5.80
  -1  19   0  137.99    5.60
  -2 -19   0  321.77    8.50
   2 -19   0  311.47    8.60
   2 -19   0  313.77    8.60
   2 -19   0  333.17    9.60
   2 -19   0  328.07    9.00
  -2 -19   0  321.97    8.40
  -2 -19   0  305.07    9.10
   2  19   0  310.47    9.30
  -2  19   0  330.77    9.10
  -2  19   0  316.97    8.60
   2  19   0  316.87    8.80
   3 -19   0  138.59    6.30
   3 -19   0  145.59    5.00
   3 -19   0  147.89    5.50
  -3 -19   0  142.09    5.30
  -3 -19   0  139.09    6.00
  -3 -19   0  132.49    5.80
   3 -19   0  143.49    5.90
   3 -19   0  150.38    5.80
   3  19   0  148.79    5.50
   3  19   0  145.69    6.10
  -3  19   0  136.99    5.70
  -4 -19   0    6.10    2.00
   4 -19   0    4.40    1.70
   4 -19   0    5.80    2.40
   4 -19   0    3.70    2.00
   4 -19   0   -1.20    2.20
   4 -19   0    2.60    2.60
  -4 -19   0    2.80    2.40
   4  19   0   -1.60    2.40
   4  19   0    1.30    1.90
  -4  19   0    2.70    2.20
   5 -19   0  200.88    6.60
   5 -19   0  209.68    6.60
  -5 -19   0  213.48    7.00
   5 -19   0  220.18    7.50
  -5 -19   0  212.48    6.60
   5 -19   0  219.18    7.40
   5 -19   0  217.18    7.30
   5  19   0  204.88    7.70
   5  19   0  199.98    6.60
   6 -19   0   54.49    4.00
   6 -19   0   52.19    4.10
  -6 -19   0   56.89    3.90
  -6 -19   0   62.19    4.40
   6 -19   0   54.19    3.70
   6 -19   0   62.99    4.80
   6 -19   0   48.90    4.00
   6  19   0   53.09    3.90
   6  19   0   56.69    5.00
   7 -19   0   31.50    3.50
   7 -19   0   35.40    3.60
   7 -19   0   38.30    3.20
   7 -19   0   36.10    3.70
   7 -19   0   40.60    3.50
  -7 -19   0   31.80    3.00
  -7 -19   0   34.50    3.30
   7  19   0   30.90    3.00
   7  19   0   34.80    4.00
   8 -19   0   37.20    3.90
   8 -19   0   31.70    3.00
  -8 -19   0   38.60    3.60
   8 -19   0   28.90    3.50
   8 -19   0   31.20    3.20
   8 -19   0   38.30    3.80
   8  19   0   27.80    2.50
   8  19   0   26.50    3.90
   8  19   0   29.90    2.90
   9 -19   0  189.48    6.90
   9 -19   0  197.98    7.50
   9 -19   0  210.38    6.80
   9 -19   0  196.88    7.40
  -9 -19   0  191.88    6.30
   9 -19   0  195.78    7.30
   9  19   0  194.18    6.60
   9  19   0  186.68    6.00
   9  19   0  190.88    8.10
  10 -19   0  114.79    5.30
  10 -19   0  103.49    6.00
  10 -19   0  107.29    5.80
  10 -19   0  111.49    5.50
  10 -19   0  106.69    6.00
  10  19   0  111.99    5.00
  10  19   0  111.59    4.60
  10  19   0  118.29    6.80
  11 -19   0    3.90    2.90
  11 -19   0    9.20    2.90
  11 -19   0    9.00    2.50
  11 -19   0    5.80    2.70
  11 -19   0   12.20    2.90
  11  19   0   11.90    2.40
  11  19   0    5.50    3.60
  11  19   0    9.40    2.10
  12 -19   0  124.49    6.90
  12 -19   0  130.19    6.60
  12 -19   0  128.39    6.50
  12 -19   0  126.99    5.60
  12 -19   0  117.19    6.40
  12  19   0  112.89    5.00
  12  19   0  106.89    7.10
  13 -19   0   84.19    6.00
  13 -19   0   88.99    5.80
  13 -19   0   86.49    6.10
  13 -19   0  101.59    5.40
  13 -19   0   81.99    6.40
  13  19   0   89.59    4.60
  13  19   0   85.29    6.80
  14 -19   0    9.50    3.10
  14 -19   0   11.90    3.70
  14 -19   0    8.40    2.70
  14 -19   0    6.90    3.60
  14 -19   0   10.80    3.30
  14  19   0   15.10    4.30
  14  19   0   12.50    2.50
  15 -19   0   37.80    4.70
  15 -19   0   35.40    4.60
  15 -19   0   37.10    4.80
  15 -19   0   48.00    4.40
  15  19   0   34.40    5.20
  16 -19   0   54.19    5.50
  16 -19   0   53.39    5.30
  16 -19   0   43.40    5.10
  16  19   0   53.79    6.00
  17 -19   0   51.19    5.90
  17 -19   0   53.99    5.70
  17 -19   0   48.10    5.30
  17  19   0   51.39    6.20
   0 -20   0 1006.90   21.70
   0 -20   0 1026.60   22.50
   0 -20   0 1039.70   21.60
   0 -20   0 1022.10   21.40
   0  20   0 1018.90   22.00
   0  20   0  990.30   22.00
   1 -20   0   31.20    3.00
  -1 -20   0   31.30    3.60
  -1 -20   0   38.90    3.30
   1 -20   0   26.80    3.20
   1 -20   0   37.70    3.90
  -1 -20   0   37.70    3.20
   1 -20   0   29.80    3.00
   1  20   0   31.60    3.20
  -1  20   0   38.80    3.60
  -1  20   0   29.70    3.20
   1  20   0   32.30    3.40
  -2 -20   0   76.39    4.40
   2 -20   0   78.59    4.40
   2 -20   0   78.19    5.20
  -2 -20   0   77.59    5.00
   2 -20   0   84.99    5.00
   2 -20   0   83.49    4.60
  -2 -20   0   81.79    4.30
   2  20   0   77.49    4.40
  -2  20   0   83.29    6.80
  -2  20   0   79.69    4.70
   2  20   0   87.29    5.00
   3 -20   0   21.40    3.00
  -3 -20   0   31.90    3.00
   3 -20   0   27.70    3.50
   3 -20   0   27.90    3.10
  -3 -20   0   24.40    3.10
   3 -20   0   27.30    2.90
  -3  20   0   22.20    3.00
   3  20   0   23.50    3.40
   3  20   0   19.60    2.80
   4 -20   0  372.06    9.70
  -4 -20   0  373.56   10.50
   4 -20   0  383.96   10.50
   4 -20   0  384.16   10.30
  -4 -20   0  384.06    9.80
   4 -20   0  395.26    9.90
   4 -20   0  384.86   10.90
  -4  20   0  377.06   10.60
   4  20   0  365.26   10.10
   4  20   0  395.26   10.90
   5 -20   0    6.60    2.70
  -5 -20   0    4.90    2.00
   5 -20   0    0.40    2.50
  -5 -20   0    3.80    2.40
   5 -20   0    1.80    2.40
   5 -20   0    4.20    1.90
   5 -20   0    4.20    2.10
   5  20   0    5.90    2.20
   5  20   0    5.10    2.90
   6 -20   0  103.89    4.80
   6 -20   0   98.49    5.50
   6 -20   0   94.79    5.20
   6 -20   0   92.69    4.50
  -6 -20   0   97.99    5.20
  -6 -20   0   93.39    4.60
   6 -20   0   88.89    5.10
   6  20   0   97.69    6.00
   6  20   0   97.79    4.70
   7 -20   0   73.99    4.40
   7 -20   0   78.69    4.50
   7 -20   0   72.99    5.20
  -7 -20   0   79.59    4.30
   7 -20   0   70.09    5.20
   7 -20   0   77.39    5.20
  -7 -20   0   72.19    5.10
   7  20   0   64.59    5.60
   7  20   0   75.69    4.30
   8 -20   0  256.17    8.60
   8 -20   0  282.47    8.00
   8 -20   0  264.17    8.70
   8 -20   0  259.77    8.20
  -8 -20   0  256.67    7.60
   8 -20   0  245.88    8.60
   8  20   0  269.77    9.50
   8  20   0  272.27    8.10
   9 -20   0   13.90    3.10
   9 -20   0   14.40    2.60
   9 -20   0    9.50    3.00
   9 -20   0   12.90    3.10
   9 -20   0   12.30    2.60
   9  20   0   15.10    3.70
   9  20   0   11.40    2.40
   9  20   0   10.30    2.00
  10 -20   0   62.69    5.10
  10 -20   0   50.99    4.50
  10 -20   0   71.99    4.90
  10 -20   0   69.59    4.50
  10 -20   0   70.79    5.60
  10  20   0   61.79    3.80
  10  20   0   46.30    4.90
  10  20   0   73.29    4.40
  11 -20   0   53.19    4.60
  11 -20   0   58.49    5.00
  11 -20   0   46.70    4.40
  11 -20   0   58.99    4.50
  11 -20   0   52.19    4.80
  11  20   0   61.19    5.70
  11  20   0   51.59    3.70
  11  20   0   51.09    4.10
  12 -20   0   47.40    4.80
  12 -20   0   60.89    4.50
  12 -20   0   58.79    4.80
  12 -20   0   51.99    4.70
  12 -20   0   61.89    5.20
  12  20   0   54.99    3.80
  12  20   0   58.39    5.80
  13 -20   0   20.80    3.70
  13 -20   0   17.10    3.00
  13 -20   0   21.00    3.60
  13 -20   0   21.60    4.00
  13 -20   0   10.10    3.50
  13  20   0   17.90    4.40
  13  20   0   13.80    2.50
  14 -20   0  176.78    8.40
  14 -20   0  171.68    7.80
  14 -20   0  172.38    8.00
  14 -20   0  174.18    7.70
  14  20   0  167.58    6.30
  14  20   0  172.18    8.90
  15 -20   0   39.60    4.80
  15 -20   0   33.20    4.70
  15 -20   0   47.60    5.20
  15 -20   0   38.10    4.20
  15  20   0   36.70    5.40
  16 -20   0   25.00    4.60
  16 -20   0   26.40    4.40
  16 -20   0   21.10    4.50
  16  20   0   28.00    5.20
  17 -20   0    7.70    3.60
  17 -20   0   -0.40    3.60
  17  20   0    6.10    4.40
   0 -21   0    5.90    2.50
   0 -21   0    7.10    2.80
   0 -21   0    5.30    2.10
   0  21   0    4.60    2.50
   0  21   0    4.20    2.40
  -1 -21   0   44.70    4.10
  -1 -21   0   35.80    3.10
  -1 -21   0   42.80    3.40
   1 -21   0   39.40    3.60
   1 -21   0   40.90    3.80
   1 -21   0   46.70    4.20
   1 -21   0   40.30    3.40
  -1  21   0   36.40    3.50
   1  21   0   38.50    3.50
  -1  21   0   40.70    3.60
   1  21   0   41.70    3.90
   2 -21   0  489.85   12.20
   2 -21   0  477.35   11.70
  -2 -21   0  453.35   14.10
   2 -21   0  484.35   12.70
   2 -21   0  476.55   11.90
  -2 -21   0  462.05   12.40
  -2 -21   0  474.35   11.60
  -2  21   0  471.75   12.30
   2  21   0  472.55   12.40
   2  21   0  472.45   12.00
   3 -21   0   11.90    2.50
  -3 -21   0    9.10    2.80
   3 -21   0    7.50    2.90
   3 -21   0   10.00    2.60
  -3 -21   0   10.10    2.40
   3 -21   0   12.80    2.90
  -3  21   0    8.70    2.50
   3  21   0   11.20    2.50
   3  21   0   11.30    2.90
   4 -21   0   28.90    3.70
  -4 -21   0   31.60    3.50
  -4 -21   0   31.00    3.00
   4 -21   0   26.30    3.20
   4 -21   0   30.90    3.10
   4 -21   0   35.60    3.70
   4  21   0   26.80    3.00
   4  21   0   34.80    3.90
  -4  21   0   29.70    3.30
  -5 -21   0   23.50    3.30
   5 -21   0   27.50    3.60
   5 -21   0   26.30    3.30
  -5 -21   0   28.10    2.90
   5 -21   0   34.00    3.80
   5 -21   0   26.70    3.00
   5  21   0   28.40    3.10
   5  21   0   26.00    3.90
   6 -21   0  233.08    8.30
   6 -21   0  239.48    8.20
  -6 -21   0  245.48    8.10
   6 -21   0  237.18    8.00
   6 -21   0  241.28    7.50
   6 -21   0  232.48    7.70
  -6 -21   0  238.58    7.30
   6  21   0  234.08    7.50
   6  21   0  254.07    8.90
   7 -21   0   35.30    3.90
   7 -21   0   35.30    3.20
   7 -21   0   31.30    3.70
   7 -21   0   37.80    3.50
   7 -21   0   31.70    3.90
  -7 -21   0   35.70    3.20
   7  21   0   34.60    3.20
   7  21   0   33.50    4.40
   8 -21   0   60.39    4.30
   8 -21   0   51.29    4.40
   8 -21   0   68.99    5.20
   8 -21   0   58.49    4.70
   8 -21   0   62.59    4.40
  -8 -21   0   62.99    4.20
   8  21   0   48.70    3.90
   8  21   0   66.49    5.80
   9 -21   0    0.30    2.90
   9 -21   0    6.80    2.30
   9 -21   0    2.20    2.70
   9 -21   0    3.50    2.80
   9 -21   0    2.00    2.30
   9  21   0    2.80    2.10
   9  21   0    3.90    3.40
  10 -21   0  102.89    6.10
  10 -21   0  103.09    6.20
  10 -21   0   96.29    5.50
  10 -21   0  104.09    5.30
  10 -21   0  105.59    6.10
  10  21   0   92.29    6.80
  10  21   0  101.39    5.10
  11 -21   0    9.30    3.30
  11 -21   0    7.80    2.70
  11 -21   0    7.90    3.10
  11 -21   0    7.00    3.30
  11 -21   0    6.20    2.40
  11  21   0   10.90    2.80
  11  21   0    5.70    2.00
  11  21   0    8.80    3.80
  12 -21   0  169.38    7.40
  12 -21   0  179.58    7.50
  12 -21   0  167.48    7.80
  12 -21   0  189.68    8.00
  12 -21   0  176.58    6.80
  12  21   0  179.38    8.80
  12  21   0  174.68    6.10
  13 -21   0   15.50    3.80
  13 -21   0   16.10    3.60
  13 -21   0   18.50    4.00
  13 -21   0   12.50    3.30
  13  21   0    9.10    2.30
  13  21   0   20.90    4.80
  14 -21   0   21.70    3.90
  14 -21   0   18.70    4.20
  14 -21   0   22.40    4.00
  14 -21   0   17.40    4.00
  14  21   0   24.30    4.90
  15 -21   0   16.80    3.90
  15 -21   0   13.50    3.50
  15 -21   0   11.50    4.00
  15 -21   0   15.80    4.10
  15  21   0   13.50    4.80
  16 -21   0  225.18   13.10
  16 -21   0  197.18    9.20
  16 -21   0  205.08    9.10
  16 -21   0  209.58   11.00
  16  21   0  197.18   10.00
   0 -22   0  273.37    7.90
   0 -22   0  256.07    8.00
   0 -22   0  245.98    8.70
   0  22   0  269.87    8.40
   0  22   0  254.97    8.20
  -1 -22   0   74.99    4.40
   1 -22   0   62.39    4.80
   1 -22   0   69.69    6.20
  -1 -22   0   64.39    4.50
  -1 -22   0   73.59    5.40
   1 -22   0   54.79    4.50
   1 -22   0   69.09    4.40
   1  22   0   74.19    4.90
  -1  22   0   76.19    7.20
   1  22   0   65.59    4.70
  -1  22   0   67.09    4.70
  -2 -22   0    4.30    2.10
   2 -22   0    2.90    2.10
   2 -22   0    2.50    2.50
   2 -22   0    0.60    2.70
  -2 -22   0   -2.70    2.50
   2 -22   0    2.60    2.30
   2  22   0    1.80    2.30
  -2  22   0    1.20    2.20
   2  22   0    0.30    2.50
   3 -22   0    5.90    2.50
  -3 -22   0    5.30    2.80
  -3 -22   0    3.30    2.20
   3 -22   0    1.00    2.50
   3 -22   0    2.70    2.90
   3 -22   0    4.30    2.20
  -3  22   0    1.90    2.40
   3  22   0    0.00    2.20
   3  22   0    3.20    2.80
   4 -22   0  398.76   11.30
   4 -22   0  410.66   11.20
   4 -22   0  406.66   11.60
  -4 -22   0  410.06   11.40
  -4 -22   0  407.86   10.60
   4 -22   0  404.96   10.60
  -4  22   0  415.46   11.50
   4  22   0  425.06   11.90
   4  22   0  414.26   11.10
   5 -22   0   20.60    2.80
  -5 -22   0   22.50    2.80
   5 -22   0   21.60    3.40
   5 -22   0   23.00    3.60
  -5 -22   0   26.70    3.50
   5 -22   0   22.80    3.30
   5  22   0   20.20    3.60
   5  22   0   30.40    3.30
   6 -22   0   29.70    3.70
   6 -22   0   28.30    3.90
   6 -22   0   25.70    3.70
  -6 -22   0   26.00    2.90
  -6 -22   0   25.10    3.50
   6 -22   0   27.00    3.00
   6  22   0   24.10    4.00
   6  22   0   28.80    3.30
  -7 -22   0  112.79    5.20
   7 -22   0  120.59    5.40
   7 -22   0  120.89    6.20
   7 -22   0  115.59    6.30
   7 -22   0  117.29    6.20
   7  22   0  117.99    6.90
   7  22   0  111.69    5.30
   8 -22   0  176.18    6.50
   8 -22   0  185.68    7.60
   8 -22   0  159.68    7.20
   8 -22   0  167.28    9.70
   8 -22   0  182.08    7.40
   8  22   0  179.58    6.70
   8  22   0  177.88    8.20
   9 -22   0    0.10    3.00
   9 -22   0    2.70    2.40
   9 -22   0    4.60    3.10
   9 -22   0    0.50    2.20
   9 -22   0    2.00    2.90
   9  22   0    5.30    3.60
   9  22   0    7.30    2.30
  10 -22   0   38.60    3.90
  10 -22   0   39.70    3.60
  10 -22   0   44.70    4.40
  10 -22   0   36.50    4.30
  10 -22   0   44.90    4.50
  10  22   0   38.30    3.60
  10  22   0   38.10    4.90
  11 -22   0   16.10    3.80
  11 -22   0   15.40    2.90
  11 -22   0   17.60    3.70
  11 -22   0   12.90    3.50
  11 -22   0   14.40    3.20
  11  22   0   17.40    4.40
  12 -22   0   27.80    4.30
  12 -22   0   32.70    4.10
  12 -22   0   30.90    4.50
  12 -22   0   35.40    4.20
  12 -22   0   28.20    4.20
  12  22   0   36.30    5.10
  13 -22   0   13.80    3.80
  13 -22   0    4.30    3.40
  13 -22   0    8.10    3.10
  13 -22   0   -2.60    3.40
  13  22   0    3.00    2.10
  13  22   0    3.10    3.90
  14 -22   0  202.78    8.90
  14 -22   0  215.48    8.80
  14 -22   0  218.98    9.00
  14 -22   0  197.08    8.90
  14  22   0  197.48    9.80
  15 -22   0   15.70    3.90
  15 -22   0    3.50    3.40
  15 -22   0   15.90    4.20
  15 -22   0    7.20    3.90
  15  22   0   11.60    4.60
  16 -22   0   34.80    4.70
  16 -22   0   36.20    5.00
  16 -22   0   25.40    4.60
  16  22   0   27.50    5.50
   0 -23   0    3.30    2.10
   0 -23   0   -1.50    2.30
   0 -23   0    3.00    2.80
   0  23   0    1.50    2.60
   0  23   0   -3.50    2.10
   1 -23   0  111.89    5.20
   1 -23   0  104.79    6.20
  -1 -23   0  111.39    5.20
  -1 -23   0  107.99    6.20
   1 -23   0  110.99    5.80
   1  23   0  107.39    5.50
  -1  23   0  103.59    5.50
   1  23   0  107.49    5.80
  -2 -23   0  190.68    7.70
   2 -23   0  194.68    7.20
   2 -23   0  199.78    7.90
   2 -23   0  177.18    9.10
  -2 -23   0  193.98    6.70
   2 -23   0  198.68    6.80
  -2  23   0  191.28    7.20
   2  23   0  198.28    7.20
   2  23   0  198.18    7.50
   3 -23   0   43.20    4.30
   3 -23   0   49.00    4.30
  -3 -23   0   58.69    4.20
   3 -23   0   56.89    4.30
   3 -23   0   54.59    4.30
  -3 -23   0   47.60    4.40
  -3  23   0   54.79    4.60
   3  23   0   44.00    3.90
   3  23   0   52.09    4.70
  -4 -23   0   69.59    4.40
   4 -23   0   74.69    5.00
   4 -23   0   71.59    4.50
  -4 -23   0   64.89    5.20
   4 -23   0   63.59    5.00
   4 -23   0   62.09    5.00
   4  23   0   65.69    4.60
   4  23   0   63.89    5.40
  -4  23   0   69.49    5.00
  -5 -23   0  190.08    7.40
   5 -23   0  182.98    7.30
  -5 -23   0  191.18    6.60
   5 -23   0  194.38    7.70
   5 -23   0  180.88    7.50
   5 -23   0  192.98    6.70
   5  23   0  174.48    6.80
   5  23   0  177.48    7.90
   6 -23   0   47.10    4.50
  -6 -23   0   43.90    3.60
  -6 -23   0   38.20    4.10
   6 -23   0   47.40    4.60
   6 -23   0   42.50    3.60
   6 -23   0   36.20    4.00
   6  23   0   39.50    3.70
   6  23   0   47.50    5.00
   7 -23   0   10.10    3.20
   7 -23   0    7.70    3.30
   7 -23   0    8.10    3.10
   7 -23   0   12.80    2.60
   7  23   0    3.00    3.40
   7  23   0    8.10    2.50
   8 -23   0   16.10    3.70
   8 -23   0   14.90    3.30
   8 -23   0   11.10    3.40
   8 -23   0   15.30    2.80
   8  23   0   19.30    3.00
   8  23   0   14.90    4.00
   9 -23   0  110.89    6.30
   9 -23   0  111.89    6.50
   9 -23   0  113.89    6.50
   9 -23   0  122.89    5.70
   9  23   0  113.19    5.80
   9  23   0  104.89    7.30
  10 -23   0   28.40    3.40
  10 -23   0   22.50    4.00
  10 -23   0   23.80    4.10
  10 -23   0   31.90    4.10
  10  23   0   22.20    4.60
  11 -23   0    3.40    3.20
  11 -23   0    3.00    3.30
  11 -23   0   -0.60    3.10
  11 -23   0    2.70    2.40
  11  23   0    0.00    3.60
  12 -23   0   83.49    6.80
  12 -23   0   84.49    6.20
  12 -23   0   66.39    5.60
  12 -23   0   72.29    6.20
  12  23   0   81.49    7.20
  13 -23   0   66.59    5.80
  13 -23   0   59.49    5.30
  13 -23   0   62.29    5.80
  13 -23   0   59.89    5.60
  13  23   0   57.39    6.30
  14 -23   0   14.30    3.60
  14 -23   0    9.20    4.00
  14 -23   0   13.70    4.00
  14 -23   0    8.30    4.00
  14  23   0   11.70    4.60
  15 -23   0    6.00    4.00
  15 -23   0    5.00    3.60
  15 -23   0    4.40    3.30
  15  23   0    9.40    4.60
   0 -24   0   19.80    2.90
   0 -24   0   12.10    3.30
   0 -24   0   15.10    3.20
   0  24   0   14.00    3.00
   1 -24   0   94.69    5.00
  -1 -24   0   93.59    5.00
   1 -24   0   98.39    5.70
   1 -24   0   90.99    6.10
  -1 -24   0   98.89    6.20
  -1  24   0   97.99    5.70
   1  24   0   93.19    5.40
   1  24   0   89.89    5.80
  -2 -24   0    4.70    3.00
  -2 -24   0    8.60    2.40
   2 -24   0    7.20    2.30
   2 -24   0    7.70    3.30
   2 -24   0    4.40    2.80
   2  24   0    3.30    2.80
   2  24   0    4.90    2.60
  -2  24   0    3.50    2.50
   3 -24   0  157.98    8.30
   3 -24   0  173.98    7.60
  -3 -24   0  168.18    6.30
   3 -24   0  169.28    6.30
  -3 -24   0  150.58    7.20
   3 -24   0  163.08    6.90
  -3  24   0  155.68    6.90
   3  24   0  172.48    6.80
   3  24   0  173.98    7.70
  -4 -24   0   23.40    3.00
   4 -24   0   19.30    3.70
   4 -24   0   19.00    3.60
   4 -24   0   18.80    2.80
   4 -24   0   21.80    3.40
  -4 -24   0   13.20    3.40
  -4  24   0   16.70    3.20
   4  24   0   24.00    3.30
   4  24   0   14.20    3.70
  -5 -24   0   57.49    4.80
   5 -24   0   52.19    4.60
   5 -24   0   60.79    5.00
   5 -24   0   62.79    4.80
  -5 -24   0   63.49    4.40
   5 -24   0   63.19    4.50
   5  24   0   58.49    4.60
   5  24   0   61.69    5.20
  -6 -24   0    3.40    3.00
   6 -24   0    0.30    2.80
   6 -24   0    1.50    2.20
   6 -24   0    3.00    3.00
   6 -24   0    2.20    3.10
   6  24   0   -3.30    3.00
   6  24   0   -1.00    2.30
   7 -24   0  255.87    9.30
   7 -24   0  260.27    8.10
   7 -24   0  246.28    9.00
   7 -24   0  273.87    9.20
   7  24   0  256.47   10.20
   7  24   0  246.08   11.70
   8 -24   0   13.10    2.70
   8 -24   0    7.70    3.40
   8 -24   0   19.30    3.70
   8 -24   0    6.80    3.40
   8  24   0   11.80    3.90
   9 -24   0    8.50    3.40
   9 -24   0    2.20    2.90
   9 -24   0    5.20    2.40
   9 -24   0    3.10    3.30
   9  24   0   -0.70    3.60
  10 -24   0    3.70    3.20
  10 -24   0    8.10    2.60
  10 -24   0    7.50    3.60
  10 -24   0    1.40    3.20
  10  24   0    7.00    4.10
  11 -24   0  101.19    6.90
  11 -24   0  116.29    7.20
  11 -24   0   91.29    6.70
  11  24   0  100.29    8.10
  12 -24   0   24.40    4.20
  12 -24   0   19.00    4.20
  12 -24   0   21.20    4.40
  12  24   0   17.70    4.80
  13 -24   0   23.70    4.40
  13 -24   0   27.80    4.40
  13 -24   0   21.40    4.40
  13  24   0   21.70    5.00
  14 -24   0   41.70    5.40
  14 -24   0   34.30    5.00
  14 -24   0   37.40    4.80
  14  24   0   27.90    5.40
   0 -25   0    2.80    2.30
   0 -25   0   -4.20    3.00
  -1 -25   0   97.89    6.40
   1 -25   0  109.19    5.80
   1 -25   0  110.19    5.30
  -1 -25   0  105.99    5.30
   1 -25   0   98.39    6.50
   1  25   0  100.89    6.20
  -2 -25   0    6.30    3.20
  -2 -25   0    4.20    2.30
   2 -25   0    4.80    3.20
   2 -25   0    4.20    2.80
   2 -25   0    4.80    2.30
   2  25   0    2.10    2.90
  -3 -25   0   72.19    4.60
   3 -25   0   54.09    4.80
  -3 -25   0   53.39    4.90
   3 -25   0   67.09    4.60
   3 -25   0   62.39    4.90
   3  25   0   58.29    5.10
   4 -25   0   -1.40    2.90
  -4 -25   0    4.70    2.30
   4 -25   0    5.30    2.40
   4 -25   0   -0.40    3.30
  -4 -25   0    1.30    3.00
   4 -25   0    2.60    3.00
   4  25   0    4.30    3.30
   5 -25   0  188.88    7.60
   5 -25   0  203.18    7.00
  -5 -25   0  181.28    7.90
   5 -25   0  189.08    8.00
   5 -25   0  182.28    8.10
   5  25   0  186.08    8.40
   6 -25   0   28.30    3.30
   6 -25   0   25.30    3.90
  -6 -25   0   23.80    3.90
   6 -25   0   21.30    4.00
   6 -25   0   32.40    4.00
   6  25   0   34.70    4.80
   7 -25   0    3.90    3.40
   7 -25   0    2.90    3.30
   7 -25   0    3.50    3.00
   7 -25   0    6.70    2.50
   7  25   0    7.70    3.80
   8 -25   0   34.70    4.40
   8 -25   0   32.90    3.50
   8 -25   0   30.80    4.30
   8 -25   0   30.20    4.30
   8  25   0   37.80    5.10
   9 -25   0  200.88    8.50
   9 -25   0  203.08    7.20
   9 -25   0  190.98    8.40
   9 -25   0  193.58    8.20
   9  25   0  203.98    9.50
  10 -25   0    3.80    3.40
  10 -25   0    0.80    3.30
  10 -25   0   -0.70    3.40
  10  25   0    3.50    4.10
  11 -25   0    3.70    3.90
  11 -25   0    6.10    3.60
  11 -25   0   -0.70    3.40
  11  25   0    0.50    4.00
  12 -25   0    1.00    3.50
  12 -25   0    0.80    3.60
  12 -25   0    3.00    3.70
  12  25   0    7.60    4.40
  13 -25   0  219.08    9.50
  13 -25   0  207.38    9.10
  13 -25   0  222.68    9.70
  13  25   0  231.78   10.80
   0 -26   0   22.80    3.00
   0 -26   0   16.60    3.80
  -1 -26   0   62.99    5.30
   1 -26   0   60.39    5.30
   1 -26   0   73.19    4.70
  -1 -26   0   75.29    4.80
   1 -26   0   69.29    5.30
   2 -26   0   22.30    3.00
  -2 -26   0   24.70    3.10
  -2 -26   0   11.20    3.70
   2 -26   0   17.70    3.90
   2 -26   0   19.60    3.50
   2  26   0   20.10    3.90
   3 -26   0  167.08    6.40
  -3 -26   0  154.28    7.60
   3 -26   0  161.58    7.70
   3 -26   0  144.69    6.90
  -3 -26   0  156.98    6.30
   3  26   0  153.88    7.80
  -4 -26   0   93.49    6.70
   4 -26   0   94.79    5.20
   4 -26   0   90.29    5.90
   4 -26   0   77.69    6.30
   4  26   0   82.99    6.40
   5 -26   0   30.50    4.20
  -5 -26   0   30.90    4.30
   5 -26   0   29.80    4.50
   5 -26   0   46.80    4.30
   5  26   0   29.60    4.70
   6 -26   0   74.19    5.80
   6 -26   0   77.39    5.70
  -6 -26   0   64.79    7.00
   6 -26   0   62.99    5.30
   6 -26   0   73.89    4.80
   6  26   0   69.29    6.00
   7 -26   0  118.59    6.80
   7 -26   0  128.39    6.60
   7 -26   0  130.29    6.00
   7 -26   0  125.19    7.20
   7  26   0  127.99    7.80
   8 -26   0   32.70    4.50
   8 -26   0   29.00    4.10
   8 -26   0   23.70    4.00
   8 -26   0   33.20    3.60
   8  26   0   26.50    5.00
   9 -26   0    9.50    3.80
   9 -26   0   17.40    3.80
   9 -26   0   14.50    3.90
   9  26   0   12.50    4.70
  10 -26   0    0.80    3.40
  10 -26   0    4.70    3.60
  10 -26   0    6.00    3.70
  10  26   0   -1.20    4.00
  11 -26   0  129.19    7.40
  11 -26   0  123.19    7.60
  11 -26   0  122.99    7.80
  11  26   0  129.09    8.50
  12 -26   0    4.80    3.80
  12 -26   0    3.90    3.90
  12 -26   0    1.00    3.60
  12  26   0    0.90    4.40
   0 -27   0    0.40    3.40
   0 -27   0    3.90    2.40
   1 -27   0   16.20    2.80
   1 -27   0   12.40    3.80
  -1 -27   0   22.10    3.00
  -1 -27   0   10.00    3.70
   2 -27   0  161.88    7.90
  -2 -27   0  150.58    8.00
   2 -27   0  161.78    7.20
   2 -27   0  163.78    6.50
  -2 -27   0  147.09    7.70
   2  27   0  162.98    9.90
   3 -27   0   25.10    3.80
   3 -27   0   18.50    4.00
  -3 -27   0   34.20    4.60
   3 -27   0   29.30    3.30
   3  27   0   26.80    4.40
   4 -27   0   18.90    2.90
  -4 -27   0   15.50    3.90
   4 -27   0   16.20    3.80
   4 -27   0   15.60    3.70
   4  27   0   14.60    4.00
   5 -27   0   10.80    3.60
  -5 -27   0    0.50    3.50
   5 -27   0   11.00    2.70
   5 -27   0    6.30    3.50
   5  27   0    8.20    3.80
   6 -27   0  173.68    8.30
   6 -27   0  171.28    8.20
   6 -27   0  183.78    6.90
   6  27   0  175.18    8.80
   7 -27   0    4.40    3.30
   7 -27   0    1.90    3.60
   7 -27   0   -3.90    3.10
   7  27   0   -3.50    3.80
   8 -27   0   78.69    6.10
   8 -27   0   89.69    6.80
   8 -27   0   95.39    6.60
   8  27   0   96.49    8.00
   9 -27   0   61.89    5.70
   9 -27   0   72.69    6.00
   9 -27   0   76.09    6.10
   9  27   0   60.09    6.40
  10 -27   0   57.79    5.70
  10 -27   0   56.89    5.70
  10 -27   0   61.89    5.60
  10  27   0   64.29    6.60
  11 -27   0    7.70    3.90
  11 -27   0   11.80    4.20
  11 -27   0    3.20    3.60
  11  27   0    8.00    4.50
   0 -28   0  136.79    9.10
   0 -28   0  131.19    7.90
  -1 -28   0    8.90    4.00
   1 -28   0    4.60    3.70
   1 -28   0   14.40    2.80
  -2 -28   0    2.40    3.50
   2 -28   0   -0.30    3.30
   2 -28   0    5.30    2.40
   3 -28   0    3.90    3.30
   3 -28   0    4.90    3.60
   3 -28   0    4.80    2.50
  -3 -28   0   -1.50    3.50
   3  28   0    6.00    3.80
  -4 -28   0  253.47   10.00
   4 -28   0  259.07   10.00
   4 -28   0  263.67    9.60
   4 -28   0  271.67    8.40
   4  28   0  256.57   10.30
   5 -28   0    3.80    3.70
  -5 -28   0   -0.70    3.60
   5 -28   0   -1.20    3.10
   5 -28   0    5.90    2.50
   5  28   0    2.80    3.80
   6 -28   0   58.49    5.60
   6 -28   0   49.10    5.10
   6  28   0   48.10    5.70
   7 -28   0    2.00    3.50
   7 -28   0    1.00    3.50
   7  28   0    1.00    3.90
   8 -28   0   79.59    6.50
   8 -28   0   85.59    6.60
   8 -28   0   81.49    6.30
   8  28   0   83.39    7.20
   9 -28   0    0.60    3.70
   9 -28   0    0.60    3.80
   9 -28   0   -1.50    3.50
   9  28   0    5.10    4.50
  10 -28   0   67.69    6.20
  10 -28   0   64.19    6.00
  10 -28   0   68.39    6.00
  10  28   0   54.29    6.50
   0 -29   0   -3.00    3.50
  -1 -29   0   19.90    4.30
   1 -29   0   16.10    4.20
  -2 -29   0  148.09    8.10
   2 -29   0  148.49    8.10
   3 -29   0   14.10    4.30
   3 -29   0   10.70    3.70
  -3 -29   0   10.40    3.90
   4 -29   0   11.70    3.80
   4 -29   0    7.70    3.80
  -4 -29   0    2.40    3.70
   4  29   0    5.90    3.90
  -5 -29   0   30.40    4.70
   5 -29   0   24.20    4.60
   5 -29   0   42.50    4.80
   5  29   0   34.80    5.20
   6 -29   0   92.49    7.50
   6 -29   0   87.29    6.60
   6  29   0  100.59    7.60
   7 -29   0   -3.60    3.50
   7 -29   0    1.30    3.60
   7  29   0    2.90    4.30
   8 -29   0   51.49    5.80
   8 -29   0   49.30    5.30
   8  29   0   46.00    5.90
   9 -29   0    9.30    4.20
   9 -29   0    5.00    3.90
   9 -29   0    8.70    4.20
   9  29   0   10.10    4.90
   0 -30   0  101.19    7.70
   1 -30   0   46.40    5.40
  -1 -30   0   48.10    5.40
  -2 -30   0   -4.50    3.60
   2 -30   0    0.10    3.80
   3 -30   0   60.19    5.90
  -3 -30   0   62.89    6.00
   4 -30   0   93.89    7.20
  -4 -30   0   88.19    7.10
   4 -30   0   89.69    6.80
   4  30   0  113.89   10.10
  -5 -30   0   13.90    5.40
   5 -30   0   14.80    4.00
   5 -30   0   27.90    5.00
   5  30   0   18.60    4.80
   6 -30   0   -5.30    3.60
   6 -30   0   -0.30    3.90
   6  30   0    4.20    4.20
   7 -30   0   47.00    5.30
   7 -30   0   52.79    5.70
   7  30   0   47.80    6.10
   0 -31   0   -5.30    3.80
  -1 -31   0  133.69    8.10
   1 -31   0  130.69    8.60
   2 -31   0   22.30    4.90
  -2 -31   0   20.50    4.70
  -3 -31   0   49.40    5.70
   3 -31   0   44.10    5.40
  -4 -31   0   -5.20    3.70
   4 -31   0   -1.30    3.90
   5 -31   0   75.49    6.10
   5 -31   0   68.99    6.30
   5  31   0   75.69    6.80
   0 -32   0    4.80    4.20
  -1 -32   0   54.69    6.00
   1 -32   0   60.89    6.30
  22   0  -1    6.40    5.10
  21   0  -1   41.20    6.30
  20   0  -1    2.00    4.70
  19   0  -1   35.20    5.70
  19   0  -1   32.80    4.40
  18   0  -1    3.30    2.20
  18   0  -1   -2.00    2.30
  18   0  -1    4.30    4.30
  17   0  -1  108.79    5.40
  17   0  -1  107.79    5.20
  17   0  -1  125.29    8.00
  16   0  -1    0.90    3.70
  16   0  -1   -0.50    1.80
  16   0  -1    1.30    2.20
 -16   0   1   -2.40    1.80
  15   0  -1  202.78    8.90
  15   0  -1  203.68    6.60
 -15   0   1  220.18    7.10
  15   0  -1  202.38    6.60
  15   0  -1  216.28    6.90
  14   0  -1    1.70    3.30
  14   0  -1   -0.50    1.90
  14   0  -1   -0.20    1.80
  14   0  -1   -0.10    1.50
  14   0  -1    2.60    1.60
  14   0  -1    0.10    1.70
 -14   0   1    0.80    1.80
  13   0  -1  100.09    4.00
  13   0  -1   97.19    6.20
  13   0  -1  103.29    4.00
 -13   0   1  108.19    4.60
  13   0  -1  107.69    4.30
  13   0  -1   96.49    4.40
  13   0  -1   96.19    4.20
 -12   0   1    1.40    1.50
  12   0  -1   -0.40    1.60
 -12   0   1   -0.40    1.50
  12   0  -1    0.10    1.40
  12   0  -1    1.50    1.40
  12   0  -1   -1.00    2.60
  12   0  -1   -2.40    1.40
  12   0  -1    1.10    1.30
  11   0  -1  207.98    5.80
 -11   0   1  221.98    6.20
  11   0  -1  210.18    5.60
  11   0  -1  212.28    5.70
  11   0  -1  218.48    5.90
  11   0  -1  211.38    7.40
 -11   0   1  211.18    5.10
  11   0  -1  207.08    5.90
  10   0  -1   -0.10    1.40
 -10   0   1    0.40    1.20
  10   0  -1    1.40    2.20
  10   0  -1    1.10    1.20
  10   0  -1   -1.10    1.20
 -10   0   1    0.90    1.00
  10   0  -1    0.50    1.30
  10   0  -1   -0.50    1.10
   9   0  -1   45.60    2.50
  -9   0   1   52.29    2.20
   9   0  -1   52.99    2.80
   9   0  -1   46.40    3.60
   9   0  -1   47.80    2.50
  -9   0   1   47.60    2.60
   9   0  -1   50.69    2.40
   8   0  -1   -0.10    1.20
   8   0  -1   -1.70    1.00
  -8   0   1   -0.10    1.10
   8   0  -1   -1.30    1.00
  -8   0   1    1.50    0.90
   8   0  -1    1.20    1.30
   8   0  -1    0.90    1.90
  -7   0   1  368.16    7.80
  -7   0   1  370.06    8.30
   7   0  -1  366.86    9.10
   7   0  -1  375.36    8.30
   7   0  -1  382.16    8.10
  -6   0   1    0.10    0.70
   6   0  -1    1.30    1.50
   6   0  -1   -0.10    0.80
   6   0  -1    0.30    1.00
  -6   0   1   -0.40    0.80
  -5   0   1   34.80    1.60
  -5   0   1   32.90    1.30
   5   0  -1   34.80    2.10
   5   0  -1   32.60    1.40
   5   0  -1   32.40    1.60
   4   0  -1    0.80    0.50
  -4   0   1    0.90    0.40
   4   0  -1    1.80    0.60
   4   0  -1    1.30    0.80
  -3   0   1  784.42   14.80
  -1   0  -1    0.00    0.10
   2   0   1  -14.70    0.10
   2   0   1  -14.80    0.10
   4   0   1   -0.80    0.60
   4   0   1   -0.50    1.00
  -4   0  -1   -0.30    0.60
   4   0   1   -1.30    0.50
  -5   0  -1   90.29    2.60
   5   0   1   92.19    2.70
   5   0   1   94.29    3.30
   5   0   1   90.29    2.50
   6   0   1   -1.10    1.70
   6   0   1    0.40    1.00
  -6   0  -1    0.00    1.00
   6   0   1   -1.30    0.80
   7   0   1  696.93   14.30
   7   0   1  700.93   14.10
  -7   0  -1  680.33   14.20
   7   0   1  704.63   14.10
   7   0   1  709.83   14.30
  -7   0  -1  719.23   14.50
   7   0   1  680.53   13.70
   7   0   1  704.53   15.30
   8   0   1   -0.30    0.80
   8   0   1   -0.30    1.20
   8   0   1   -0.10    1.00
   8   0   1   -1.20    1.30
   8   0   1   -1.10    1.00
  -8   0  -1    0.60    1.20
   8   0   1    1.40    2.00
  -8   0  -1    0.60    1.20
   9   0   1   61.39    4.10
   9   0   1   62.69    3.00
   9   0   1   65.09    2.20
   9   0   1   68.79    2.80
  -9   0  -1   63.89    2.80
  -9   0  -1   67.49    3.00
   9   0   1   66.29    3.00
   9   0   1   65.89    2.70
  10   0   1    2.60    1.30
  10   0   1    0.90    1.00
  10   0   1   -1.60    1.20
 -10   0  -1   -1.30    1.20
  10   0   1    0.00    1.10
  10   0   1   -1.80    2.10
  10   0   1   -0.80    0.80
  10   0   1    0.40    1.30
 -10   0  -1   -0.80    1.10
  11   0   1   19.60    1.50
  11   0   1   16.50    3.00
  11   0   1   18.10    1.60
  11   0   1   18.70    1.80
  11   0   1   17.90    2.10
 -11   0  -1   16.10    1.80
  11   0   1   17.60    2.10
 -11   0  -1   16.60    1.90
  11   0   1   17.10    1.80
  12   0   1    0.40    1.40
  12   0   1    0.50    1.70
  12   0   1   -1.10    1.30
  12   0   1   -1.60    1.60
  12   0   1    0.40    1.20
  12   0   1   -1.70    2.70
 -12   0  -1   -0.40    1.40
 -12   0  -1    0.90    1.50
  13   0   1    9.10    1.60
  13   0   1   10.30    2.10
 -13   0  -1    7.00    1.90
  13   0   1    7.40    1.80
  13   0   1   13.00    2.20
 -13   0  -1    6.40    1.80
  13   0   1    7.70    1.80
  13   0   1    8.70    3.30
  14   0   1    0.10    1.90
 -14   0  -1   -0.10    2.70
  14   0   1    3.20    3.30
  14   0   1    2.10    1.60
  14   0   1    0.20    1.60
 -14   0  -1   -0.30    1.60
  14   0   1    0.20    1.80
  15   0   1  525.35   12.20
  15   0   1  525.85   12.80
  15   0   1  516.45   14.70
  15   0   1  533.35   12.30
  15   0   1  513.05   12.40
  16   0   1   -0.10    2.10
  16   0   1   -1.60    1.90
  16   0   1    2.20    1.80
  16   0   1    4.10    3.80
  17   0   1   86.49    7.10
  17   0   1   81.19    4.50
  17   0   1   71.59    4.70
  18   0   1   -2.00    1.90
  18   0   1    3.10    4.10
  18   0   1    3.20    2.40
  19   0   1   79.49    7.50
  19   0   1   71.49    5.20
  19   0   1   79.99    4.80
  20   0   1    8.50    4.60
  20   0   1   -4.40    3.20
  21   0   1   40.40    6.00
  22   0   1   14.80    5.00
  22  -1  -1    7.00    5.10
  22   1  -1    7.80    5.20
  21  -1  -1   19.40    5.60
  21   1  -1   12.90    5.50
  20  -1  -1   20.50    5.40
  20   1  -1   31.00    5.90
  19  -1  -1   21.80    3.40
  19  -1  -1   30.90    5.50
  19  -1  -1   28.30    5.00
  19   1  -1   22.80    3.90
  19   1  -1   30.60    5.80
  18  -1  -1    3.70    2.50
  18  -1  -1    7.00    2.40
  18  -1  -1    3.00    4.20
  18   1  -1    8.40    2.40
  18   1  -1    9.70    4.50
  17  -1  -1   88.79    5.20
  17  -1  -1  103.99    7.70
  17  -1  -1  101.59    5.10
  17   1  -1   93.39    4.90
  17   1  -1   97.99    7.80
  17   1  -1   95.39    5.00
  16  -1  -1   21.90    3.10
 -16  -1   1   24.30    3.00
  16  -1  -1   38.60    5.30
  16  -1  -1   29.70    3.00
  16   1  -1   28.80    4.70
  16   1  -1   27.60    2.80
 -16   1   1   25.70    3.00
  16   1  -1   25.30    3.00
  15  -1  -1   17.80    4.20
  15  -1  -1   15.90    2.70
  15  -1  -1   18.30    2.40
  15  -1  -1   19.40    2.30
  15  -1  -1   17.00    2.30
 -15  -1   1   19.00    2.50
  15   1  -1   19.20    4.20
  15   1  -1   22.90    4.00
  15   1  -1   18.80    2.40
 -15   1   1   18.70    2.60
  15   1  -1   15.80    2.50
  15   1  -1   12.90    2.70
  14  -1  -1   17.10    2.20
  14  -1  -1   15.10    3.90
  14  -1  -1   15.30    2.30
  14  -1  -1   22.50    2.80
 -14  -1   1   17.50    2.60
  14  -1  -1   19.50    2.30
  14   1  -1   21.80    2.60
  14   1  -1   23.70    2.60
  14   1  -1   18.70    2.30
  14   1  -1   21.50    2.30
 -14   1   1   17.50    2.40
  14   1  -1   21.90    2.50
  14   1  -1   20.60    4.00
  13  -1  -1   98.39    4.10
  13  -1  -1  102.09    4.50
  13  -1  -1  100.59    4.00
  13  -1  -1   97.89    6.10
  13  -1  -1   87.29    4.10
 -13  -1   1  101.39    4.50
  13  -1  -1  103.39    4.00
  13   1  -1   98.69    4.30
  13   1  -1   91.89    4.10
  13   1  -1   94.69    4.30
  13   1  -1   95.29    6.00
 -13   1   1  100.79    4.50
  13   1  -1   99.79    3.90
  13   1  -1   94.39    3.70
  12  -1  -1   80.39    3.50
  12  -1  -1   80.89    3.70
  12  -1  -1   84.09    3.50
  12  -1  -1   75.69    5.70
 -12  -1   1   79.59    3.90
 -12  -1   1   81.99    3.70
  12  -1  -1   73.39    3.50
  12  -1  -1   80.09    4.00
  12   1  -1   79.09    3.20
 -12   1   1   84.99    3.90
  12   1  -1   82.89    3.70
  12   1  -1   80.69    3.40
  12   1  -1   78.09    5.30
  12   1  -1   79.79    3.60
  12   1  -1   74.09    3.80
  11  -1  -1   66.89    3.10
  11  -1  -1   79.09    4.90
  11  -1  -1   75.59    3.40
  11  -1  -1   79.99    3.60
 -11  -1   1   83.49    3.60
 -11  -1   1   75.59    2.70
  11  -1  -1   73.49    3.30
  11   1  -1   76.09    3.30
 -11   1   1   78.69    2.70
  11   1  -1   73.89    3.10
  11   1  -1   71.19    3.00
  11   1  -1   71.99    3.40
  11   1  -1   77.79    3.50
  11   1  -1   69.59    4.60
 -11   1   1   77.09    3.60
 -10  -1   1    7.50    1.50
  10  -1  -1    6.40    1.40
 -10  -1   1    8.70    1.20
  10  -1  -1    7.30    1.40
  10  -1  -1    7.40    2.50
  10  -1  -1    8.10    1.70
  10  -1  -1    9.30    1.50
  10   1  -1    6.30    1.70
 -10   1   1    8.70    1.60
  10   1  -1    9.00    1.50
  10   1  -1    9.70    1.50
  10   1  -1    7.30    2.30
 -10   1   1    7.60    1.10
  10   1  -1    8.60    1.30
  10   1  -1   10.10    1.40
  -9  -1   1  736.83   14.70
   9  -1  -1  740.73   15.10
   9  -1  -1  739.03   15.20
   9  -1  -1  761.82   15.20
  -9  -1   1  715.93   15.50
   9  -1  -1  738.13   15.50
   9  -1  -1  734.93   16.50
   9   1  -1  749.33   15.40
   9   1  -1  738.73   16.40
  -9   1   1  703.33   15.50
   9   1  -1  761.02   15.20
  -9   1   1  748.23   14.70
   9   1  -1  760.82   15.20
   9   1  -1  750.02   15.00
   9   1  -1  754.12   15.30
   8  -1  -1  176.98    5.00
   8  -1  -1  183.78    4.80
  -8  -1   1  198.08    5.10
   8  -1  -1  187.58    6.00
  -8  -1   1  186.08    4.40
   8  -1  -1  188.28    4.90
   8   1  -1  180.38    4.50
   8   1  -1  182.18    4.80
  -8   1   1  180.98    4.40
  -8   1   1  190.18    5.10
   8   1  -1  187.58    5.10
   8   1  -1  183.98    5.80
   8   1  -1  183.38    4.80
   8   1  -1  193.18    4.80
   7  -1  -1    3.30    1.40
   7  -1  -1    0.90    1.10
   7  -1  -1    3.30    1.90
   7  -1  -1    3.10    1.20
  -7  -1   1    0.90    1.10
  -7  -1   1    2.40    1.00
   7   1  -1    4.30    1.20
   7   1  -1    1.00    1.50
   7   1  -1    3.80    1.90
  -7   1   1    2.00    1.10
   7   1  -1    1.80    1.00
  -7   1   1    2.30    1.00
   7   1  -1    2.30    1.10
   6  -1  -1    5.70    1.00
  -6  -1   1    4.50    1.00
   6  -1  -1    6.00    1.20
   6  -1  -1    9.10    1.90
  -6  -1   1    5.10    0.90
  -6   1   1    4.50    1.10
   6   1  -1    5.90    1.10
   6   1  -1    3.70    0.90
   6   1  -1    4.60    1.00
   6   1  -1    6.10    1.60
  -6   1   1    6.30    0.90
  -5  -1   1  676.33   13.00
   5  -1  -1  672.43   13.90
   5  -1  -1  691.33   13.30
   5  -1  -1  648.64   13.50
  -5  -1   1  650.73   13.40
   5   1  -1  703.83   13.30
  -5   1   1  674.03   13.00
   5   1  -1  661.83   13.80
   5   1  -1  677.73   13.30
  -5   1   1  672.03   13.50
   5   1  -1  694.83   13.40
  -4  -1   1   32.10    1.10
   4  -1  -1   29.20    1.70
   4  -1  -1   29.00    1.40
   4  -1  -1   31.00    1.20
   4   1  -1   32.70    1.60
   4   1  -1   30.70    1.30
   4   1  -1   31.30    1.20
  -4   1   1   30.70    1.00
   4   1  -1   32.60    1.20
  -3  -1   1    3.80    0.50
  -3  -1   1    3.10    0.50
  -3   1   1    3.20    0.50
   3   1  -1    2.40    0.60
  -3   1   1    3.30    0.40
   2  -1  -1   -0.70    0.10
   2  -1  -1   -0.70    0.10
  -2  -1   1    0.20    0.20
   2  -1  -1   -0.70    0.10
   2   1  -1   -0.60    0.10
   2   1  -1   -0.60    0.10
  -1  -1   1    0.10    0.10
   0  -1   1    0.00    0.10
  -1  -1  -1   -0.30    0.10
   1  -1   1   -0.20    0.10
   1  -1   1   -0.20    0.10
  -1   1  -1   -0.30    0.10
   1   1   1   -0.30    0.10
  -2  -1  -1   -2.50    0.10
   2  -1   1   -2.50    0.10
   2   1   1   -2.50    0.10
   2   1   1   -2.40    0.10
   3   1   1 1144.59   21.50
   4  -1   1   15.90    1.40
   4  -1   1   18.50    1.20
  -4  -1  -1   16.70    1.10
  -4   1  -1   18.00    1.20
   4   1   1   19.00    1.50
   4   1   1   16.70    1.00
   4   1   1   17.00    0.80
   5  -1   1  531.85   10.20
   5  -1   1  501.45   10.40
  -5  -1  -1  474.85   10.20
   5  -1   1  515.55   11.00
   5   1   1  525.05   10.20
   5   1   1  492.25   10.20
   5   1   1  502.95    9.90
   5   1   1  501.75   10.80
   6  -1   1  264.57    5.90
  -6  -1  -1  241.18    5.80
   6  -1   1  262.97    6.10
   6  -1   1  248.98    5.80
   6  -1   1  259.37    6.90
   6   1   1  254.87    5.80
   6   1   1  261.27    5.50
   6   1   1  261.77    6.70
   6   1   1  256.57    5.90
  -6   1  -1  253.67    5.90
   6   1   1  258.37    6.80
   7  -1   1  201.98    5.30
   7  -1   1  206.78    6.40
  -7  -1  -1  214.18    5.50
  -7  -1  -1  196.98    5.20
   7  -1   1  206.78    5.10
   7  -1   1  214.88    5.20
   7  -1   1  204.18    5.40
   7   1   1  208.88    4.70
   7   1   1  217.08    5.10
   7   1   1  209.18    5.30
   7   1   1  218.58    4.90
   7   1   1  205.88    5.50
   7   1   1  212.38    6.30
  -7   1  -1  213.68    5.40
   7   1   1  222.28    5.20
  -7   1  -1  194.08    5.20
  -8  -1  -1    4.70    1.20
   8  -1   1    5.40    1.00
   8  -1   1    2.80    2.10
   8  -1   1    4.30    1.30
  -8  -1  -1    4.40    1.30
   8  -1   1    5.90    1.20
   8  -1   1    4.90    1.30
   8  -1   1    5.70    1.50
   8   1   1    4.60    2.20
   8   1   1    1.90    1.40
   8   1   1    4.90    1.00
   8   1   1    4.10    1.10
   8   1   1    8.00    1.00
   8   1   1    4.70    1.20
  -8   1  -1    3.60    1.20
   8   1   1    4.90    1.30
  -8   1  -1    3.60    1.30
   9  -1   1  165.88    4.60
   9  -1   1  163.88    6.00
   9  -1   1  164.48    4.90
   9  -1   1  166.38    4.00
   9  -1   1  167.18    4.70
  -9  -1  -1  163.18    4.90
   9  -1   1  163.58    4.60
  -9  -1  -1  175.88    4.70
  -9   1  -1  164.08    4.90
   9   1   1  166.48    4.50
  -9   1  -1  160.88    4.60
   9   1   1  155.28    3.90
   9   1   1  158.48    4.50
   9   1   1  166.58    4.30
   9   1   1  167.28    4.70
   9   1   1  161.48    4.90
   9   1   1  165.38    5.80
  10  -1   1    6.30    1.50
 -10  -1  -1    3.90    1.30
  10  -1   1    5.10    1.60
  10  -1   1    5.60    1.40
 -10  -1  -1    6.50    1.40
  10  -1   1    5.20    1.00
  10  -1   1    6.70    2.60
  10  -1   1    5.70    1.40
  10   1   1    4.10    1.10
  10   1   1    5.10    1.30
  10   1   1    4.10    2.30
  10   1   1    4.70    1.40
  10   1   1    6.70    1.70
  10   1   1    3.10    1.20
  10   1   1    5.10    1.00
 -10   1  -1    6.00    1.50
 -10   1  -1    4.30    1.40
 -11  -1  -1    5.00    1.50
  11  -1   1    5.30    2.70
  11  -1   1    4.80    1.50
  11  -1   1    4.70    1.60
  11  -1   1    6.10    1.10
 -11  -1  -1    5.20    1.50
  11  -1   1    6.30    1.20
  11  -1   1    5.10    1.40
  11  -1   1    6.50    1.50
  11   1   1    4.60    1.40
  11   1   1    5.60    1.40
  11   1   1    6.40    1.80
  11   1   1    4.20    2.50
 -11   1  -1    4.50    1.40
  11   1   1    5.50    1.10
 -11   1  -1    6.20    1.50
  11   1   1    6.20    1.60
  11   1   1    5.60    1.20
  12  -1   1   44.40    2.60
  12  -1   1   35.70    2.80
  12  -1   1   39.90    3.00
  12  -1   1   41.70    3.30
  12  -1   1   48.50    4.50
  12  -1   1   40.30    3.00
 -12  -1  -1   43.90    2.90
 -12  -1  -1   43.30    3.20
  12   1   1   36.20    2.80
  12   1   1   48.80    4.40
 -12   1  -1   39.20    2.90
 -12   1  -1   43.90    3.20
  12   1   1   42.20    2.70
  12   1   1   41.00    3.30
  12   1   1   41.40    2.40
  12   1   1   38.10    2.80
  13  -1   1   24.70    2.40
 -13  -1  -1   25.30    2.40
  13  -1   1   28.50    2.80
  13  -1   1   24.10    2.40
 -13  -1  -1   30.30    2.90
  13  -1   1   40.40    4.60
  13  -1   1   30.10    2.60
  13  -1   1   30.60    2.40
  13   1   1   29.70    4.00
 -13   1  -1   27.30    2.40
  13   1   1   27.60    2.70
  13   1   1   28.00    2.30
  13   1   1   27.20    2.50
  13   1   1   28.00    2.70
  13   1   1   27.50    2.10
 -13   1  -1   28.00    2.80
  14  -1   1    1.20    1.70
  14  -1   1    1.50    1.60
  14  -1   1    2.00    2.10
  14  -1   1    4.10    1.90
 -14  -1  -1    1.20    1.60
  14  -1   1    0.70    3.30
  14   1   1    1.90    2.00
  14   1   1    2.40    3.20
  14   1   1    3.70    1.70
 -14   1  -1    0.20    1.60
 -14   1  -1    0.80    2.40
  14   1   1    1.10    1.70
  14   1   1    3.10    2.00
  15  -1   1   20.30    2.80
  15  -1   1   28.10    4.60
  15  -1   1   21.40    2.50
  15   1   1   20.60    2.60
  15   1   1   21.70    2.70
  15   1   1   19.80    4.10
  15   1   1   18.90    2.30
  15   1   1   18.30    2.30
  16  -1   1   33.80    4.90
  16  -1   1   33.00    3.50
  16  -1   1   43.90    3.70
  16  -1   1   36.30    3.20
  16   1   1   31.90    3.30
  16   1   1   44.10    5.30
  16   1   1   37.20    3.40
  16   1   1   41.60    3.60
  17  -1   1  187.98    7.00
  17  -1   1  171.48    9.10
  17  -1   1  180.28    6.30
  17   1   1  182.88    9.30
  17   1   1  173.08    6.70
  17   1   1  172.68    6.30
  18  -1   1   -3.00    3.80
  18  -1   1    1.70    2.40
  18  -1   1   -0.90    1.90
  18   1   1    0.30    2.00
  18   1   1    2.60    2.30
  18   1   1    0.10    3.90
  19  -1   1   31.70    5.40
  19  -1   1   23.20    2.90
  19  -1   1   24.50    3.60
  19   1   1   30.70    5.40
  19   1   1   26.10    3.40
  19   1   1   28.50    3.10
  20  -1   1   27.00    5.30
  20  -1   1   29.70    4.00
  20   1   1   22.30    5.30
  21  -1   1   61.49    6.90
  21   1   1   52.49    6.60
  22  -1   1   11.90    4.90
  22   1   1   15.10    4.90
  22  -2  -1   21.20    5.70
  22   2  -1   24.70    5.80
  21  -2  -1   38.30    6.10
  21   2  -1   30.10    6.10
  20  -2  -1   12.00    5.10
  20  -2  -1    7.00    3.40
  20   2  -1    7.40    4.90
  19  -2  -1   14.60    3.30
  19  -2  -1   14.20    4.90
  19   2  -1   12.20    5.00
  18  -2  -1   50.89    6.10
  18  -2  -1   50.89    4.30
  18  -2  -1   57.59    4.50
  18   2  -1   53.19    4.30
  18   2  -1   56.19    6.20
  17  -2  -1   58.49    4.30
  17  -2  -1   54.59    5.80
  17  -2  -1   51.69    4.20
  17   2  -1   54.19    6.00
  17   2  -1   61.49    4.20
  17   2  -1   51.49    4.50
  16  -2  -1   25.80    2.90
  16  -2  -1   28.40    3.40
  16  -2  -1   30.90    5.10
 -16  -2   1   21.20    3.10
  16  -2  -1   29.30    3.10
  16   2  -1   26.90    2.90
 -16   2   1   23.90    3.00
  16   2  -1   18.30    4.30
  16   2  -1   28.70    3.00
  15  -2  -1   10.30    2.30
  15  -2  -1   11.70    2.60
  15  -2  -1   16.60    2.30
  15  -2  -1   16.10    2.50
  15  -2  -1   14.70    4.10
 -15  -2   1   16.10    2.50
  15   2  -1   17.20    2.50
  15   2  -1   17.50    2.70
  15   2  -1   13.50    2.30
  15   2  -1   17.70    4.00
 -15   2   1   17.30    2.60
  14  -2  -1   66.49    3.70
  14  -2  -1   59.09    3.80
  14  -2  -1   67.69    6.00
  14  -2  -1   71.19    4.10
 -14  -2   1   72.29    4.20
  14  -2  -1   70.09    3.60
  14   2  -1   68.89    4.20
 -14   2   1   72.89    4.20
  14   2  -1   68.99    3.40
  14   2  -1   70.09    3.80
  14   2  -1   67.49    3.80
  14   2  -1   66.99    5.70
  13  -2  -1   24.30    2.40
  13  -2  -1   32.40    4.30
  13  -2  -1   33.10    2.90
 -13  -2   1   28.30    2.70
  13  -2  -1   26.50    2.50
  13   2  -1   44.90    4.50
 -13   2   1   29.30    2.70
  13   2  -1   27.70    2.30
  13   2  -1   26.80    2.80
  13   2  -1   24.20    2.50
  13   2  -1   26.20    2.10
  13   2  -1   29.00    2.50
 -12  -2   1    5.50    1.70
  12  -2  -1    4.50    1.90
  12  -2  -1    5.50    1.60
  12  -2  -1    4.50    2.90
  12  -2  -1    4.20    1.70
 -12  -2   1    7.10    1.80
  12  -2  -1    3.50    1.60
  12   2  -1    3.40    1.60
  12   2  -1    7.10    1.50
  12   2  -1    4.70    2.00
  12   2  -1    4.90    1.40
  12   2  -1    3.30    2.80
  12   2  -1    6.40    1.70
 -12   2   1    5.80    1.60
 -11  -2   1  217.48    6.20
 -11  -2   1  206.08    5.10
  11  -2  -1  211.38    5.80
  11  -2  -1  209.98    6.10
  11  -2  -1  213.78    5.80
  11  -2  -1  206.88    5.50
  11  -2  -1  205.48    7.40
 -11   2   1  206.28    6.10
  11   2  -1  214.98    5.80
  11   2  -1  225.98    5.80
  11   2  -1  207.38    5.30
  11   2  -1  199.48    7.10
 -11   2   1  199.18    5.00
  11   2  -1  214.18    5.60
  11   2  -1  212.68    6.10
  10  -2  -1  426.86    9.70
 -10  -2   1  430.36    9.20
  10  -2  -1  437.96    9.50
  10  -2  -1  427.86   10.10
  10  -2  -1  445.86    9.80
  10  -2  -1  434.46   11.30
 -10  -2   1  439.96   10.10
  10   2  -1  433.96    9.70
 -10   2   1  425.26   10.10
 -10   2   1  427.26    9.10
  10   2  -1  439.76    9.70
  10   2  -1  448.46   11.00
  10   2  -1  452.15    9.80
  10   2  -1  444.06    9.40
  10   2  -1  427.26   10.00
   9  -2  -1   38.60    3.70
   9  -2  -1   34.30    2.30
   9  -2  -1   32.70    2.10
  -9  -2   1   35.80    1.90
   9  -2  -1   34.60    2.50
  -9  -2   1   31.80    2.40
   9  -2  -1   33.30    2.30
   9   2  -1   33.50    3.20
   9   2  -1   35.60    2.20
   9   2  -1   30.20    2.00
   9   2  -1   30.30    1.90
   9   2  -1   35.20    2.70
  -9   2   1   35.50    2.40
   9   2  -1   30.10    2.20
  -9   2   1   31.60    1.80
  -8  -2   1  489.85   11.00
  -8  -2   1  511.95   10.40
   8  -2  -1  508.05   12.10
   8  -2  -1  514.75   10.90
   8  -2  -1  504.95   10.80
   8  -2  -1  501.15   11.10
   8   2  -1  511.25   11.10
   8   2  -1  523.05   10.80
  -8   2   1  527.65   10.40
   8   2  -1  509.85   10.70
  -8   2   1  516.15   11.10
   8   2  -1  524.45   11.80
   8   2  -1  503.85   10.80
   7  -2  -1  246.08    6.10
  -7  -2   1  266.37    5.80
  -7  -2   1  254.37    6.30
   7  -2  -1  262.97    7.10
   7  -2  -1  262.57    6.50
   7  -2  -1  268.27    6.20
  -7   2   1  252.57    6.30
   7   2  -1  256.77    6.00
   7   2  -1  265.17    6.40
  -7   2   1  259.77    5.70
   7   2  -1  266.97    6.00
   7   2  -1  264.87    6.90
   7   2  -1  267.57    6.00
   6  -2  -1  131.49    3.60
   6  -2  -1  128.19    3.90
   6  -2  -1  130.89    4.50
  -6  -2   1  132.39    3.30
  -6  -2   1  130.79    3.70
   6   2  -1  129.59    3.50
   6   2  -1  132.59    3.50
  -6   2   1  132.49    3.30
   6   2  -1  130.59    4.20
   6   2  -1  136.89    3.50
  -6   2   1  131.59    3.70
   5  -2  -1    2.10    1.20
  -5  -2   1    0.20    0.60
  -5  -2   1    0.20    0.60
   5  -2  -1    1.40    0.90
   5  -2  -1    0.70    0.70
  -5   2   1    1.30    0.60
   5   2  -1    0.90    0.60
   5   2  -1    0.30    0.90
   5   2  -1    0.30    0.60
  -5   2   1    0.90    0.60
   5   2  -1    1.10    0.60
   4  -2  -1  355.86    7.60
   4  -2  -1  345.77    7.30
  -4  -2   1  359.26    7.20
   4  -2  -1  355.36    7.90
  -4   2   1  365.86    7.10
   4   2  -1  363.16    7.70
   4   2  -1  365.66    7.40
   4   2  -1  376.86    7.30
   4   2  -1  365.06    7.20
  -3  -2   1  550.64   10.70
   3  -2  -1  567.34   11.50
  -3  -2   1  537.45   10.50
   3   2  -1  517.25   10.70
  -3   2   1  542.15   10.40
  -3   2   1  577.74   10.80
  -2  -2   1    3.70    0.50
   1  -2  -1    0.20    0.10
   1   2  -1    0.10    0.10
   1   2  -1    0.00    0.10
   0  -2  -1   -0.20    0.10
   0  -2   1   -0.10    0.10
   0   2  -1   -0.10    0.10
   0   2  -1    0.00    0.10
   0   2   1   -0.20    0.10
  -1  -2  -1    0.10    0.10
  -1  -2  -1    0.00    0.10
   1  -2   1   -0.20    0.10
   1  -2   1    0.00    0.10
   1   2   1    0.10    0.10
   1   2   1    0.00    0.10
  -3  -2  -1  601.34   11.00
   3  -2   1  602.94   11.70
   3  -2   1  551.64   11.20
   3   2   1  611.14   11.00
   3   2   1  496.85   11.00
   4  -2   1 1355.56   26.40
   4  -2   1 1370.56   26.90
  -4  -2  -1 1357.16   26.00
   4  -2   1 1374.26   26.20
  -4  -2  -1 1421.46   26.30
   4   2   1 1379.76   26.20
  -4   2  -1 1440.36   26.40
   4   2   1 1377.06   26.00
   4   2   1 1367.16   26.60
   4   2   1 1347.77   26.10
  -5  -2  -1  319.97    7.20
   5  -2   1  337.07    7.20
   5  -2   1  345.97    7.40
   5  -2   1  336.07    8.00
   5   2   1  342.87    7.20
   5   2   1  343.07    7.70
   5   2   1  347.17    7.10
   5   2   1  348.07    6.90
  -5   2  -1  340.77    7.30
   6  -2   1   87.79    3.20
   6  -2   1   92.49    3.00
   6  -2   1   98.39    2.90
  -6  -2  -1   95.69    3.00
   6  -2   1   89.19    4.00
   6   2   1   89.69    3.30
   6   2   1   89.89    2.80
   6   2   1   97.79    3.70
   6   2   1   90.49    2.50
  -6   2  -1   84.09    3.00
   6   2   1   93.89    2.90
  -7  -2  -1  128.49    3.90
   7  -2   1  118.09    3.60
   7  -2   1  116.79    4.90
  -7  -2  -1  124.09    3.70
   7  -2   1  116.69    3.90
   7  -2   1  126.89    3.80
   7   2   1  113.89    4.50
  -7   2  -1  126.09    3.90
  -7   2  -1  119.99    3.70
   7   2   1  115.29    3.50
   7   2   1  119.89    3.60
   7   2   1  116.69    4.10
   7   2   1  128.09    3.50
   7   2   1  117.59    3.10
   7   2   1  123.79    3.20
   8  -2   1  266.77    6.50
   8  -2   1  278.77    6.90
  -8  -2  -1  295.17    6.90
   8  -2   1  275.37    7.90
  -8  -2  -1  279.57    6.60
   8  -2   1  281.77    6.70
   8  -2   1  270.07    6.50
   8   2   1  280.57    6.00
   8   2   1  281.47    6.60
   8   2   1  278.87    7.70
   8   2   1  282.57    6.90
   8   2   1  281.67    6.30
  -8   2  -1  280.07    6.90
  -8   2  -1  269.47    6.60
   8   2   1  273.27    6.40
   8   2   1  271.07    6.20
   9  -2   1   35.00    2.20
  -9  -2  -1   29.60    2.40
   9  -2   1   33.90    2.40
   9  -2   1   31.60    2.20
   9  -2   1   37.70    3.50
   9  -2   1   31.00    2.50
  -9  -2  -1   33.30    2.30
   9   2   1   33.60    2.30
  -9   2  -1   33.70    2.30
   9   2   1   35.50    2.60
   9   2   1   34.40    1.70
   9   2   1   37.40    3.40
   9   2   1   33.50    1.90
  -9   2  -1   35.60    2.40
   9   2   1   35.70    2.10
   9   2   1   35.30    2.20
  10  -2   1   58.79    2.80
  10  -2   1   56.19    2.40
  10  -2   1   56.79    2.20
 -10  -2  -1   56.09    3.00
  10  -2   1   57.99    3.20
  10  -2   1   59.59    2.90
  10  -2   1   58.39    4.40
  10  -2   1   61.39    2.80
 -10  -2  -1   56.79    2.80
  10   2   1   63.89    4.20
  10   2   1   59.59    2.70
  10   2   1   58.79    2.60
  10   2   1   57.89    2.40
  10   2   1   56.69    2.10
  10   2   1   56.19    2.80
 -10   2  -1   62.09    3.10
  10   2   1   56.59    3.10
 -10   2  -1   60.59    2.90
  11  -2   1   54.09    2.30
  11  -2   1   55.89    3.10
  11  -2   1   52.39    2.90
 -11  -2  -1   50.39    2.90
 -11  -2  -1   54.29    3.20
  11  -2   1   52.69    2.90
  11  -2   1   53.69    3.30
  11  -2   1   57.29    4.60
  11  -2   1   55.09    2.50
  11   2   1   57.79    2.50
 -11   2  -1   55.89    3.20
  11   2   1   61.69    2.90
 -11   2  -1   59.49    3.00
  11   2   1   49.40    3.30
  11   2   1   52.59    2.70
  11   2   1   52.99    2.90
  11   2   1   52.59    3.00
  11   2   1   57.79    4.30
  12  -2   1   11.30    1.90
 -12  -2  -1   10.80    1.90
 -12  -2  -1    7.60    1.70
  12  -2   1   10.70    1.90
  12  -2   1   13.50    1.90
  12  -2   1    8.40    2.10
  12  -2   1   11.10    3.30
  12   2   1    9.20    2.00
  12   2   1   10.50    3.00
  12   2   1   11.10    1.80
 -12   2  -1    9.50    1.80
 -12   2  -1    7.80    1.80
  12   2   1   12.10    2.00
  12   2   1   12.20    1.70
  12   2   1   11.20    1.50
  13  -2   1  100.99    4.60
 -13  -2  -1  100.89    4.60
  13  -2   1  100.59    4.20
  13  -2   1  105.89    4.20
 -13  -2  -1  100.99    4.10
  13  -2   1  100.19    6.60
  13  -2   1  103.79    4.30
  13   2   1  106.79    6.10
  13   2   1  108.69    3.90
  13   2   1  113.79    4.00
 -13   2  -1  100.19    4.10
  13   2   1  102.99    4.70
  13   2   1   97.59    4.20
  13   2   1   97.89    4.10
 -13   2  -1  114.19    4.80
  14  -2   1  197.68    6.30
  14  -2   1  205.88    8.50
  14  -2   1  200.58    6.20
  14  -2   1  205.68    6.40
 -14  -2  -1  194.38    5.90
  14  -2   1  207.38    6.90
  14   2   1  199.08    5.90
  14   2   1  198.68    6.30
  14   2   1  202.68    6.20
  14   2   1  191.88    6.40
  14   2   1  205.58    8.40
 -14   2  -1  203.38    5.90
  15  -2   1  207.58    6.60
  15  -2   1  225.38    7.50
  15  -2   1  217.48    9.10
  15  -2   1  224.48    6.80
  15   2   1  220.28    7.00
  15   2   1  212.88    9.20
  15   2   1  234.18    6.80
  15   2   1  213.58    7.10
  16  -2   1   87.49    5.10
  16  -2   1   78.99    6.70
  16  -2   1   95.39    4.70
  16  -2   1   92.89    4.70
  16   2   1   99.09    4.60
  16   2   1   89.99    4.80
  16   2   1   89.79    4.90
  16   2   1   84.59    7.20
  17  -2   1   25.50    4.80
  17  -2   1   21.00    2.80
  17  -2   1   26.50    3.30
  17  -2   1   17.80    2.80
  17   2   1   22.70    3.00
  17   2   1   25.30    2.80
  17   2   1   30.60    5.00
  18  -2   1   32.50    3.70
  18  -2   1   29.90    3.20
  18  -2   1   40.70    5.50
  18   2   1   29.80    3.10
  18   2   1   34.70    5.50
  18   2   1   33.60    3.50
  19  -2   1   14.80    3.40
  19  -2   1   17.40    2.80
  19  -2   1   18.70    4.80
  19   2   1   13.90    4.70
  19   2   1   17.10    2.80
  20  -2   1    2.40    3.00
  20  -2   1   15.40    4.80
  20   2   1    7.90    4.60
  21  -2   1   19.60    5.10
  21   2   1   13.50    4.90
  22  -2   1   42.30    6.10
  22   2   1   35.70    6.00
  22  -3  -1   17.10    5.20
  22   3  -1   17.60    5.40
  21  -3  -1    5.10    4.70
  21   3  -1    3.00    5.00
  20  -3  -1   72.09    7.40
  20  -3  -1   65.29    5.10
  20   3  -1   76.69    7.60
  19  -3  -1   21.50    3.60
  19  -3  -1   27.50    5.20
  19   3  -1   15.50    5.00
  18  -3  -1   13.10    4.60
  18  -3  -1   13.30    3.00
  18  -3  -1   16.50    2.80
  18   3  -1    5.30    4.20
  18   3  -1   11.20    2.50
  17  -3  -1    7.10    4.30
  17  -3  -1    8.10    2.40
  17  -3  -1   -0.10    2.60
  17   3  -1    8.30    2.30
  17   3  -1    3.20    4.00
  16  -3  -1  107.59    4.90
  16  -3  -1  107.49    5.00
  16  -3  -1   99.89    5.40
  16  -3  -1  118.09    7.60
  16   3  -1  108.29    5.30
 -16   3   1  115.19    5.60
  16   3  -1  102.79    4.80
  16   3  -1  109.59    4.90
  16   3  -1  107.99    7.10
  15  -3  -1   74.59    4.80
  15  -3  -1   82.79    4.30
 -15  -3   1   76.79    4.50
  15  -3  -1   74.29    6.60
  15  -3  -1   79.39    4.30
 -15   3   1   74.39    4.50
  15   3  -1   86.19    4.70
  15   3  -1   81.99    4.30
  15   3  -1   77.79    6.60
  15   3  -1   74.49    4.10
  14  -3  -1    3.60    1.90
 -14  -3   1    3.10    1.80
  14  -3  -1   10.40    2.40
  14  -3  -1    4.60    1.90
  14  -3  -1    6.30    3.50
  14   3  -1    5.80    1.90
  14   3  -1    6.80    1.70
 -14   3   1    5.80    2.00
  14   3  -1    4.90    1.90
  14   3  -1    6.70    2.30
  14   3  -1    9.10    3.40
 -13  -3   1   72.69    4.00
  13  -3  -1   59.29    5.60
  13  -3  -1   66.89    4.10
  13  -3  -1   59.29    3.40
  13  -3  -1   58.09    3.60
 -13   3   1   57.59    3.80
  13   3  -1   62.69    3.50
  13   3  -1   64.59    5.30
  13   3  -1   62.39    3.40
  13   3  -1   58.59    4.00
  13   3  -1   57.29    3.20
 -12  -3   1  168.48    5.40
  12  -3  -1  177.28    5.80
 -12  -3   1  175.38    5.80
  12  -3  -1  172.78    5.50
  12  -3  -1  181.18    7.40
  12  -3  -1  179.18    5.50
  12   3  -1  174.18    5.30
  12   3  -1  187.68    6.00
  12   3  -1  176.78    5.40
  12   3  -1  176.78    7.10
  12   3  -1  188.38    5.30
  12   3  -1  172.48    4.80
 -12   3   1  190.48    5.90
 -11  -3   1    2.40    1.30
  11  -3  -1    1.50    1.40
  11  -3  -1    4.00    2.50
  11  -3  -1    0.40    1.50
  11  -3  -1    0.80    1.20
  11  -3  -1    0.70    1.70
 -11  -3   1    0.50    1.10
  11   3  -1    1.50    1.20
  11   3  -1    0.60    2.20
 -11   3   1    1.80    1.00
  11   3  -1    2.90    1.30
  11   3  -1    1.40    1.10
  11   3  -1    2.10    1.30
  11   3  -1   -1.10    1.70
 -11   3   1   -0.70    1.30
  10  -3  -1   52.79    2.40
  10  -3  -1   49.80    4.20
  10  -3  -1   55.59    2.90
 -10  -3   1   49.90    2.90
  10  -3  -1   54.89    2.90
  10  -3  -1   55.89    3.30
 -10  -3   1   55.89    2.40
  10   3  -1   54.49    2.60
 -10   3   1   55.49    2.30
  10   3  -1   55.69    4.00
  10   3  -1   60.29    2.40
  10   3  -1   59.79    2.70
 -10   3   1   56.19    3.00
  10   3  -1   60.89    3.40
   9  -3  -1  254.27    6.70
   9  -3  -1  242.38    6.30
   9  -3  -1  251.77    7.60
   9  -3  -1  259.77    6.40
  -9  -3   1  251.77    5.80
  -9  -3   1  265.77    6.60
  -9   3   1  253.47    6.60
   9   3  -1  243.78    7.10
   9   3  -1  261.07    6.10
   9   3  -1  254.37    6.10
   9   3  -1  260.67    6.70
   9   3  -1  252.97    5.80
  -9   3   1  250.67    5.70
   9   3  -1  253.27    6.20
  -8  -3   1  571.84   11.90
   8  -3  -1  590.34   13.60
  -8  -3   1  624.84   12.60
   8  -3  -1  595.84   12.70
   8  -3  -1  578.44   12.50
   8  -3  -1  598.14   12.40
   8   3  -1  566.74   13.10
   8   3  -1  575.94   12.20
   8   3  -1  615.54   12.30
  -8   3   1  584.14   11.90
   8   3  -1  599.64   12.20
   8   3  -1  596.34   12.70
  -8   3   1  586.24   12.60
  -7  -3   1   87.69    2.80
   7  -3  -1   94.59    4.40
  -7  -3   1   92.99    3.20
   7  -3  -1   89.69    3.20
   7  -3  -1   87.49    3.50
   7  -3  -1   96.79    3.40
  -7   3   1   93.69    3.30
   7   3  -1   94.29    3.10
   7   3  -1   92.69    3.80
  -7   3   1   92.89    2.80
   7   3  -1   92.39    2.90
   7   3  -1   89.29    3.60
   7   3  -1   90.59    3.00
   6  -3  -1  782.52   16.00
  -6  -3   1  798.32   15.80
   6  -3  -1  779.12   15.80
   6  -3  -1  792.92   15.60
  -6  -3   1  763.12   15.30
   6  -3  -1  761.42   16.60
   6   3  -1  783.52   15.40
   6   3  -1  800.12   15.60
   6   3  -1  797.72   16.00
  -6   3   1  808.92   15.90
   6   3  -1  787.32   16.20
   6   3  -1  799.02   15.60
  -6   3   1  785.02   15.30
  -5  -3   1  162.88    3.90
   5  -3  -1  158.08    4.60
   5  -3  -1  145.99    3.80
   5  -3  -1  151.48    4.20
  -5  -3   1  158.88    3.60
  -5   3   1  166.78    4.00
  -5   3   1  155.58    3.50
   5   3  -1  148.39    4.20
   5   3  -1  159.88    3.70
   5   3  -1  152.68    3.60
   5   3  -1  152.18    3.80
   4  -3  -1   33.90    1.70
   4  -3  -1   33.60    1.40
  -4  -3   1   34.60    1.20
   4  -3  -1   30.70    1.90
   4   3  -1   31.10    1.30
   4   3  -1   31.40    1.10
   4   3  -1   32.70    1.60
  -4   3   1   30.90    1.10
   4   3  -1   33.40    1.30
   3  -3  -1   12.50    1.30
   3  -3  -1    7.90    1.00
   3  -3  -1    9.40    0.90
  -3  -3   1   10.60    0.80
   3   3  -1    8.80    1.00
   3   3  -1    7.80    0.70
   3   3  -1    8.70    0.80
  -3   3   1    9.00    0.70
  -2  -3   1  228.58    4.60
  -2   3   1  223.88    4.40
  -2   3   1  203.88    4.30
  -1  -3  -1    0.30    0.20
  -2  -3  -1   55.49    1.50
   2  -3   1   61.99    1.70
   2   3   1   49.30    1.50
   3  -3   1   30.00    1.60
   3  -3   1   29.70    1.20
   3  -3   1   34.00    1.40
  -3  -3  -1   31.20    1.00
  -3  -3  -1   23.90    1.20
   3  -3   1   30.70    1.20
   3   3   1   32.10    1.10
   3   3   1   32.00    1.10
   3   3   1   30.50    1.00
   4  -3   1   92.49    2.80
   4  -3   1   98.69    2.60
  -4  -3  -1  101.69    2.60
  -4  -3  -1   95.99    2.30
   4  -3   1   89.69    3.00
   4   3   1   94.39    2.40
   4   3   1   94.89    2.30
   4   3   1   89.99    2.40
   4   3   1   94.49    2.80
   5  -3   1   40.60    2.00
  -5  -3  -1   40.40    1.80
   5  -3   1   39.10    2.00
   5  -3   1   41.40    2.50
   5  -3   1   41.00    1.80
  -5   3  -1   39.80    1.90
   5   3   1   39.10    1.40
   5   3   1   43.10    2.30
   5   3   1   38.70    1.70
   5   3   1   40.60    1.70
   5   3   1   39.00    2.50
  -6  -3  -1  107.79    3.30
   6  -3   1  105.59    4.30
   6  -3   1  104.29    3.20
   6  -3   1  103.09    3.40
   6  -3   1  108.39    3.60
   6   3   1  104.59    2.80
  -6   3  -1  103.89    3.30
   6   3   1  100.59    3.70
   6   3   1  105.49    3.10
  -6   3  -1  112.09    3.50
   6   3   1  108.29    3.90
   6   3   1  107.09    3.10
   7  -3   1   94.19    4.30
  -7  -3  -1   94.39    3.40
   7  -3   1   91.59    3.40
   7  -3   1   90.89    3.20
   7  -3   1   97.29    3.60
  -7  -3  -1   96.49    3.20
  -7   3  -1   94.99    3.30
   7   3   1   96.19    3.70
   7   3   1   94.69    2.80
   7   3   1   93.79    2.60
   7   3   1   94.69    3.10
   7   3   1   98.99    4.20
  -7   3  -1   98.79    3.40
   7   3   1   91.69    3.10
   8  -3   1   25.20    2.80
   8  -3   1   27.30    2.10
   8  -3   1   24.00    1.80
   8  -3   1   30.00    2.30
   8  -3   1   24.90    2.00
  -8  -3  -1   28.50    2.20
  -8  -3  -1   31.20    2.20
  -8   3  -1   25.00    2.10
   8   3   1   28.30    1.80
   8   3   1   24.50    1.50
   8   3   1   28.20    2.50
   8   3   1   25.50    1.90
   8   3   1   27.50    1.70
   8   3   1   28.40    2.00
  -8   3  -1   25.00    2.20
   8   3   1   30.90    2.90
   9  -3   1   11.30    1.40
   9  -3   1   12.50    1.40
   9  -3   1   13.30    1.70
   9  -3   1   14.20    2.70
   9  -3   1    8.40    1.70
  -9  -3  -1   11.30    1.50
   9  -3   1   11.60    1.50
  -9  -3  -1   12.50    1.60
   9   3   1   13.20    2.00
   9   3   1   13.00    1.50
   9   3   1   14.30    1.20
   9   3   1   12.00    1.20
   9   3   1   11.00    2.30
   9   3   1   11.50    1.30
   9   3   1   15.90    1.60
  -9   3  -1   12.80    1.70
  -9   3  -1   11.30    1.60
 -10  -3  -1  321.17    7.60
  10  -3   1  310.27    7.40
  10  -3   1  315.67    9.30
  10  -3   1  318.17    7.80
  10  -3   1  329.07    7.30
  10  -3   1  313.27    8.10
  10  -3   1  327.27    7.70
 -10  -3  -1  307.97    8.00
  10   3   1  324.37    7.30
 -10   3  -1  319.57    7.60
  10   3   1  310.27    6.80
  10   3   1  325.77    7.60
 -10   3  -1  326.37    8.10
  10   3   1  312.57    8.10
  10   3   1  329.67    7.70
  10   3   1  315.57    8.90
  10   3   1  324.27    7.30
 -11  -3  -1   13.20    1.80
  11  -3   1   14.60    1.80
  11  -3   1   14.00    2.00
  11  -3   1   12.70    3.00
 -11  -3  -1   14.50    1.80
  11  -3   1   14.00    1.70
  11  -3   1   17.30    1.70
  11  -3   1   12.90    2.10
  11   3   1   15.00    2.90
  11   3   1   14.30    1.50
  11   3   1   15.80    1.70
  11   3   1   12.50    2.10
 -11   3  -1   14.30    2.00
 -11   3  -1   12.30    1.70
  11   3   1   16.80    1.90
  11   3   1   14.90    1.90
  12  -3   1   16.80    2.20
  12  -3   1   22.30    2.10
  12  -3   1   23.50    3.60
 -12  -3  -1   20.00    2.30
  12  -3   1   22.20    2.60
  12  -3   1   23.60    1.90
 -12  -3  -1   19.30    2.10
  12  -3   1   19.90    2.20
  12   3   1   21.80    2.10
 -12   3  -1   19.70    2.10
  12   3   1   20.70    2.20
  12   3   1   24.00    2.60
 -12   3  -1   22.70    2.40
  12   3   1   24.50    3.60
  12   3   1   22.30    1.90
  12   3   1   25.10    2.10
  13  -3   1    4.10    1.70
  13  -3   1   10.00    2.30
  13  -3   1    8.20    2.00
  13  -3   1    7.40    1.90
 -13  -3  -1    4.30    1.70
  13  -3   1    7.60    3.40
 -13  -3  -1    8.40    2.00
  13   3   1    6.70    1.70
  13   3   1    6.00    1.60
 -13   3  -1    6.20    2.00
  13   3   1    8.90    2.30
  13   3   1    3.90    1.80
  13   3   1    6.90    1.70
 -13   3  -1    4.20    1.80
  13   3   1    7.60    3.20
  14  -3   1   99.59    4.80
  14  -3   1   98.49    4.60
  14  -3   1   92.99    4.30
  14  -3   1  100.49    6.80
 -14  -3  -1   90.19    4.00
  14   3   1   95.59    6.30
  14   3   1   93.09    4.80
  14   3   1   97.39    4.40
 -14   3  -1   92.09    4.00
  14   3   1  101.09    4.10
  14   3   1  102.49    4.30
  15  -3   1   29.70    2.80
  15  -3   1   33.80    4.70
  15  -3   1   23.80    2.80
  15  -3   1   26.00    3.20
  15   3   1   26.00    2.60
  15   3   1   25.10    2.80
  15   3   1   35.50    4.80
  15   3   1   29.40    3.20
  16  -3   1  227.68    9.40
  16  -3   1  227.98    7.70
  16  -3   1  215.08    7.10
  16  -3   1  233.68    7.10
  16   3   1  228.18    7.20
  16   3   1  225.78    7.00
  16   3   1  230.58    9.50
  16   3   1  221.58    7.40
  17  -3   1   42.30    5.30
  17  -3   1   42.80    4.00
  17  -3   1   45.30    3.70
  17  -3   1   43.30    3.50
  17   3   1   43.50    5.70
  17   3   1   44.70    3.80
  17   3   1   37.30    3.50
  17   3   1   41.10    3.90
  18  -3   1   14.60    2.90
  18  -3   1   15.70    3.20
  18  -3   1   18.30    4.60
  18  -3   1   14.70    2.70
  18   3   1   18.70    2.80
  18   3   1   17.30    4.50
  19  -3   1    5.50    3.00
  19  -3   1    6.10    2.40
  19  -3   1   17.80    4.80
  19   3   1    5.50    4.30
  19   3   1    7.80    2.30
  20  -3   1   49.10    6.00
  20  -3   1   34.40    4.20
  20   3   1   47.00    6.20
  21  -3   1    5.10    3.20
  21  -3   1    7.90    4.70
  21   3   1    8.20    4.70
  21  -4  -1    2.30    4.70
  21  -4  -1    1.10    3.30
  21   4  -1    2.70    5.10
  20  -4  -1   28.70    5.60
  20  -4  -1   18.40    3.80
  20   4  -1   28.70    5.80
  19  -4  -1   -2.80    4.00
  19  -4  -1   -5.60    2.60
  19   4  -1   -5.10    4.20
  18  -4  -1   99.19    5.20
  18  -4  -1   95.69    7.80
  18  -4  -1   97.39    5.80
  18   4  -1   94.69    5.10
  18   4  -1   89.79    7.70
  17  -4  -1    2.40    2.20
  17  -4  -1    8.10    4.20
  17  -4  -1   -1.00    2.20
  17  -4  -1   -1.50    2.30
  17   4  -1    3.00    2.10
  17   4  -1    1.10    3.90
  17   4  -1    5.20    3.30
  16  -4  -1   17.10    2.60
  16  -4  -1   15.60    3.00
  16  -4  -1   10.20    2.50
  16  -4  -1   18.90    4.40
 -16   4   1   18.70    3.20
  16   4  -1   16.80    2.40
  16   4  -1   18.20    4.20
  16   4  -1   18.80    3.00
  15  -4  -1    6.30    3.80
  15  -4  -1    9.60    2.60
  15  -4  -1    4.80    2.20
  15  -4  -1    8.50    2.20
 -15  -4   1    9.60    2.30
  15   4  -1   12.20    2.80
  15   4  -1    9.30    3.70
  15   4  -1    6.40    2.00
  15   4  -1    6.60    2.00
 -15   4   1   10.90    2.50
 -14  -4   1  191.68    6.30
  14  -4  -1  173.78    5.90
  14  -4  -1  171.58    8.10
  14  -4  -1  157.68    5.80
  14  -4  -1  175.38    6.40
  14   4  -1  169.38    5.50
  14   4  -1  175.88    6.30
  14   4  -1  173.88    5.70
 -14   4   1  179.68    6.30
  14   4  -1  175.38    7.60
  14   4  -1  171.28    5.40
  13  -4  -1    5.40    3.40
  13  -4  -1    5.50    2.20
 -13  -4   1    0.70    1.70
  13  -4  -1    4.00    2.00
  13  -4  -1    1.20    1.70
  13   4  -1    0.70    2.20
  13   4  -1    3.20    1.60
  13   4  -1    2.90    1.50
  13   4  -1    0.10    2.90
  13   4  -1    4.80    1.70
 -13   4   1    0.90    1.60
  12  -4  -1   63.59    3.50
 -12  -4   1   68.99    3.60
 -12  -4   1   64.89    3.60
  12  -4  -1   71.79    3.60
  12  -4  -1   68.59    3.90
  12  -4  -1   71.99    5.50
  12   4  -1   65.99    3.40
 -12   4   1   71.79    3.80
  12   4  -1   68.69    4.90
  12   4  -1   69.79    3.20
  12   4  -1   72.59    3.20
  12   4  -1   59.99    3.90
  11  -4  -1    2.30    1.20
 -11  -4   1    3.90    1.20
  11  -4  -1    1.90    1.40
  11  -4  -1    3.90    1.70
  11  -4  -1    3.60    2.70
  11  -4  -1    2.40    1.70
 -11  -4   1    3.30    1.40
  11  -4  -1    0.10    1.40
  11   4  -1    2.90    1.30
  11   4  -1    1.70    1.20
  11   4  -1    3.00    2.30
  11   4  -1    4.20    1.30
 -11   4   1    1.90    1.10
 -11   4   1    2.20    1.50
  11   4  -1    1.90    1.00
  11   4  -1    3.10    2.00
  10  -4  -1  436.66   10.10
 -10  -4   1  443.86   10.20
  10  -4  -1  439.06    9.90
  10  -4  -1  443.96   10.40
  10  -4  -1  436.96   11.50
 -10  -4   1  452.65    9.40
  10  -4  -1  459.25   10.00
  10  -4  -1  408.26    9.20
  10   4  -1  434.66    9.60
 -10   4   1  438.36    9.20
  10   4  -1  430.36   10.90
 -10   4   1  423.06   10.20
  10   4  -1  441.96    9.80
  10   4  -1  447.96   10.40
  10   4  -1  447.46    9.30
  10   4  -1  444.06    9.80
  -9  -4   1   22.50    1.90
   9  -4  -1   22.50    2.90
  -9  -4   1   22.40    1.80
   9  -4  -1   22.70    2.10
   9  -4  -1   19.30    2.10
   9  -4  -1   20.60    1.80
   9   4  -1   22.80    1.90
   9   4  -1   21.70    1.80
  -9   4   1   23.20    1.70
   9   4  -1   24.00    2.50
   9   4  -1   22.00    2.00
  -9   4   1   20.50    1.90
   9   4  -1   22.00    2.20
   8  -4  -1   83.49    3.30
   8  -4  -1   91.79    3.70
   8  -4  -1   77.69    4.30
   8  -4  -1   78.29    3.10
  -8  -4   1   84.49    3.20
  -8  -4   1   84.59    2.80
   8   4  -1   80.19    2.80
   8   4  -1   86.39    2.70
   8   4  -1   85.59    3.80
   8   4  -1   88.39    3.60
  -8   4   1   81.69    3.20
   8   4  -1   86.39    3.00
  -8   4   1   89.69    2.70
   7  -4  -1  230.68    5.90
  -7  -4   1  221.78    5.70
   7  -4  -1  229.58    6.80
   7  -4  -1  222.98    6.00
   7  -4  -1  221.68    5.50
  -7  -4   1  230.98    5.20
   7   4  -1  219.98    5.20
   7   4  -1  218.88    5.40
   7   4  -1  222.88    5.40
  -7   4   1  237.98    5.80
  -7   4   1  219.68    5.10
   7   4  -1  215.18    5.90
   7   4  -1  221.88    6.10
   6  -4  -1   64.19    2.70
   6  -4  -1   69.19    3.80
   6  -4  -1   71.89    3.00
   6  -4  -1   69.89    3.20
  -6  -4   1   74.19    2.50
  -6  -4   1   66.59    2.70
   6   4  -1   71.49    2.50
   6   4  -1   71.99    2.50
   6   4  -1   70.89    2.30
  -6   4   1   76.69    2.40
  -6   4   1   75.59    2.80
   6   4  -1   75.09    3.30
   6   4  -1   75.89    3.30
   5  -4  -1   42.10    2.30
  -5  -4   1   44.80    1.80
   5  -4  -1   41.40    2.00
   5  -4  -1   40.50    2.30
   5  -4  -1   43.40    2.80
  -5   4   1   38.80    2.00
  -5   4   1   42.40    1.70
   5   4  -1   45.30    1.80
   5   4  -1   43.80    1.50
   5   4  -1   42.10    2.40
   5   4  -1   43.20    2.30
   5   4  -1   40.80    1.80
  -4  -4   1   14.30    1.30
   4  -4  -1   15.70    1.60
   4  -4  -1   13.90    1.20
   4  -4  -1   14.90    1.40
  -4  -4   1   13.30    1.00
   4   4  -1   15.80    0.80
  -4   4   1   15.90    1.00
  -4   4   1   14.40    1.20
   4   4  -1   16.40    1.30
   4   4  -1   21.20    1.10
   4   4  -1   15.50    1.10
   3  -4  -1    3.00    1.00
   3  -4  -1    2.50    0.70
  -3  -4   1    3.10    0.60
   3  -4  -1    2.20    0.70
  -3   4   1    2.80    0.50
   3   4  -1    3.00    0.60
   3   4  -1    3.50    0.50
   2  -4  -1   30.40    1.40
  -2  -4   1   41.20    1.30
   2   4  -1   35.50    1.30
  -2   4   1   44.10    1.20
   1  -4  -1    5.60    0.80
   1  -4  -1    0.90    0.30
  -1  -4   1    1.70    0.40
   0  -4   1   23.70    1.00
  -1  -4  -1   10.40    0.70
   1  -4   1   10.90    0.80
   2  -4   1  130.19    3.40
  -2  -4  -1  134.19    3.10
   2  -4   1  134.39    3.20
   2  -4   1  137.69    3.30
   2  -4   1  125.09    3.10
   2   4   1  131.09    3.00
   2   4   1  129.49    3.10
  -3  -4  -1   35.50    1.40
   3  -4   1   31.80    1.60
  -3  -4  -1   32.10    1.10
   3  -4   1   31.40    1.30
   3  -4   1   30.40    1.50
   3   4   1   34.70    1.20
   3   4   1   32.80    1.20
   3   4   1   31.40    1.10
   4  -4   1   27.30    1.40
  -4  -4  -1   25.40    1.40
   4  -4   1   25.60    1.60
  -4  -4  -1   27.00    1.30
   4  -4   1   25.20    1.80
   4   4   1   27.40    1.10
   4   4   1   26.40    1.20
   4   4   1   26.40    1.50
   4   4   1   25.80    1.20
  -5  -4  -1    0.90    0.90
   5  -4   1   -0.20    1.10
   5  -4   1    1.00    0.80
   5  -4   1    1.50    1.00
   5  -4   1    0.60    1.30
   5   4   1    2.60    0.70
   5   4   1    1.50    0.70
   5   4   1    0.50    1.20
   5   4   1    2.60    0.90
   5   4   1    1.60    0.70
   5   4   1   -0.60    1.20
   6  -4   1    0.80    1.30
   6  -4   1    0.60    1.30
  -6  -4  -1    0.30    1.10
  -6  -4  -1    2.10    1.30
   6  -4   1   -1.70    1.80
   6  -4   1    1.40    1.10
   6   4   1    0.50    0.90
   6   4   1    2.30    1.60
   6   4   1    1.50    1.00
   6   4   1    0.60    0.80
   6   4   1    0.90    1.00
  -6   4  -1   -1.00    1.20
   6   4   1   -1.20    1.60
  -6   4  -1    1.50    1.10
  -7  -4  -1   44.10    2.40
   7  -4   1   41.80    2.30
   7  -4   1   43.20    2.70
   7  -4   1   44.30    2.60
   7  -4   1   38.20    3.40
  -7  -4  -1   42.20    2.40
   7   4   1   35.90    2.10
   7   4   1   38.30    1.80
   7   4   1   38.20    2.00
  -7   4  -1   35.40    2.40
   7   4   1   38.40    3.10
   7   4   1   38.60    1.80
  -7   4  -1   41.20    2.50
   7   4   1   41.00    2.90
  -8  -4  -1   78.89    3.20
   8  -4   1   84.19    3.50
   8  -4   1   74.79    4.20
   8  -4   1   82.59    2.70
  -8  -4  -1   85.49    3.10
   8  -4   1   81.09    2.90
   8  -4   1   84.79    3.30
   8  -4   1   84.59    3.10
   8   4   1   76.69    3.70
   8   4   1   87.39    3.60
  -8   4  -1   81.09    3.30
  -8   4  -1   82.79    3.10
   8   4   1   81.59    2.50
   8   4   1   87.09    2.70
   8   4   1   77.39    2.60
   8   4   1   84.99    2.90
   8   4   1   81.09    2.90
   9  -4   1    2.40    1.10
   9  -4   1    0.10    1.40
  -9  -4  -1    5.30    1.30
   9  -4   1    6.30    2.30
   9  -4   1    2.40    1.50
   9  -4   1    2.40    1.20
   9  -4   1    1.80    1.20
  -9  -4  -1    3.50    1.30
  -9   4  -1    3.90    1.40
   9   4   1    1.40    1.90
  -9   4  -1    3.20    1.20
   9   4   1    3.40    1.20
   9   4   1    3.80    1.20
   9   4   1    2.70    1.00
   9   4   1    3.80    0.90
   9   4   1    2.60    1.60
   9   4   1    3.70    1.00
 -10  -4  -1   13.10    1.60
  10  -4   1   11.80    1.40
  10  -4   1   11.20    1.60
  10  -4   1   11.90    1.80
  10  -4   1    9.30    2.50
 -10  -4  -1    9.20    1.50
  10  -4   1   10.60    1.90
  10  -4   1   10.60    1.40
  10   4   1   12.00    1.20
  10   4   1   11.10    1.50
  10   4   1   14.60    2.50
  10   4   1   11.10    1.30
  10   4   1   13.80    2.10
  10   4   1   12.20    1.30
  10   4   1   11.00    1.50
 -10   4  -1   10.80    1.60
 -10   4  -1   11.70    1.70
  11  -4   1    5.70    2.80
  11  -4   1    5.20    1.60
 -11  -4  -1    4.60    1.50
  11  -4   1    2.60    1.40
  11  -4   1    2.30    1.30
  11  -4   1    1.80    1.80
 -11  -4  -1    4.70    1.50
  11  -4   1    3.20    1.30
  11   4   1    1.90    1.10
  11   4   1    2.90    1.10
  11   4   1    5.80    1.90
 -11   4  -1    3.50    1.50
 -11   4  -1    4.50    1.50
  11   4   1    3.40    1.30
  11   4   1    0.80    1.30
  11   4   1    3.00    2.40
 -12  -4  -1  119.39    4.40
  12  -4   1  120.59    4.10
  12  -4   1  124.89    5.20
  12  -4   1  125.39    4.70
  12  -4   1  136.59    4.20
 -12  -4  -1  130.09    4.90
  12  -4   1  123.49    6.30
  12  -4   1  126.69    4.60
  12   4   1  133.99    4.50
  12   4   1  133.89    4.10
 -12   4  -1  126.69    4.40
  12   4   1  122.69    3.90
  12   4   1  133.49    4.50
  12   4   1  126.19    5.10
  12   4   1  120.79    6.00
 -13  -4  -1   28.60    2.40
  13  -4   1   29.10    2.80
 -13  -4  -1   26.00    2.60
  13  -4   1   24.00    3.80
  13  -4   1   32.40    3.10
  13  -4   1   28.00    2.60
  13   4   1   27.10    2.20
 -13   4  -1   25.30    2.40
 -13   4  -1   25.90    2.80
  13   4   1   26.50    2.40
  13   4   1   29.40    3.90
  13   4   1   25.70    2.90
  13   4   1   29.70    2.60
  14  -4   1   57.79    3.70
 -14  -4  -1   54.89    3.40
  14  -4   1   61.79    3.80
  14  -4   1   66.49    5.80
  14  -4   1   54.69    4.30
 -14   4  -1   55.99    3.40
  14   4   1   65.49    4.20
  14   4   1   48.40    4.80
  14   4   1   60.19    3.60
  14   4   1   63.29    3.60
  15  -4   1    4.60    2.50
  15  -4   1    8.60    3.50
  15  -4   1    5.10    1.90
  15  -4   1    5.80    2.20
  15   4   1    8.10    3.70
  15   4   1    3.10    1.90
  15   4   1    8.00    2.50
  15   4   1    7.60    2.00
  16  -4   1   41.00    3.70
  16  -4   1   35.50    3.80
  16  -4   1   37.20    3.40
  16  -4   1   42.30    5.10
  16   4   1   42.10    3.40
  16   4   1   42.60    5.10
  16   4   1   45.50    3.60
  17  -4   1    8.80    3.90
  17  -4   1    1.50    2.10
  17  -4   1   -1.90    2.40
  17  -4   1   -1.80    1.80
  17   4   1   -1.70    2.50
  17   4   1   -0.20    2.50
  17   4   1    0.30    3.70
  17   4   1   -1.20    1.80
  18  -4   1   28.10    3.30
  18  -4   1   28.70    3.20
  18  -4   1   24.60    4.90
  18  -4   1   26.40    3.70
  18   4   1   26.90    3.70
  18   4   1   32.60    3.20
  18   4   1   33.80    5.30
  19  -4   1    3.60    2.90
  19  -4   1    6.00    4.20
  19  -4   1    3.40    2.30
  19   4   1    2.60    2.10
  19   4   1    3.40    4.30
  20  -4   1   18.50    3.80
  20  -4   1   27.90    5.30
  20   4   1   22.40    5.40
  21  -4   1   11.40    3.60
  21  -4   1   14.60    4.60
  21   4   1   19.80    5.30
  21  -5  -1    6.20    3.40
  21  -5  -1   17.80    5.00
  21   5  -1   11.30    5.40
  20  -5  -1   42.70    6.10
  20  -5  -1   32.00    4.30
  20   5  -1   46.00    6.40
  19  -5  -1   20.30    5.20
  19  -5  -1   14.50    3.50
  19   5  -1   14.50    5.00
  18  -5  -1    0.30    2.70
  18  -5  -1    6.60    2.90
  18  -5  -1    3.40    2.30
  18  -5  -1    8.70    4.10
  18   5  -1    9.20    4.30
  18   5  -1    4.30    2.20
  17  -5  -1   55.79    4.40
  17  -5  -1   55.59    6.00
  17  -5  -1   59.19    4.70
  17  -5  -1   60.69    4.30
  17   5  -1   56.59    4.90
  17   5  -1   55.19    4.10
  17   5  -1   59.19    6.00
  16  -5  -1   77.29    4.70
  16  -5  -1   76.89    4.90
  16  -5  -1   85.39    4.60
  16  -5  -1   76.19    6.70
  16   5  -1   80.79    4.40
 -16   5   1   91.29    7.50
  16   5  -1   82.69    5.20
  16   5  -1   88.99    7.00
  15  -5  -1   27.10    3.00
 -15  -5   1   31.90    3.10
  15  -5  -1   35.60    4.80
  15  -5  -1   34.30    3.50
  15  -5  -1   31.90    3.00
  15   5  -1   29.00    4.30
 -15   5   1   27.90    3.00
  15   5  -1   35.00    3.50
  15   5  -1   33.70    3.00
  14  -5  -1    4.80    2.30
  14  -5  -1    4.30    2.10
 -14  -5   1    6.40    2.00
  14  -5  -1    2.90    1.90
  14  -5  -1    5.70    3.50
  14   5  -1    5.50    1.80
  14   5  -1    1.90    1.70
  14   5  -1    4.30    1.60
  14   5  -1    5.10    2.50
  14   5  -1    6.40    3.30
 -14   5   1    5.60    2.10
  13  -5  -1   48.20    3.70
 -13  -5   1   54.99    3.70
  13  -5  -1   47.80    3.50
  13  -5  -1   51.89    3.50
  13  -5  -1   61.29    5.20
 -13   5   1   55.89    3.80
  13   5  -1   50.49    4.50
  13   5  -1   51.89    3.30
  13   5  -1   54.99    3.10
  13   5  -1   51.19    3.00
  13   5  -1   47.70    4.20
  12  -5  -1  128.49    4.80
  12  -5  -1  120.99    5.10
 -12  -5   1  121.09    4.80
  12  -5  -1  125.29    6.60
  12  -5  -1  126.99    4.70
  12   5  -1  132.09    6.00
  12   5  -1  130.39    4.50
 -12   5   1  125.59    5.00
  12   5  -1  120.79    4.20
  12   5  -1  123.29    5.10
  12   5  -1  121.29    4.20
  11  -5  -1   14.80    2.10
  11  -5  -1   10.70    1.80
  11  -5  -1   14.30    1.70
  11  -5  -1   14.10    3.20
 -11  -5   1   13.40    1.50
 -11  -5   1   15.10    1.90
  11  -5  -1    9.10    2.10
 -11   5   1   14.70    1.40
  11   5  -1   13.40    1.80
  11   5  -1   13.50    1.60
  11   5  -1   13.20    2.40
  11   5  -1   14.20    2.00
 -11   5   1   16.20    2.10
  11   5  -1   12.20    1.60
  11   5  -1   15.70    2.80
  10  -5  -1   99.39    4.20
  10  -5  -1  105.69    3.40
  10  -5  -1  101.39    5.30
  10  -5  -1   98.69    3.80
 -10  -5   1  111.99    4.00
 -10  -5   1  101.79    3.30
  10  -5  -1  102.69    4.00
  10   5  -1  102.59    4.30
 -10   5   1   94.89    4.00
  10   5  -1  110.09    3.10
  10   5  -1  107.69    4.80
  10   5  -1  103.09    3.40
  10   5  -1  109.39    3.70
 -10   5   1  103.69    3.10
  10   5  -1   98.49    3.50
  -9  -5   1  254.67    5.90
   9  -5  -1  261.87    7.90
   9  -5  -1  246.98    6.60
   9  -5  -1  255.27    6.90
   9  -5  -1  247.98    6.40
   9  -5  -1  253.47    6.10
  -9  -5   1  260.87    6.60
  -9   5   1  262.67    5.80
   9   5  -1  246.08    7.20
   9   5  -1  251.87    6.20
   9   5  -1  257.37    6.20
  -9   5   1  264.47    6.70
   9   5  -1  250.67    5.90
   9   5  -1  243.68    6.80
   8  -5  -1  134.09    4.10
   8  -5  -1  139.29    4.60
  -8  -5   1  136.99    3.70
   8  -5  -1  129.49    5.40
   8  -5  -1  134.99    4.30
  -8  -5   1  138.49    4.20
   8   5  -1  129.39    3.80
  -8   5   1  130.09    3.50
   8   5  -1  138.49    4.60
   8   5  -1  135.39    4.70
   8   5  -1  129.79    3.60
   8   5  -1  133.69    3.80
  -8   5   1  125.79    4.20
   7  -5  -1  245.18    6.60
   7  -5  -1  241.98    6.40
   7  -5  -1  244.68    6.10
   7  -5  -1  246.48    7.30
  -7  -5   1  250.97    5.80
  -7  -5   1  265.67    6.30
   7   5  -1  260.47    5.90
   7   5  -1  253.67    5.60
   7   5  -1  263.37    6.70
  -7   5   1  258.27    6.30
   7   5  -1  255.07    6.00
   7   5  -1  256.37    6.70
  -7   5   1  249.48    5.60
   6  -5  -1   13.40    1.60
   6  -5  -1   14.60    2.40
  -6  -5   1   17.30    1.40
   6  -5  -1   16.50    2.00
   6  -5  -1   20.50    2.00
  -6  -5   1   17.40    1.50
   6   5  -1   15.10    1.90
   6   5  -1   22.60    2.10
   6   5  -1   17.70    1.40
  -6   5   1   16.20    1.60
  -6   5   1   16.50    1.30
   6   5  -1   15.80    1.10
   6   5  -1   19.10    1.50
   5  -5  -1 1877.31   35.40
  -5  -5   1 1759.92   35.40
   5  -5  -1 1876.01   36.20
   5  -5  -1 1857.01   35.80
  -5  -5   1 1916.91   35.10
   5  -5  -1 1844.02   35.70
  -5   5   1 1909.11   35.00
  -5   5   1 1805.72   35.50
   5   5  -1 1872.01   34.80
   5   5  -1 1837.62   35.70
   5   5  -1 1827.12   35.60
   5   5  -1 1841.12   35.20
   5   5  -1 1859.31   35.30
   4  -5  -1  220.08    5.50
  -4  -5   1  224.58    5.00
  -4  -5   1  242.18    5.30
   4  -5  -1  224.38    5.80
   4  -5  -1  234.88    5.60
   4  -5  -1  219.88    5.20
  -4   5   1  239.48    4.90
   4   5  -1  228.48    5.10
   4   5  -1  227.78    5.00
   4   5  -1  230.88    6.00
   4   5  -1  226.78    4.60
   4   5  -1  223.18    5.30
   3  -5  -1  587.14   11.80
  -3  -5   1  599.14   11.70
   3  -5  -1  602.54   12.20
   3   5  -1  595.04   11.60
  -3   5   1  580.94   11.60
   3   5  -1  597.64   11.80
   2  -5  -1  927.21   18.40
   2  -5  -1  960.50   18.10
  -2  -5   1  964.70   18.10
   2   5  -1  937.71   18.00
   2   5  -1  925.91   18.20
  -1  -5   1  463.95    8.60
   1  -5  -1  431.86    8.70
  -1  -5   1  447.06    8.50
   1   5  -1  404.06    8.60
  -1   5   1  406.06    8.80
   0   5  -1   13.80    0.80
   0   5  -1   18.50    1.20
   0   5   1   14.80    0.80
  -1  -5  -1   75.59    1.80
   1  -5   1   72.49    2.00
   1  -5   1   75.79    2.10
  -1  -5  -1   73.79    2.20
   1   5   1   61.09    1.70
  -1   5  -1   56.19    1.90
   1   5   1   69.89    2.00
  -2  -5  -1   10.30    1.00
   2  -5   1   10.50    1.00
   2  -5   1   10.00    0.90
   2  -5   1   10.30    1.00
  -2  -5  -1   10.00    0.90
   2   5   1   11.70    0.80
   2   5   1   13.00    0.80
  -2   5  -1   13.00    1.00
   2   5   1   12.10    0.90
  -3  -5  -1    2.70    0.60
   3  -5   1    3.20    0.70
   3  -5   1    2.90    0.80
   3  -5   1    4.20    0.90
   3   5   1    2.10    0.50
   3   5   1    2.60    0.50
   3   5   1    2.10    0.50
   3   5   1    2.50    0.60
  -3   5  -1    2.30    0.70
   4  -5   1  126.69    3.60
  -4  -5  -1  136.09    3.40
   4  -5   1  129.09    3.80
   4  -5   1  129.69    3.30
   4  -5   1  128.09    3.60
   4   5   1  126.29    3.20
   4   5   1  129.59    3.40
   4   5   1  129.59    3.10
   4   5   1  130.79    3.20
   4   5   1  125.29    3.80
   4   5   1  126.49    3.10
   5  -5   1  166.68    4.50
   5  -5   1  161.68    4.50
   5  -5   1  161.78    4.90
   5  -5   1  161.58    4.20
  -5  -5  -1  160.68    4.20
   5   5   1  163.78    4.60
   5   5   1  161.38    3.90
   5   5   1  164.38    3.90
   5   5   1  163.58    4.40
   5   5   1  166.68    4.00
   5   5   1  158.68    3.90
   6  -5   1    9.90    1.40
  -6  -5  -1   11.30    1.50
  -6  -5  -1    6.90    1.30
   6  -5   1   10.70    1.70
   6  -5   1    6.50    1.90
   6  -5   1    7.90    1.70
   6   5   1   10.10    1.20
  -6   5  -1    9.30    1.50
   6   5   1    8.50    1.70
   6   5   1    7.70    1.10
   6   5   1   10.60    1.20
   6   5   1    8.60    1.20
   6   5   1   12.00    1.80
   7  -5   1    2.00    1.40
  -7  -5  -1    1.60    1.10
   7  -5   1    2.80    1.20
   7  -5   1   -0.30    1.80
   7  -5   1    5.10    1.50
  -7  -5  -1    2.60    1.20
   7  -5   1    4.30    1.20
   7   5   1    2.50    0.90
   7   5   1    2.60    1.00
  -7   5  -1    2.80    1.20
   7   5   1    0.60    1.60
  -7   5  -1    1.80    1.30
   7   5   1    2.00    1.00
   7   5   1    2.10    0.90
   7   5   1    4.10    1.60
   8  -5   1  116.09    3.80
   8  -5   1  119.79    4.00
   8  -5   1  118.49    3.70
  -8  -5  -1  114.09    3.90
   8  -5   1  108.89    4.70
  -8  -5  -1  120.19    3.80
   8  -5   1  122.39    4.20
   8   5   1  117.89    4.30
   8   5   1  119.79    3.30
  -8   5  -1  117.39    4.00
  -8   5  -1  124.99    3.90
   8   5   1  117.39    3.50
   8   5   1  118.29    3.60
   8   5   1  125.29    4.40
   8   5   1  113.39    3.20
   8   5   1  118.19    3.40
   9  -5   1  130.29    4.20
  -9  -5  -1  135.29    4.40
   9  -5   1  137.99    4.70
   9  -5   1  140.29    4.10
   9  -5   1  135.29    4.50
   9  -5   1  130.89    5.40
  -9  -5  -1  139.29    4.20
   9   5   1  121.89    3.90
   9   5   1  133.89    3.60
   9   5   1  131.49    3.90
  -9   5  -1  145.69    4.60
   9   5   1  128.89    5.00
   9   5   1  125.59    4.70
  -9   5  -1  135.19    4.20
   9   5   1  136.09    3.50
   9   5   1  127.89    3.70
  10  -5   1  147.19    4.60
 -10  -5  -1  156.98    4.60
  10  -5   1  149.59    6.00
  10  -5   1  152.78    4.90
 -10  -5  -1  157.68    4.90
  10  -5   1  146.69    5.10
  10  -5   1  148.59    4.40
  10   5   1  152.38    5.20
  10   5   1  154.38    4.50
  10   5   1  144.79    3.80
  10   5   1  151.48    5.60
  10   5   1  154.78    4.10
 -10   5  -1  152.58    4.60
  10   5   1  149.99    4.20
 -10   5  -1  144.99    5.00
  10   5   1  145.39    4.40
  11  -5   1   10.90    2.90
  11  -5   1    5.30    1.50
  11  -5   1    6.20    1.40
  11  -5   1    8.40    2.00
  11  -5   1    5.60    1.60
 -11  -5  -1    7.60    1.60
 -11  -5  -1    8.10    1.60
  11   5   1   11.70    2.70
 -11   5  -1    5.30    1.60
  11   5   1    9.20    1.60
  11   5   1    8.40    1.50
  11   5   1    7.20    1.30
  11   5   1    9.40    2.20
  11   5   1    8.90    1.40
 -11   5  -1    8.00    1.70
  12  -5   1    5.00    2.10
  12  -5   1    4.80    2.80
 -12  -5  -1    8.70    1.90
  12  -5   1    9.70    1.60
 -12  -5  -1    5.00    1.60
  12  -5   1    5.40    1.90
  12  -5   1    7.00    1.80
  12   5   1    6.10    1.50
  12   5   1    7.90    1.40
  12   5   1    5.80    2.90
  12   5   1    6.80    2.20
 -12   5  -1    5.20    1.80
 -12   5  -1    4.10    1.70
  12   5   1    6.30    1.70
  12   5   1    7.40    1.60
  13  -5   1   83.39    5.80
 -13  -5  -1   93.29    4.50
  13  -5   1   77.99    4.70
 -13  -5  -1   83.99    3.80
  13  -5   1   79.49    4.00
  13  -5   1   79.69    4.30
  13   5   1   77.89    3.70
 -13   5  -1   76.89    4.30
  13   5   1   88.29    3.90
  13   5   1   75.59    4.50
  13   5   1   78.49    5.50
 -13   5  -1   82.39    3.80
  14  -5   1  106.59    4.60
  14  -5   1  104.59    5.20
 -14  -5  -1  104.59    4.30
  14  -5   1  111.39    5.00
  14  -5   1  104.99    6.50
  14   5   1  110.29    4.50
  14   5   1  104.89    4.50
  14   5   1  108.89    6.50
 -14   5  -1  108.69    4.30
  14   5   1  108.99    5.20
  15  -5   1   31.60    3.00
  15  -5   1   28.90    3.20
  15  -5   1   31.30    3.50
  15  -5   1   28.60    4.40
  15   5   1   28.90    3.40
  15   5   1   33.50    2.90
  15   5   1   29.70    2.90
  15   5   1   39.00    4.80
  16  -5   1  116.19    5.10
  16  -5   1  109.39    5.90
  16  -5   1  127.39    7.30
  16  -5   1  116.39    5.30
  16   5   1  120.19    5.00
  16   5   1  108.99    5.00
  16   5   1  111.19    5.60
  16   5   1  110.09    7.40
  17  -5   1   36.90    5.10
  17  -5   1   37.40    3.40
  17  -5   1   33.70    3.50
  17  -5   1   34.40    4.00
  17   5   1   32.50    3.10
  17   5   1   32.20    3.80
  17   5   1   30.70    5.00
  18  -5   1   43.40    5.60
  18  -5   1   33.00    4.00
  18  -5   1   36.30    3.80
  18  -5   1   33.40    3.40
  18   5   1   42.00    4.20
  18   5   1   30.80    5.40
  18   5   1   35.00    3.30
  19  -5   1    8.80    4.30
  19  -5   1    2.50    3.00
  19  -5   1    7.40    2.60
  19  -5   1    0.80    2.70
  19   5   1    6.10    2.30
  19   5   1    8.10    4.60
  20  -5   1   48.10    4.80
  20  -5   1   61.59    6.60
  20   5   1   55.09    6.70
  21  -5   1   25.50    4.30
  21  -5   1   37.50    5.70
  21   5   1   41.60    6.20
  21  -6  -1   58.69    6.70
  21  -6  -1   39.60    4.80
  21   6  -1   55.89    7.00
  20  -6  -1    6.70    4.60
  20  -6  -1    2.80    3.10
  20   6  -1    6.00    4.90
  19  -6  -1   28.30    5.20
  19  -6  -1   18.10    3.50
  19   6  -1   25.90    5.40
  18  -6  -1   51.69    4.50
  18  -6  -1   49.80    4.50
  18  -6  -1   56.69    4.40
  18  -6  -1   51.79    5.90
  18   6  -1   55.29    4.70
  18   6  -1   53.09    6.10
  18   6  -1   54.19    4.30
  17  -6  -1   36.00    3.60
  17  -6  -1   38.70    5.10
  17  -6  -1   37.30    4.00
  17  -6  -1   39.30    3.50
  17   6  -1   43.60    4.20
  17   6  -1   33.20    3.20
  17   6  -1   37.00    5.20
  16  -6  -1   12.20    2.50
  16  -6  -1   12.00    4.00
  16  -6  -1    5.90    2.80
  16  -6  -1    9.70    2.50
  16   6  -1   12.60    3.00
  16   6  -1    7.80    3.80
  16   6  -1   11.20    2.30
  15  -6  -1    5.40    3.70
  15  -6  -1    3.00    2.00
  15  -6  -1    7.30    2.30
  15  -6  -1    1.20    2.50
 -15  -6   1    6.10    2.20
  15   6  -1    2.90    2.60
 -15   6   1    6.20    2.20
  15   6  -1    7.60    2.00
  15   6  -1    3.60    3.40
  14  -6  -1   56.59    4.30
  14  -6  -1   54.29    4.10
  14  -6  -1   54.99    3.90
 -14  -6   1   56.79    3.90
  14  -6  -1   64.29    5.80
  14   6  -1   54.79    3.60
  14   6  -1   58.69    3.30
 -14   6   1   68.99    4.30
  14   6  -1   47.70    4.70
  14   6  -1   54.19    4.60
 -13  -6   1  137.29    5.30
  13  -6  -1  134.99    5.30
  13  -6  -1  136.09    5.70
  13  -6  -1  127.59    5.00
  13  -6  -1  124.59    6.90
  13   6  -1  128.39    6.30
  13   6  -1  124.59    5.50
  13   6  -1  125.69    4.60
  13   6  -1  124.49    4.70
 -13   6   1  132.29    5.30
  13   6  -1  124.19    4.40
  12  -6  -1    6.40    1.60
  12  -6  -1    3.60    3.20
  12  -6  -1    7.00    2.30
  12  -6  -1    7.60    1.90
 -12  -6   1    4.50    1.70
  12  -6  -1    6.80    2.10
  12   6  -1    6.60    1.60
 -12   6   1    4.10    1.80
  12   6  -1    5.60    2.70
  12   6  -1    5.20    1.50
  12   6  -1    6.70    2.40
  12   6  -1    7.00    1.70
  11  -6  -1  182.18    7.50
  11  -6  -1  182.08    5.60
 -11  -6   1  178.48    5.70
 -11  -6   1  181.98    4.90
  11  -6  -1  186.88    6.20
  11  -6  -1  184.48    5.10
  11  -6  -1  186.78    5.90
  11   6  -1  191.18    6.20
 -11   6   1  185.48    4.70
  11   6  -1  190.28    5.30
  11   6  -1  185.88    5.00
  11   6  -1  181.08    6.60
  11   6  -1  187.48    5.40
 -11   6   1  189.58    5.90
  10  -6  -1  139.59    6.00
 -10  -6   1  134.69    4.00
  10  -6  -1  139.99    4.50
  10  -6  -1  132.69    4.70
  10  -6  -1  135.99    5.00
 -10  -6   1  132.49    4.60
  10  -6  -1  135.09    4.10
  10   6  -1  139.99    4.10
  10   6  -1  135.99    3.90
  10   6  -1  136.09    4.20
  10   6  -1  134.69    4.30
  10   6  -1  139.79    5.20
 -10   6   1  150.08    4.90
  10   6  -1  134.39    5.20
 -10   6   1  138.09    3.80
   9  -6  -1   27.00    2.10
   9  -6  -1   27.40    2.50
  -9  -6   1   23.70    2.00
   9  -6  -1   23.00    2.20
  -9  -6   1   24.30    2.00
   9  -6  -1   24.30    3.10
   9  -6  -1   30.10    2.10
   9   6  -1   25.50    1.80
  -9   6   1   26.40    1.80
   9   6  -1   28.40    2.60
   9   6  -1   22.20    2.10
   9   6  -1   21.10    2.40
  -9   6   1   25.50    2.20
   9   6  -1   26.50    2.10
  -8  -6   1   57.79    2.50
   8  -6  -1   61.39    4.00
   8  -6  -1   63.09    3.30
  -8  -6   1   59.69    2.90
   8  -6  -1   57.89    2.80
   8  -6  -1   58.69    3.10
   8  -6  -1   60.79    2.70
  -8   6   1   66.09    3.00
   8   6  -1   57.49    2.50
   8   6  -1   58.49    3.20
   8   6  -1   56.49    2.20
   8   6  -1   62.99    2.60
  -8   6   1   62.89    2.30
   8   6  -1   60.69    3.30
   7  -6  -1  129.19    4.30
  -7  -6   1  128.49    3.50
   7  -6  -1  115.19    3.80
   7  -6  -1  123.89    4.90
   7  -6  -1  116.69    4.10
   7  -6  -1  128.09    4.40
  -7  -6   1  121.79    3.90
   7   6  -1  122.49    3.60
  -7   6   1  122.89    3.40
  -7   6   1  130.29    4.00
   7   6  -1  120.59    3.20
   7   6  -1  125.89    4.20
   7   6  -1  122.99    4.40
   7   6  -1  117.09    3.60
   6  -6  -1  190.58    6.10
  -6  -6   1  197.28    5.10
   6  -6  -1  190.98    5.30
   6  -6  -1  188.08    5.40
   6  -6  -1  196.08    5.10
  -6  -6   1  195.58    4.80
   6   6  -1  200.08    5.70
   6   6  -1  198.38    4.40
   6   6  -1  197.68    4.90
  -6   6   1  190.08    4.60
   6   6  -1  198.88    4.80
   6   6  -1  198.88    5.30
   5  -6  -1  143.19    4.30
   5  -6  -1  129.99    3.90
  -5  -6   1  127.39    3.80
   5  -6  -1  139.39    4.40
  -5  -6   1  134.39    3.60
   5  -6  -1  135.89    4.60
   5   6  -1  133.29    3.70
  -5   6   1  130.29    3.40
   5   6  -1  130.29    3.10
   5   6  -1  134.69    3.50
   5   6  -1  135.59    4.00
   5   6  -1  124.09    4.10
   4  -6  -1  260.87    6.50
  -4  -6   1  278.87    6.10
  -4  -6   1  265.57    5.80
   4  -6  -1  263.07    6.40
   4  -6  -1  262.17    6.40
   4  -6  -1  253.87    6.00
   4   6  -1  267.27    6.10
   4   6  -1  261.67    5.80
  -4   6   1  283.67    5.80
   4   6  -1  271.17    5.40
   4   6  -1  266.27    6.00
   4   6  -1  266.67    6.50
   3  -6  -1  500.85   10.50
  -3  -6   1  497.65   10.30
  -3  -6   1  555.64   11.10
   3  -6  -1  508.95   10.70
   3   6  -1  510.05    9.90
   3   6  -1  514.45   10.50
   3   6  -1  531.35   10.30
  -2  -6   1  364.36    7.10
   2  -6  -1  366.56    7.70
  -2  -6   1  355.26    7.40
   2  -6  -1  350.86    7.50
   2  -6  -1  369.96    7.90
   2   6  -1  381.76    7.40
   2   6  -1  355.86    7.60
   2   6  -1  348.07    7.00
   1  -6  -1  826.72   16.20
  -1  -6   1  834.92   16.20
   1  -6  -1  859.81   16.40
  -1  -6   1  834.52   16.00
   1   6  -1  829.82   16.10
   1   6  -1  843.52   16.40
  -1   6   1  840.92   16.50
   0  -6  -1   15.30    1.00
   0  -6   1   14.60    1.10
   0  -6  -1   14.10    1.00
   0  -6   1   16.40    1.00
   0   6   1   13.70    0.90
   0   6  -1   14.80    1.00
   0   6  -1   16.30    0.90
   0   6   1   14.20    1.10
   1  -6   1  284.57    6.10
   1  -6   1  271.07    6.00
  -1  -6  -1  289.37    5.90
   1  -6   1  279.77    6.10
   1   6   1  284.57    5.90
   1   6   1  291.97    6.10
  -1   6  -1  289.67    6.20
   2  -6   1    1.80    0.70
   2  -6   1    4.00    0.90
  -2  -6  -1    2.90    0.60
  -2  -6  -1    3.50    0.70
   2  -6   1    2.00    0.70
   2   6   1    3.00    0.60
  -2   6  -1    3.00    0.80
   2   6   1    3.20    0.70
   2   6   1    3.30    0.60
   3  -6   1   30.40    1.80
  -3  -6  -1   36.60    1.60
   3  -6   1   31.70    1.80
   3  -6   1   34.00    1.60
   3  -6   1   41.10    3.00
   3   6   1   34.80    1.50
   3   6   1   34.20    1.40
   3   6   1   35.50    1.30
  -3   6  -1   35.70    1.80
   4  -6   1  153.18    4.30
   4  -6   1  157.88    4.50
  -4  -6  -1  161.88    4.10
   4  -6   1  148.99    4.30
   4  -6   1  159.08    4.10
   4   6   1  162.88    3.70
   4   6   1  160.38    3.90
   4   6   1  170.48    3.90
   4   6   1  160.88    4.00
   5  -6   1   33.40    2.50
  -5  -6  -1   32.30    2.10
   5  -6   1   28.20    2.00
   5  -6   1   31.00    2.50
   5  -6   1   29.70    2.20
   5   6   1   28.40    1.70
   5   6   1   29.60    2.20
   5   6   1   28.40    1.70
   5   6   1   27.30    1.80
   5   6   1   29.70    1.60
   5   6   1   28.50    2.30
   6  -6   1    3.50    1.50
   6  -6   1    4.00    1.40
   6  -6   1    6.10    1.60
   6  -6   1    4.60    1.90
  -6  -6  -1    5.30    1.20
   6  -6   1    6.40    1.30
  -6  -6  -1    5.00    1.30
   6   6   1    6.00    1.60
   6   6   1    3.50    1.10
   6   6   1    4.50    1.00
   6   6   1    3.10    1.80
   6   6   1    5.90    1.10
   6   6   1    5.20    1.00
   7  -6   1   17.30    1.60
  -7  -6  -1   21.00    1.80
   7  -6   1   23.10    2.40
   7  -6   1   22.50    1.80
   7  -6   1   22.20    2.10
   7  -6   1   21.20    2.00
  -7  -6  -1   20.60    1.70
   7   6   1   21.10    1.60
   7   6   1   21.30    1.80
  -7   6  -1   20.30    1.80
   7   6   1   22.80    2.10
   7   6   1   23.50    2.30
   7   6   1   22.20    1.70
   7   6   1   23.30    1.60
   8  -6   1  303.97    7.80
   8  -6   1  298.87    7.30
   8  -6   1  300.57    8.40
  -8  -6  -1  303.27    7.60
  -8  -6  -1  316.97    7.30
   8  -6   1  312.47    7.70
   8  -6   1  317.37    7.40
   8   6   1  332.67    7.20
   8   6   1  319.77    6.80
   8   6   1  297.17    7.90
   8   6   1  316.37    7.00
  -8   6  -1  316.87    7.40
   8   6   1  321.27    7.10
   8   6   1  320.57    8.00
   8   6   1  307.67    6.80
   9  -6   1   12.00    1.60
  -9  -6  -1    8.30    1.50
   9  -6   1   11.40    1.80
   9  -6   1   12.80    1.90
   9  -6   1   10.60    1.60
  -9  -6  -1    9.40    1.50
   9  -6   1   12.30    2.50
   9   6   1   10.70    2.20
   9   6   1    8.40    1.30
  -9   6  -1   10.10    1.60
   9   6   1    9.80    1.20
   9   6   1    9.30    1.30
   9   6   1    8.90    1.20
   9   6   1    7.80    1.30
   9   6   1    7.10    2.00
  10  -6   1    1.70    1.50
 -10  -6  -1    4.00    1.40
  10  -6   1    1.80    1.60
  10  -6   1    1.80    1.30
 -10  -6  -1    3.70    1.40
  10  -6   1    2.10    1.30
  10  -6   1    0.20    2.20
  10   6   1    1.50    1.00
  10   6   1    1.80    1.20
  10   6   1    2.60    1.10
  10   6   1    1.30    1.00
 -10   6  -1    1.50    1.40
  10   6   1    3.00    1.20
 -10   6  -1    3.40    1.40
  10   6   1    4.20    2.00
  10   6   1    0.90    1.90
 -11  -6  -1  203.88    5.60
  11  -6   1  190.68    5.40
  11  -6   1  187.38    5.60
 -11  -6  -1  193.98    6.00
  11  -6   1  188.28    6.00
  11  -6   1  191.98    6.30
  11  -6   1  189.38    7.10
  11   6   1  196.78    6.90
  11   6   1  190.38    5.00
  11   6   1  194.58    6.40
  11   6   1  191.58    5.50
  11   6   1  193.18    5.30
 -11   6  -1  190.18    6.10
  11   6   1  189.28    5.20
 -11   6  -1  191.58    5.50
  12  -6   1   52.59    4.90
  12  -6   1   52.39    3.40
 -12  -6  -1   55.59    3.60
 -12  -6  -1   59.39    3.30
  12  -6   1   60.19    3.10
  12  -6   1   58.09    4.20
  12  -6   1   57.49    3.70
  12   6   1   52.39    4.90
  12   6   1   54.09    3.10
  12   6   1   54.79    3.00
 -12   6  -1   44.90    3.20
  12   6   1   51.99    3.00
  12   6   1   54.89    2.80
  12   6   1   45.60    4.00
 -12   6  -1   59.59    3.70
 -13  -6  -1   33.00    3.00
  13  -6   1   37.90    3.20
  13  -6   1   37.80    2.80
  13  -6   1   27.90    3.10
  13  -6   1   34.90    2.90
  13  -6   1   34.10    4.30
  13   6   1   37.70    2.70
  13   6   1   37.70    3.00
  13   6   1   33.40    4.10
 -13   6  -1   36.10    3.00
  13   6   1   37.10    3.60
 -13   6  -1   32.60    3.00
  14  -6   1   58.99    3.80
  14  -6   1   60.79    4.00
 -14  -6  -1   64.09    3.60
  14  -6   1   66.09    5.70
  14  -6   1   61.79    4.40
  14   6   1   59.19    3.60
  14   6   1   64.59    5.50
 -14   6  -1   58.49    3.70
  14   6   1   66.79    3.60
  14   6   1   61.59    4.70
  15  -6   1  151.88    5.80
  15  -6   1  162.48    6.10
  15  -6   1  153.98    6.50
  15  -6   1  157.18    7.70
  15   6   1  167.68    7.70
  15   6   1  166.78    5.60
  15   6   1  161.28    6.60
  15   6   1  155.28    5.50
  16  -6   1   24.30    2.90
  16  -6   1   18.70    3.30
  16  -6   1   17.20    3.00
  16  -6   1   24.50    4.40
  16   6   1   21.90    3.50
  16   6   1   16.20    4.30
  16   6   1   21.30    2.60
  17  -6   1    6.00    2.20
  17  -6   1    6.10    2.70
  17  -6   1   12.80    4.10
  17  -6   1   10.20    3.00
  17   6   1    6.30    3.80
  17   6   1    6.50    2.10
  17   6   1    8.20    2.90
  18  -6   1   47.70    4.20
  18  -6   1   58.89    6.00
  18  -6   1   56.19    4.70
  18  -6   1   50.59    4.30
  18   6   1   50.29    4.50
  18   6   1   57.29    4.10
  18   6   1   55.79    6.20
  19  -6   1   20.50    3.80
  19  -6   1   28.40    4.90
  19  -6   1   20.40    3.40
  19   6   1   27.80    3.20
  19   6   1   31.70    4.10
  19   6   1   22.40    5.30
  20  -6   1   13.20    4.60
  20  -6   1    8.50    3.40
  20   6   1   18.70    5.30
  21  -6   1   20.30    4.90
  21  -6   1   11.90    3.70
  21   6   1   21.90    5.40
  21  -7  -1    5.00    3.50
  21  -7  -1   18.10    5.00
  21   7  -1   13.10    5.40
  20  -7  -1    0.00    3.30
  20  -7  -1   11.50    4.60
  20   7  -1   12.80    5.20
  19  -7  -1   70.29    6.80
  19  -7  -1   69.89    5.80
  19  -7  -1   74.19    5.60
  19   7  -1   72.29    7.10
  18  -7  -1    2.80    2.40
  18  -7  -1    0.60    2.90
  18  -7  -1    1.30    2.70
  18  -7  -1    2.40    3.90
  18   7  -1    0.40    2.80
  18   7  -1    4.40    2.10
  18   7  -1    1.20    4.20
  17  -7  -1   68.19    4.80
  17  -7  -1   52.29    4.30
  17  -7  -1   60.39    4.90
  17  -7  -1   51.09    5.70
  17   7  -1   58.99    5.20
  17   7  -1   49.40    5.60
  17   7  -1   54.09    4.10
  16  -7  -1   14.50    2.60
  16  -7  -1   18.90    4.50
  16  -7  -1   12.80    2.90
  16  -7  -1   12.20    3.20
  16   7  -1   12.30    4.00
  16   7  -1   14.70    3.40
  16   7  -1   13.60    2.40
  15  -7  -1   13.50    3.00
  15  -7  -1   15.20    2.60
 -15  -7   1   14.40    3.90
  15  -7  -1   11.80    3.80
  15  -7  -1   14.00    2.70
  15   7  -1   18.60    3.30
 -15   7   1   13.50    2.60
  15   7  -1   12.30    2.20
  15   7  -1   12.30    3.70
 -14  -7   1   50.89    3.90
  14  -7  -1   56.39    5.30
  14  -7  -1   50.29    4.00
  14  -7  -1   50.19    3.80
  14  -7  -1   55.79    4.20
  14   7  -1   52.19    3.30
  14   7  -1   55.29    4.70
  14   7  -1   52.99    5.10
 -14   7   1   49.90    4.00
  14   7  -1   43.40    3.40
  13  -7  -1  258.17    9.50
  13  -7  -1  264.27    8.10
  13  -7  -1  250.77    7.50
  13  -7  -1  255.17    7.70
 -13  -7   1  267.17    7.80
  13   7  -1  265.87    8.80
  13   7  -1  274.07    7.20
  13   7  -1  264.77    8.20
 -13   7   1  280.37    8.10
  13   7  -1  275.97    7.30
  12  -7  -1   19.00    2.60
  12  -7  -1   15.90    2.30
 -12  -7   1   14.30    2.20
  12  -7  -1   18.80    2.80
  12  -7  -1   13.70    3.60
  12  -7  -1   14.50    2.00
  12   7  -1   18.30    1.90
  12   7  -1   13.00    1.90
  12   7  -1   20.30    3.30
 -12   7   1   13.50    2.20
  12   7  -1   18.10    2.10
  12   7  -1   15.50    2.80
  11  -7  -1   28.20    2.80
 -11  -7   1   30.80    2.30
  11  -7  -1   25.30    2.10
  11  -7  -1   20.90    2.20
  11  -7  -1   25.70    2.60
  11  -7  -1   30.70    3.80
 -11  -7   1   26.40    2.40
  11   7  -1   24.90    2.10
  11   7  -1   25.30    2.20
  11   7  -1   24.80    2.10
  11   7  -1   23.60    3.00
 -11   7   1   24.80    2.50
  11   7  -1   28.60    3.00
 -10  -7   1    5.50    1.30
  10  -7  -1    5.20    1.40
  10  -7  -1    3.40    2.60
  10  -7  -1    4.20    1.90
 -10  -7   1    3.40    1.50
  10  -7  -1    6.00    1.60
  10  -7  -1    6.10    1.80
  10   7  -1    3.40    1.30
  10   7  -1    4.50    2.00
  10   7  -1    3.90    1.90
  10   7  -1    5.40    1.40
 -10   7   1    4.50    1.20
 -10   7   1    5.00    1.50
  10   7  -1    4.20    1.10
   9  -7  -1  394.46    9.20
  -9  -7   1  395.26    8.70
   9  -7  -1  397.36    9.70
   9  -7  -1  392.06    9.50
   9  -7  -1  382.66   10.50
  -9  -7   1  401.86    9.40
   9  -7  -1  401.36    9.00
   9   7  -1  393.16    8.50
   9   7  -1  402.06    9.00
   9   7  -1  410.06    9.90
  -9   7   1  406.26    8.50
   9   7  -1  376.56    8.90
   9   7  -1  398.46    9.90
  -9   7   1  414.36    9.60
   8  -7  -1    7.70    1.50
  -8  -7   1    6.80    1.30
  -8  -7   1    7.30    1.40
   8  -7  -1    8.80    1.90
   8  -7  -1    9.20    2.40
   8  -7  -1    4.60    1.70
   8  -7  -1    6.70    1.40
   8   7  -1    7.90    1.00
   8   7  -1    9.90    1.40
   8   7  -1    7.50    1.70
   8   7  -1    7.60    1.80
   8   7  -1    8.20    1.30
  -8   7   1    7.00    1.20
   7  -7  -1    1.30    1.40
  -7  -7   1    1.20    1.00
   7  -7  -1    2.70    1.60
   7  -7  -1    2.10    1.30
  -7  -7   1    0.40    1.00
   7  -7  -1    6.40    2.00
   7  -7  -1    2.90    1.50
   7   7  -1    0.90    1.40
  -7   7   1    1.10    1.00
   7   7  -1    2.40    1.10
   7   7  -1   -0.70    1.60
   7   7  -1    1.60    0.80
   7   7  -1    1.70    1.00
   6  -7  -1   81.39    3.30
  -6  -7   1   88.99    3.20
   6  -7  -1   84.69    4.10
   6  -7  -1   89.79    3.70
   6  -7  -1   84.19    3.70
  -6  -7   1   91.89    3.00
   6  -7  -1   86.99    3.40
   6   7  -1   90.99    3.90
   6   7  -1   84.09    2.90
   6   7  -1   90.49    3.40
   6   7  -1   91.79    3.00
   6   7  -1   92.19    2.40
  -6   7   1   88.39    2.80
   5  -7  -1  337.47    8.30
   5  -7  -1  343.17    8.20
   5  -7  -1  325.07    8.00
  -5  -7   1  337.47    7.40
   5  -7  -1  323.07    7.70
  -5  -7   1  343.37    7.70
  -5   7   1  344.57    7.30
   5   7  -1  344.07    6.90
   5   7  -1  340.77    7.40
   5   7  -1  343.67    8.20
   5   7  -1  341.27    7.50
   5   7  -1  349.37    7.80
   4  -7  -1   86.29    3.50
   4  -7  -1   86.49    3.10
  -4  -7   1   96.09    3.10
   4  -7  -1   89.39    3.40
   4  -7  -1   94.19    3.40
  -4  -7   1   93.89    2.90
   4   7  -1   93.69    3.60
  -4   7   1   94.49    2.80
   4   7  -1   94.39    2.30
   4   7  -1   90.79    2.90
   4   7  -1   94.29    2.80
  -3  -7   1  213.98    4.40
   3  -7  -1  217.98    5.40
   3  -7  -1  213.18    5.10
   3  -7  -1  209.68    5.20
   3  -7  -1  211.38    5.40
  -3  -7   1  226.88    5.20
  -3  -7   1  212.98    4.90
   3   7  -1  215.78    4.80
   3   7  -1  210.38    4.40
   3   7  -1  215.48    5.00
   3   7  -1  209.18    5.40
   2  -7  -1  514.15   10.60
   2  -7  -1  518.35   10.60
  -2  -7   1  514.65   10.50
   2  -7  -1  538.45   11.30
   2  -7  -1  501.35   10.70
  -2  -7   1  520.95   10.10
   2   7  -1  542.55   10.40
  -2   7   1  529.05   10.90
   2   7  -1  498.75   10.10
   2   7  -1  519.55   10.60
   1  -7  -1  242.38    5.20
  -1  -7   1  227.48    5.10
   1  -7  -1  220.38    5.20
  -1  -7   1  221.58    4.80
   1   7  -1  230.28    5.20
  -1   7   1  228.38    5.40
   1   7  -1  237.98    5.00
   0  -7   1 1090.59   21.70
   0  -7  -1 1119.39   21.60
   0  -7  -1 1169.58   21.70
   0  -7   1 1137.29   21.60
   0   7   1 1139.09   21.80
   0   7  -1 1134.99   21.80
   0   7   1 1074.69   21.50
  -1  -7  -1   78.69    2.40
   1  -7   1   88.09    2.50
   1  -7   1   83.69    2.50
   1  -7   1   88.59    2.60
  -1  -7  -1   80.19    2.20
   1   7   1   84.59    2.50
  -1   7  -1   85.19    2.60
   1   7   1   80.89    2.20
  -2  -7  -1  224.08    4.90
   2  -7   1  223.58    5.20
   2  -7   1  218.48    5.30
   2  -7   1  221.98    5.30
   2   7   1  223.58    4.90
   2   7   1  241.88    5.00
  -2   7  -1  222.68    5.30
   2   7   1  221.68    5.10
   3  -7   1  410.66    9.00
   3  -7   1  409.46    9.00
   3  -7   1  419.96    8.70
  -3  -7  -1  419.76    8.70
   3  -7   1  416.26    9.00
   3   7   1  412.66    8.60
  -3   7  -1  421.06    8.90
   3   7   1  417.06    8.50
   3   7   1  414.66    8.40
   3   7   1  402.66    9.10
  -4  -7  -1    0.40    1.10
   4  -7   1    0.60    1.00
   4  -7   1    2.70    1.40
   4  -7   1    0.10    1.30
   4  -7   1   -0.70    1.30
   4   7   1    0.50    0.90
   4   7   1    1.00    0.90
   4   7   1    0.90    1.50
   4   7   1    0.80    1.00
   4   7   1   -0.10    0.70
   5  -7   1   98.99    3.70
  -5  -7  -1   98.39    3.30
   5  -7   1   96.19    3.80
   5  -7   1  105.49    3.60
   5  -7   1   97.39    3.70
   5  -7   1   93.49    3.30
   5   7   1  106.09    3.10
   5   7   1   99.39    3.00
   5   7   1   96.99    2.80
   5   7   1  104.29    4.00
   5   7   1  102.99    3.30
  -6  -7  -1  164.58    4.40
   6  -7   1  156.78    4.80
   6  -7   1  162.98    4.80
   6  -7   1  152.38    4.50
   6  -7   1  151.18    5.00
   6  -7   1  155.08    4.40
   6   7   1  154.28    4.50
   6   7   1  148.79    4.00
   6   7   1  158.78    4.10
   6   7   1  160.28    4.00
   7  -7   1  155.68    4.60
   7  -7   1  152.28    5.20
   7  -7   1  160.88    4.80
   7  -7   1  159.38    5.00
   7  -7   1  164.68    4.90
  -7  -7  -1  167.68    4.50
  -7  -7  -1  159.68    4.70
   7  -7   1  151.28    4.50
   7   7   1  165.88    4.20
   7   7   1  161.18    5.20
   7   7   1  157.98    4.30
   7   7   1  156.68    4.10
   7   7   1  155.68    4.10
   7   7   1  158.48    4.80
  -7   7  -1  173.98    4.70
   8  -7   1   33.60    2.40
   8  -7   1   30.50    2.40
  -8  -7  -1   32.90    2.40
   8  -7   1   26.90    2.40
  -8  -7  -1   32.60    2.40
   8  -7   1   30.70    2.90
   8  -7   1   33.50    2.40
   8   7   1   37.50    2.10
   8   7   1   31.20    1.70
  -8   7  -1   31.20    2.40
   8   7   1   34.90    2.80
   8   7   1   32.70    1.80
   8   7   1   32.60    1.90
   8   7   1   34.40    1.90
   8   7   1   34.60    3.10
   9  -7   1  504.15   12.40
   9  -7   1  502.85   11.30
  -9  -7  -1  522.05   11.60
   9  -7   1  508.85   11.70
  -9  -7  -1  517.15   11.20
   9  -7   1  527.45   11.40
   9  -7   1  522.15   11.90
   9   7   1  520.15   12.00
   9   7   1  509.75   10.90
   9   7   1  514.75   10.90
   9   7   1  521.05   10.70
   9   7   1  515.25   12.00
  -9   7  -1  541.25   11.30
   9   7   1  482.05   10.60
   9   7   1  505.25   11.10
  10  -7   1    7.30    1.90
 -10  -7  -1    6.70    1.50
  10  -7   1    5.20    1.80
  10  -7   1    4.80    1.50
  10  -7   1    3.00    2.20
 -10  -7  -1    3.90    1.50
  10  -7   1    4.90    1.50
 -10   7  -1    3.40    1.50
  10   7   1    5.00    1.10
  10   7   1    5.70    1.30
  10   7   1    4.90    1.30
  10   7   1    5.40    1.10
  10   7   1    6.90    2.30
  10   7   1    5.60    1.30
  10   7   1    3.80    2.10
 -11  -7  -1   41.10    2.90
  11  -7   1   37.70    3.00
  11  -7   1   42.20    4.00
  11  -7   1   38.50    3.00
 -11  -7  -1   44.20    3.20
  11  -7   1   41.30    3.20
  11  -7   1   39.00    2.90
 -11   7  -1   32.80    2.90
  11   7   1   42.70    3.70
  11   7   1   41.60    3.40
  11   7   1   43.10    2.30
  11   7   1   39.90    2.60
  11   7   1   40.20    2.40
  11   7   1   41.10    2.70
 -12  -7  -1    3.60    1.80
  12  -7   1    2.10    1.60
  12  -7   1    3.10    1.80
  12  -7   1   -2.00    1.90
 -12  -7  -1    5.00    1.70
  12  -7   1    2.70    2.20
  12  -7   1    0.90    2.60
  12   7   1    0.30    2.50
 -12   7  -1   -0.40    1.60
  12   7   1    6.00    1.60
  12   7   1    2.30    1.40
  12   7   1    3.30    2.40
  12   7   1    0.70    1.50
  13  -7   1  296.77    7.70
  13  -7   1  310.47    9.90
 -13  -7  -1  313.37    7.80
  13  -7   1  302.47    8.10
  13  -7   1  285.47    8.90
  13  -7   1  295.87    8.50
  13   7   1  311.17    9.00
  13   7   1  301.07    9.50
  13   7   1  302.27    7.70
 -13   7  -1  310.07    7.70
  13   7   1  288.77    7.80
 -14  -7  -1    1.00    1.70
  14  -7   1    1.20    2.20
  14  -7   1   -0.60    2.30
  14  -7   1    4.60    3.20
  14  -7   1   -1.80    1.80
  14   7   1   -0.40    2.90
  14   7   1    3.10    1.70
  14   7   1    2.00    1.70
  14   7   1   -0.30    2.50
  15  -7   1   23.00    3.30
  15  -7   1   18.00    2.90
  15  -7   1   22.30    2.80
  15  -7   1   27.60    4.30
  15   7   1   27.60    2.70
  15   7   1   26.70    3.60
  15   7   1   20.40    4.00
  16  -7   1   22.90    2.90
  16  -7   1   17.60    3.10
  16  -7   1   20.10    4.20
  16  -7   1   23.40    3.50
  16   7   1   18.00    4.30
  16   7   1   20.70    2.60
  16   7   1   23.60    3.60
  17  -7   1  171.18    6.90
  17  -7   1  174.78    8.40
  17  -7   1  155.18    7.20
  17  -7   1  159.88    6.20
  17   7   1  157.68    7.20
  17   7   1  154.68    8.30
  17   7   1  165.98    6.00
  18  -7   1   10.00    3.10
  18  -7   1    7.30    2.40
  18  -7   1    5.20    3.00
  18  -7   1   10.90    3.90
  18   7   1    7.40    2.20
  18   7   1    6.60    3.00
  18   7   1    4.80    4.30
  19  -7   1    7.40    3.00
  19  -7   1   23.40    4.70
  19  -7   1    4.80    3.20
  19   7   1   10.20    3.20
  19   7   1    9.30    4.60
  20  -7   1   24.90    5.20
  20  -7   1    9.60    3.50
  20  -7   1   12.30    3.30
  20   7   1   21.50    5.40
  21  -7   1   68.79    6.90
  21  -7   1   48.20    5.30
  21   7   1   57.19    7.00
  21  -8  -1   54.29    6.40
  21  -8  -1   48.00    5.20
  21   8  -1   52.49    6.90
  20  -8  -1    1.30    3.30
  20  -8  -1    8.70    4.60
  20   8  -1    0.50    4.70
  19  -8  -1   42.10    5.80
  19  -8  -1   36.40    4.30
  19  -8  -1   40.90    4.70
  19   8  -1   42.70    4.70
  19   8  -1   37.00    5.90
  18  -8  -1   -0.20    2.60
  18  -8  -1   -2.90    2.80
  18  -8  -1    3.50    2.40
  18  -8  -1    6.10    4.00
  18   8  -1    3.80    2.20
  18   8  -1    2.80    3.10
  18   8  -1   -0.10    4.00
  17  -8  -1   48.00    4.20
  17  -8  -1   52.29    4.20
  17  -8  -1   62.19    6.20
  17  -8  -1   45.10    4.40
  17   8  -1   54.09    4.10
  17   8  -1   53.69    4.70
  17   8  -1   53.19    5.80
  16  -8  -1    1.30    3.70
  16  -8  -1    4.10    2.80
  16  -8  -1    5.40    2.30
  16  -8  -1    2.10    2.40
  16   8  -1    4.20    3.50
  16   8  -1    3.70    3.00
  16   8  -1    5.90    2.10
  15  -8  -1   50.59    4.10
  15  -8  -1   54.59    4.10
  15  -8  -1   53.29    4.10
  15  -8  -1   58.39    5.70
  15   8  -1   53.39    3.80
  15   8  -1   54.99    5.10
  15   8  -1   52.49    4.40
  14  -8  -1   16.40    3.10
  14  -8  -1   23.00    4.20
 -14  -8   1   19.00    2.60
  14  -8  -1   20.20    2.90
  14  -8  -1   14.00    2.50
  14   8  -1   12.20    3.00
  14   8  -1   19.30    2.40
  14   8  -1   15.30    2.20
  14   8  -1   19.40    3.70
  13  -8  -1  102.89    5.10
  13  -8  -1  106.69    6.40
 -13  -8   1  100.89    4.70
  13  -8  -1  104.69    4.60
  13  -8  -1   98.39    5.10
  13   8  -1   96.89    4.10
  13   8  -1  103.69    5.40
  13   8  -1  101.09    4.30
  13   8  -1   99.99    5.70
  12  -8  -1   11.60    3.30
  12  -8  -1   13.80    2.20
 -12  -8   1   11.70    2.10
  12  -8  -1   14.80    2.60
  12  -8  -1   14.50    2.00
  12  -8  -1   10.20    2.50
  12   8  -1   13.00    2.90
  12   8  -1   14.10    2.00
  12   8  -1   12.80    1.90
  12   8  -1   15.50    3.00
  11  -8  -1  100.19    3.90
 -11  -8   1  100.09    3.60
 -11  -8   1  104.49    4.40
  11  -8  -1  104.29    4.30
  11  -8  -1  103.39    4.90
  11  -8  -1  106.89    5.80
  11  -8  -1   97.49    4.70
  11   8  -1  104.79    3.90
  11   8  -1  109.79    5.20
  11   8  -1  101.89    5.00
  11   8  -1  104.09    4.00
  11   8  -1  105.79    3.50
  10  -8  -1   59.49    3.10
 -10  -8   1   65.29    2.80
  10  -8  -1   52.49    4.30
 -10  -8   1   58.49    3.30
  10  -8  -1   64.49    3.80
  10  -8  -1   62.89    3.60
  10  -8  -1   59.99    3.20
  10   8  -1   55.79    2.40
  10   8  -1   58.19    2.90
 -10   8   1   56.49    2.50
  10   8  -1   56.49    2.90
  10   8  -1   52.39    3.60
  10   8  -1   56.09    4.10
   9  -8  -1  154.08    5.90
   9  -8  -1  153.88    4.70
   9  -8  -1  151.98    5.30
  -9  -8   1  150.38    4.90
   9  -8  -1  152.68    5.10
  -9  -8   1  150.58    4.30
   9  -8  -1  145.89    4.70
   9   8  -1  137.89    5.30
   9   8  -1  148.09    3.90
   9   8  -1  155.68    4.60
   9   8  -1  150.88    5.20
  -9   8   1  148.09    4.00
   9   8  -1  154.98    4.50
  -8  -8   1   11.30    1.40
   8  -8  -1   10.90    2.00
  -8  -8   1    9.00    1.40
   8  -8  -1   11.70    1.70
   8  -8  -1    9.00    1.50
   8  -8  -1   12.10    2.10
   8  -8  -1   11.70    2.40
   8   8  -1    8.60    2.00
  -8   8   1   10.30    1.30
   8   8  -1   10.00    1.00
   8   8  -1   12.40    1.50
   8   8  -1    8.70    1.80
   8   8  -1   10.70    1.40
   7  -8  -1   40.30    2.90
   7  -8  -1   41.40    3.00
  -7  -8   1   36.80    2.20
   7  -8  -1   41.50    3.30
   7  -8  -1   37.40    2.60
   7  -8  -1   34.80    2.50
  -7  -8   1   38.10    2.40
   7   8  -1   38.80    2.20
  -7   8   1   36.00    2.00
   7   8  -1   38.70    2.50
   7   8  -1   34.60    1.60
   7   8  -1   40.00    2.10
   7   8  -1   36.90    3.10
  -6  -8   1  128.09    3.80
   6  -8  -1  135.69    4.60
  -6  -8   1  141.29    4.20
   6  -8  -1  130.19    4.50
   6  -8  -1  136.79    4.30
   6  -8  -1  132.19    4.70
   6  -8  -1  129.89    4.10
  -6   8   1  128.59    3.60
   6   8  -1  135.19    4.20
   6   8  -1  142.09    3.80
   6   8  -1  129.69    3.20
   6   8  -1  137.29    4.70
   6   8  -1  135.69    3.90
   5  -8  -1  145.59    4.70
   5  -8  -1  148.69    4.60
   5  -8  -1  132.39    4.20
   5  -8  -1  137.59    4.50
   5  -8  -1  133.59    4.60
  -5  -8   1  141.69    3.90
  -5  -8   1  131.19    4.10
   5   8  -1  139.89    4.70
   5   8  -1  133.59    3.80
  -5   8   1  141.39    3.80
   5   8  -1  138.19    3.20
   5   8  -1  145.79    4.20
   5   8  -1  137.09    3.90
   4  -8  -1   20.90    2.10
   4  -8  -1   20.80    1.90
   4  -8  -1   24.80    2.20
   4  -8  -1   17.80    2.00
  -4  -8   1   17.30    1.10
  -4  -8   1   20.10    1.60
  -4  -8   1   18.90    1.70
   4  -8  -1   17.30    1.70
   4   8  -1   18.20    1.10
   4   8  -1   22.00    1.70
   4   8  -1   19.10    2.10
   4   8  -1   20.20    1.70
  -3  -8   1  401.26    8.70
   3  -8  -1  400.56    9.00
   3  -8  -1  421.96    9.80
   3  -8  -1  398.56    8.80
  -3  -8   1  404.46    8.00
  -3  -8   1  413.26    8.60
   3  -8  -1  400.56    8.70
   3  -8  -1  400.96    9.00
   3   8  -1  395.66    8.00
   3   8  -1  413.26    8.40
   3   8  -1  395.26    8.70
   3   8  -1  405.36    9.20
   2  -8  -1  250.77    5.80
   2  -8  -1  245.88    5.70
  -2  -8   1  247.28    5.20
  -2  -8   1  236.38    5.80
   2  -8  -1  254.87    6.00
  -2  -8   1  253.77    5.70
   2  -8  -1  250.87    6.00
   2   8  -1  259.17    5.50
   2   8  -1  250.77    6.20
   2   8  -1  244.98    5.80
  -2   8   1  248.98    6.10
  -1  -8   1    4.70    1.00
   1  -8  -1    4.10    1.00
   1  -8  -1    3.50    1.00
  -1  -8   1    3.30    1.00
  -1  -8   1    3.40    0.80
   1  -8  -1    2.80    0.90
   1  -8  -1    4.50    1.10
   1   8  -1    1.50    0.90
   1   8  -1    1.80    1.30
  -1   8   1    1.10    1.10
   1   8  -1    1.90    0.70
   0  -8   1    9.10    1.00
   0  -8  -1    9.60    1.10
   0  -8  -1    7.20    1.00
   0  -8   1   10.20    1.10
   0   8  -1    7.10    1.10
   0   8   1    8.80    1.20
   0   8   1    7.30    0.80
   1  -8   1   36.00    1.80
  -1  -8  -1   33.80    1.90
   1  -8   1   35.90    1.90
   1  -8   1   36.90    1.90
  -1  -8  -1   30.80    1.50
  -1   8  -1   35.60    1.90
   1   8   1   35.00    1.60
   1   8   1   34.50    1.90
   2  -8   1   26.50    1.90
   2  -8   1   28.40    2.00
  -2  -8  -1   28.80    1.40
   2  -8   1   26.40    1.90
  -2  -8  -1   29.20    1.90
   2  -8   1   28.90    2.20
  -2   8  -1   31.40    2.00
   2   8   1   24.10    1.70
   2   8   1   30.00    1.50
   2   8   1   28.80    2.40
   3  -8   1   39.50    2.20
  -3  -8  -1   42.20    1.70
   3  -8   1   45.30    2.60
   3  -8   1   42.40    2.40
  -3  -8  -1   46.10    2.20
   3  -8   1   43.80    2.50
   3  -8   1   43.30    2.60
   3   8   1   41.30    2.10
   3   8   1   45.50    2.80
   3   8   1   42.30    1.70
   3   8   1   47.40    1.90
  -3   8  -1   46.00    2.40
  -4  -8  -1   23.70    1.80
   4  -8   1   19.90    2.10
   4  -8   1   16.30    1.90
   4  -8   1   24.00    1.80
   4  -8   1   22.30    2.10
   4  -8   1   25.10    2.20
   4   8   1   22.30    1.80
  -4   8  -1   18.90    1.90
   4   8   1   23.30    2.30
   4   8   1   20.50    1.50
   4   8   1   21.80    1.70
   4   8   1   19.20    1.60
  -5  -8  -1  126.39    3.70
   5  -8   1  125.79    5.30
   5  -8   1  118.79    4.00
   5  -8   1  111.39    3.60
   5  -8   1  118.79    4.10
   5  -8   1  107.39    4.20
   5  -8   1  117.99    4.10
  -5  -8  -1  111.79    3.70
   5   8   1  120.79    3.20
   5   8   1  119.49    3.50
   5   8   1  117.49    3.40
   5   8   1  117.59    3.40
   6  -8   1    3.00    1.40
  -6  -8  -1    4.10    1.30
   6  -8   1    4.00    1.20
   6  -8   1    6.80    1.30
  -6  -8  -1    6.10    1.20
   6  -8   1    5.00    1.50
   6  -8   1    2.30    1.60
   6  -8   1    6.20    1.60
   6   8   1    3.80    1.60
   6   8   1    4.60    1.10
   6   8   1    6.40    1.40
   6   8   1    6.40    1.10
   6   8   1    5.30    0.90
  -7  -8  -1   30.10    2.20
   7  -8   1   30.80    2.20
   7  -8   1   27.70    2.30
   7  -8   1   32.40    2.50
   7  -8   1   30.60    2.40
  -7  -8  -1   30.20    2.30
   7  -8   1   22.60    2.20
   7  -8   1   30.10    2.70
   7   8   1   22.60    2.30
   7   8   1   30.70    2.00
   7   8   1   29.50    1.80
  -7   8  -1   28.60    2.30
   7   8   1   31.50    2.50
   7   8   1   29.80    1.80
   8  -8   1   52.89    3.50
   8  -8   1   53.49    3.20
   8  -8   1   59.39    3.30
  -8  -8  -1   58.89    2.80
   8  -8   1   55.19    3.00
   8  -8   1   56.69    2.80
  -8  -8  -1   57.39    2.90
   8  -8   1   59.09    3.00
   8   8   1   61.19    2.30
   8   8   1   54.79    3.50
   8   8   1   55.99    3.20
   8   8   1   55.39    2.40
   8   8   1   58.99    2.20
   8   8   1   52.99    2.50
  -8   8  -1   59.19    2.90
   9  -8   1   20.80    2.40
   9  -8   1   20.40    2.00
  -9  -8  -1   19.40    1.90
  -9  -8  -1   18.60    1.90
   9  -8   1   20.40    2.00
   9  -8   1   23.20    2.80
   9  -8   1   17.80    1.90
   9  -8   1   19.70    2.30
   9   8   1   18.30    1.50
   9   8   1   22.00    2.00
   9   8   1   19.80    1.60
   9   8   1   20.00    2.40
   9   8   1   19.00    2.50
   9   8   1   19.00    1.60
  -9   8  -1   17.60    1.90
 -10  -8  -1   20.50    2.10
  10  -8   1   11.30    2.60
 -10  -8  -1   18.60    1.90
  10  -8   1   19.70    2.10
  10  -8   1   14.50    2.30
  10  -8   1   15.40    2.30
  10  -8   1   16.90    2.00
  10   8   1   18.00    1.70
  10   8   1   15.60    1.70
  10   8   1   18.00    2.60
  10   8   1   16.60    1.60
  10   8   1   16.80    1.40
  10   8   1   15.80    2.60
 -10   8  -1   14.70    1.90
  11  -8   1  191.18    5.70
  11  -8   1  185.68    5.60
  11  -8   1  178.08    6.20
 -11  -8  -1  197.38    6.00
  11  -8   1  170.58    6.00
 -11  -8  -1  174.78    5.50
  11  -8   1  182.98    7.00
  11   8   1  181.48    5.20
 -11   8  -1  178.78    5.50
  11   8   1  186.18    6.70
  11   8   1  181.18    5.30
  11   8   1  184.18    6.50
  11   8   1  183.98    5.10
 -12  -8  -1   26.80    2.90
  12  -8   1   31.60    2.70
 -12  -8  -1   30.40    2.60
  12  -8   1   26.50    3.60
  12  -8   1   37.00    3.40
  12  -8   1   31.40    3.10
  12  -8   1   35.60    2.70
  12   8   1   29.90    3.40
 -12   8  -1   26.70    2.50
  12   8   1   32.00    2.40
  12   8   1   29.50    2.40
  12   8   1   31.30    2.80
  12   8   1   30.90    3.60
  13  -8   1    7.00    2.00
  13  -8   1    6.80    2.40
  13  -8   1    7.90    2.60
  13  -8   1    8.40    3.00
  13  -8   1    7.80    1.90
 -13  -8  -1    7.90    1.90
  13   8   1    8.50    1.80
  13   8   1    9.60    3.20
  13   8   1    8.10    1.80
 -13   8  -1    8.30    1.90
  13   8   1    6.70    2.70
  14  -8   1   14.60    2.30
  14  -8   1   17.50    3.70
  14  -8   1   14.00    2.90
  14  -8   1    7.70    2.50
 -14  -8  -1   16.30    2.20
  14   8   1   13.30    3.60
  14   8   1   12.70    2.10
  14   8   1   14.60    3.00
  15  -8   1  221.98    7.40
  15  -8   1  220.48    7.00
  15  -8   1  217.18    7.80
  15  -8   1  211.88    8.80
  15   8   1  212.88    8.00
  15   8   1  211.98    8.80
  15   8   1  218.18    6.70
  16  -8   1   13.40    3.20
  16  -8   1   17.30    3.10
  16  -8   1   13.10    2.50
  16  -8   1   17.80    4.00
  16   8   1   18.70    2.60
  16   8   1   12.20    4.00
  16   8   1   15.80    3.20
  17  -8   1   12.90    3.10
  17  -8   1   15.70    4.00
  17  -8   1   14.00    3.10
  17  -8   1   12.20    2.50
  17   8   1   17.30    4.30
  17   8   1   16.00    3.40
  17   8   1    9.60    2.20
  18  -8   1    2.90    3.70
  18  -8   1    2.70    3.00
  18  -8   1    0.30    2.90
  18  -8   1    1.70    2.20
  18   8   1   -1.00    2.90
  18   8   1    1.70    3.90
  18   8   1    3.10    2.00
  19  -8   1   62.49    5.00
  19  -8   1   64.29    5.40
  19  -8   1   78.49    7.10
  19   8   1   66.69    6.80
  19   8   1   83.69    6.20
  20  -8   1   -0.70    2.90
  20  -8   1   -5.00    3.00
  20  -8   1    4.80    4.10
  20   8   1    3.80    4.60
  20   8   1    3.00    3.30
  21  -8   1   42.70    5.90
  21  -8   1   24.40    4.40
  21   8   1   31.10    6.00
  21  -9  -1   20.80    5.00
  21  -9  -1   11.60    3.90
  21   9  -1   10.10    5.30
  20  -9  -1   44.90    4.90
  20  -9  -1   54.19    6.30
  20  -9  -1   40.30    4.50
  20   9  -1   35.10    6.20
  19  -9  -1   38.50    5.50
  19  -9  -1   37.80    4.20
  19  -9  -1   37.50    4.60
  19   9  -1   36.70    5.80
  19   9  -1   38.40    4.60
  18  -9  -1    2.60    3.00
  18  -9  -1   12.70    4.30
  18  -9  -1    8.10    3.00
  18   9  -1    6.50    4.40
  18   9  -1    7.60    3.30
  18   9  -1    5.60    2.40
  17  -9  -1   17.20    2.90
  17  -9  -1   15.30    3.10
  17  -9  -1   15.10    3.50
  17  -9  -1   20.10    4.60
  17   9  -1   13.40    2.50
  17   9  -1   16.70    3.60
  17   9  -1   14.90    4.50
  16  -9  -1   41.50    5.20
  16  -9  -1   30.70    3.90
  16  -9  -1   33.40    3.40
  16  -9  -1   29.50    3.50
  16   9  -1   32.20    4.70
  16   9  -1   32.10    3.00
  16   9  -1   31.30    4.10
  15  -9  -1    0.90    2.00
  15  -9  -1    1.20    2.40
  15  -9  -1    4.40    3.40
  15  -9  -1    5.10    2.70
  15   9  -1    2.60    2.90
  15   9  -1    3.40    3.30
  15   9  -1    3.10    1.90
  14  -9  -1    2.00    2.30
  14  -9  -1    3.20    2.60
  14  -9  -1    4.20    2.10
  14  -9  -1    6.90    3.40
 -14  -9   1    5.80    2.10
  14   9  -1    4.20    2.90
  14   9  -1    4.50    1.90
  14   9  -1    4.10    1.80
  14   9  -1   -1.50    2.90
  13  -9  -1  163.48    6.60
  13  -9  -1  160.98    7.40
 -13  -9   1  167.98    6.10
  13  -9  -1  157.38    5.80
  13  -9  -1  171.18    6.30
  13  -9  -1  171.68    6.50
  13   9  -1  167.98    5.50
  13   9  -1  179.68    7.20
  13   9  -1  165.08    6.90
  13   9  -1  166.58    5.40
  12  -9  -1  235.58    6.40
 -12  -9   1  216.28    6.90
  12  -9  -1  217.38    7.00
  12  -9  -1  218.68    7.30
  12  -9  -1  217.08    8.10
  12  -9  -1  220.58    6.70
  12   9  -1  226.28    6.40
  12   9  -1  214.08    7.50
  12   9  -1  218.68    6.30
  12   9  -1  221.18    7.60
  11  -9  -1   90.29    4.70
 -11  -9   1   87.79    3.40
  11  -9  -1   95.59    5.50
  11  -9  -1   94.19    4.10
 -11  -9   1   83.19    4.10
  11  -9  -1   83.39    4.40
  11  -9  -1   88.49    3.90
  11   9  -1   79.49    4.90
  11   9  -1   87.79    3.70
  11   9  -1   85.29    4.80
  11   9  -1   87.69    3.70
  10  -9  -1    8.20    2.60
  10  -9  -1    6.00    1.70
  10  -9  -1    3.70    1.90
  10  -9  -1    6.30    2.10
 -10  -9   1    3.70    1.40
 -10  -9   1    6.30    1.70
  10  -9  -1    4.20    1.60
  10   9  -1    4.90    2.10
  10   9  -1    2.40    2.10
 -10   9   1    5.20    1.20
  10   9  -1    5.70    1.20
  10   9  -1    3.00    1.30
  10   9  -1    4.90    1.50
   9  -9  -1  175.38    5.30
  -9  -9   1  187.68    5.50
   9  -9  -1  182.18    5.30
   9  -9  -1  174.38    6.50
  -9  -9   1  184.28    4.90
   9  -9  -1  178.98    6.00
   9  -9  -1  178.78    5.80
   9   9  -1  190.38    6.20
   9   9  -1  187.58    5.10
   9   9  -1  182.88    5.10
  -9   9   1  175.58    4.60
   9   9  -1  180.28    4.40
   9   9  -1  186.88    5.90
   8  -9  -1  110.79    4.40
  -8  -9   1  112.09    3.60
   8  -9  -1  114.29    4.60
  -8  -9   1  112.49    4.00
   8  -9  -1  109.29    4.00
   8  -9  -1  116.89    4.10
   8  -9  -1  116.69    4.80
  -8   9   1  114.59    3.40
   8   9  -1  122.29    3.70
   8   9  -1  107.69    4.70
   8   9  -1  113.39    3.70
   8   9  -1  111.39    4.20
   8   9  -1  113.39    3.10
  -7  -9   1    5.50    1.30
   7  -9  -1    4.50    1.40
   7  -9  -1    4.70    1.60
   7  -9  -1    6.30    1.80
   7  -9  -1    6.70    1.90
   7  -9  -1    5.80    1.70
  -7  -9   1    6.20    1.40
   7   9  -1    5.40    1.50
   7   9  -1    5.80    1.20
   7   9  -1    4.90    1.20
  -7   9   1    3.30    1.10
   7   9  -1    4.90    1.90
   7   9  -1    5.40    0.80
   6  -9  -1    4.70    1.40
   6  -9  -1    6.60    1.60
   6  -9  -1    5.10    1.70
  -6  -9   1    5.10    1.20
  -6  -9   1    4.50    1.20
   6  -9  -1    5.00    1.70
   6  -9  -1    5.30    1.80
   6   9  -1    3.30    1.10
   6   9  -1    3.90    0.70
  -6   9   1    1.60    1.10
   6   9  -1    3.60    1.20
   6   9  -1    0.70    1.70
   6   9  -1    1.60    1.30
   5  -9  -1  112.99    4.40
   5  -9  -1  113.29    4.10
   5  -9  -1  127.29    4.40
  -5  -9   1  116.09    3.90
   5  -9  -1  113.99    4.40
   5  -9  -1  126.19    4.00
  -5  -9   1  122.79    3.70
   5   9  -1  124.69    3.80
   5   9  -1  130.89    3.80
   5   9  -1  125.59    3.00
   5   9  -1  129.39    4.60
  -5   9   1  128.39    3.50
   5   9  -1  128.39    3.60
   4  -9  -1   55.39    3.10
  -4  -9   1   61.49    2.70
  -4  -9   1   59.99    1.80
   4  -9  -1   60.79    3.00
   4  -9  -1   68.49    3.40
   4  -9  -1   64.19    3.10
   4  -9  -1   60.39    2.90
  -4  -9   1   60.79    2.70
   4   9  -1   62.49    3.50
   4   9  -1   63.99    2.60
   4   9  -1   62.39    1.90
   4   9  -1   62.19    2.40
  -3  -9   1    0.00    1.20
   3  -9  -1    2.00    1.30
   3  -9  -1    0.30    1.20
  -3  -9   1    1.40    1.00
   3  -9  -1    1.60    1.60
   3  -9  -1   -0.90    1.40
   3  -9  -1    3.90    1.50
  -3  -9   1    2.10    0.70
   3   9  -1    1.90    1.00
   3   9  -1    1.60    0.70
   3   9  -1    0.60    1.10
   3   9  -1    2.80    1.70
  -2  -9   1    5.40    1.20
   2  -9  -1    6.30    1.70
   2  -9  -1    6.40    1.60
  -2  -9   1    5.70    0.90
  -2  -9   1    5.90    1.30
   2  -9  -1    6.00    1.30
   2  -9  -1    5.90    1.40
   2  -9  -1    5.40    1.10
   2   9  -1    5.50    1.00
  -2   9   1    5.70    1.40
   2   9  -1    5.80    1.70
   2   9  -1    5.10    1.30
   1  -9  -1  658.83   13.50
  -1  -9   1  666.43   13.50
   1  -9  -1  634.64   13.30
  -1  -9   1  646.54   13.30
  -1  -9   1  654.23   13.00
   1  -9  -1  654.23   13.10
   1  -9  -1  647.64   13.30
   1  -9  -1  657.83   13.70
   1   9  -1  657.63   13.70
   1   9  -1  659.33   13.40
   1   9  -1  666.23   13.10
  -1   9   1  671.93   13.60
   0  -9   1  211.88    5.10
   0  -9   1  205.88    5.20
   0  -9  -1  207.98    5.10
   0  -9  -1  208.68    5.00
   0  -9  -1  201.08    5.80
   0  -9  -1  210.28    5.10
   0  -9   1  209.48    4.90
   0   9  -1  203.48    5.20
   0   9   1  204.28    5.20
   0   9   1  192.18    4.90
   0   9  -1  214.28    5.40
   1  -9   1  113.99    3.70
   1  -9   1  109.09    3.40
   1  -9   1  111.29    3.60
  -1  -9  -1  106.99    3.00
   1  -9   1  100.39    3.40
   1  -9   1  105.89    3.20
  -1  -9  -1  104.89    3.30
   1  -9   1  111.09    3.90
  -1   9  -1  110.79    3.50
   1   9   1  105.89    3.00
   1   9   1  110.09    3.50
   1   9   1  104.89    3.60
   2  -9   1  458.75    9.90
   2  -9   1  475.95    9.80
  -2  -9  -1  456.95    9.40
   2  -9   1  467.75   10.10
  -2  -9  -1  437.36    9.70
   2  -9   1  454.95   10.20
   2  -9   1  461.75   10.00
   2   9   1  467.25    9.80
  -2   9  -1  466.65   10.00
   2   9   1  459.95   10.10
   2   9   1  451.45    9.40
   3  -9   1  364.56    8.50
  -3  -9  -1  365.86    7.50
   3  -9   1  336.27    8.40
   3  -9   1  348.07    8.20
  -3  -9  -1  356.46    8.00
   3  -9   1  357.76    8.30
   3  -9   1  346.27    8.00
   3  -9   1  358.06    8.20
   3   9   1  379.36    7.70
   3   9   1  360.76    8.00
   3   9   1  365.86    8.50
  -3   9  -1  364.76    8.30
   3   9   1  363.26    7.50
   4  -9   1    4.40    1.60
   4  -9   1    3.80    1.30
   4  -9   1    0.50    1.30
  -4  -9  -1    5.10    1.30
   4  -9   1    5.70    1.70
   4  -9   1    5.80    1.70
   4  -9   1    4.40    1.30
   4   9   1    3.80    0.90
  -4   9  -1    6.90    1.60
   4   9   1    4.90    1.00
   4   9   1    5.70    1.20
   4   9   1    5.10    1.20
   4   9   1    5.30    1.80
  -5  -9  -1   23.20    2.10
   5  -9   1   22.30    2.10
   5  -9   1   28.00    2.30
   5  -9   1   26.50    2.30
  -5  -9  -1   26.60    2.10
   5  -9   1   21.50    2.10
   5  -9   1   22.90    2.10
   5  -9   1   24.10    1.90
   5   9   1   25.60    1.90
   5   9   1   22.10    2.30
   5   9   1   25.00    1.80
   5   9   1   23.20    1.80
   5   9   1   24.10    1.50
   6  -9   1  172.58    4.80
   6  -9   1  174.18    5.30
   6  -9   1  168.68    5.00
  -6  -9  -1  189.38    5.00
   6  -9   1  177.68    5.30
   6  -9   1  180.18    5.10
  -6  -9  -1  179.58    4.80
   6  -9   1  168.98    5.40
   6   9   1  177.28    4.80
   6   9   1  174.18    4.30
   6   9   1  169.78    4.50
   6   9   1  174.28    4.60
   6   9   1  170.78    5.50
  -7  -9  -1  254.57    6.70
   7  -9   1  262.07    7.00
   7  -9   1  263.47    7.10
   7  -9   1  267.17    6.60
   7  -9   1  253.87    6.70
   7  -9   1  281.07    6.90
   7  -9   1  263.97    7.30
  -7  -9  -1  261.07    6.50
   7   9   1  266.17    6.00
   7   9   1  259.37    6.30
   7   9   1  262.57    5.90
   7   9   1  261.17    7.30
   7   9   1  254.77    6.60
   7   9   1  274.57    6.30
   8  -9   1   19.60    1.90
  -8  -9  -1   17.70    1.90
  -8  -9  -1   20.50    1.90
   8  -9   1   20.30    2.50
   8  -9   1   19.40    1.90
   8  -9   1   18.50    2.20
   8  -9   1   18.80    2.20
   8  -9   1   17.80    1.90
   8   9   1   18.80    2.10
  -8   9  -1   19.90    1.90
   8   9   1   17.90    1.30
   8   9   1   22.00    2.50
   8   9   1   20.30    1.70
   8   9   1   21.80    2.00
   8   9   1   19.30    1.60
   9  -9   1  266.97    7.90
   9  -9   1  275.47    7.10
   9  -9   1  286.57    7.70
  -9  -9  -1  271.17    6.90
   9  -9   1  256.87    6.90
  -9  -9  -1  297.57    7.40
   9  -9   1  279.77    7.50
   9   9   1  265.47    6.60
   9   9   1  268.67    6.40
  -9   9  -1  260.87    6.90
   9   9   1  267.97    6.10
   9   9   1  269.67    7.80
   9   9   1  265.57    6.70
   9   9   1  273.37    7.50
  10  -9   1   33.50    2.60
 -10  -9  -1   34.40    2.80
 -10  -9  -1   30.80    2.50
  10  -9   1   34.60    3.10
  10  -9   1   27.30    2.50
  10  -9   1   34.10    3.20
  10  -9   1   30.10    3.40
 -10   9  -1   27.90    2.40
  10   9   1   26.30    2.40
  10   9   1   29.40    2.20
  10   9   1   25.70    2.90
  10   9   1   29.50    2.20
  10   9   1   29.70    3.10
  11  -9   1   15.90    2.10
  11  -9   1   22.30    2.70
  11  -9   1   22.90    3.10
  11  -9   1   17.30    2.20
  11  -9   1   18.40    2.60
 -11  -9  -1   18.20    2.20
 -11  -9  -1   20.80    2.30
  11   9   1   23.40    2.10
 -11   9  -1   17.00    2.10
  11   9   1   21.60    3.00
  11   9   1   19.00    1.80
  11   9   1   18.60    3.10
  11   9   1   20.10    1.90
  12  -9   1  132.59    4.90
 -12  -9  -1  136.79    4.80
  12  -9   1  135.59    5.50
  12  -9   1  147.09    6.00
  12  -9   1  138.99    6.40
  12  -9   1  141.39    5.10
  12   9   1  133.09    6.00
  12   9   1  128.69    4.40
  12   9   1  134.89    6.10
  12   9   1  128.89    4.60
  12   9   1  126.39    4.40
 -12   9  -1  131.89    4.70
  13  -9   1  141.79    6.00
  13  -9   1  147.69    7.00
  13  -9   1  143.59    6.20
  13  -9   1  136.39    5.30
 -13  -9  -1  137.59    5.00
  13  -9   1  141.29    5.10
  13   9   1  143.59    6.60
 -13   9  -1  140.49    4.90
  13   9   1  134.99    4.90
  13   9   1  135.19    6.20
 -14  -9  -1  119.39    4.80
  14  -9   1  128.99    5.20
  14  -9   1  117.79    6.80
  14  -9   1  116.19    7.30
  14  -9   1  121.69    5.60
  14  -9   1  123.29    6.10
  14   9   1  136.59    6.30
  14   9   1  133.19    6.80
  14   9   1  129.39    4.90
  15  -9   1   20.10    3.10
  15  -9   1   23.40    4.10
  15  -9   1   19.60    3.40
  15  -9   1   22.00    2.80
  15   9   1   14.00    3.70
  15   9   1   22.90    2.60
  15   9   1   24.00    3.60
  16  -9   1   31.30    4.50
  16  -9   1   27.20    3.10
  16  -9   1   28.70    3.80
  16  -9   1   25.70    3.40
  16   9   1   31.80    3.00
  16   9   1   29.10    4.50
  16   9   1   31.90    4.00
  17  -9   1   39.30    3.50
  17  -9   1   42.70    5.10
  17  -9   1   42.30    4.30
  17  -9   1   45.20    4.60
  17   9   1   35.10    4.30
  17   9   1   39.80    3.70
  17   9   1   38.90    5.20
  18  -9   1   -2.20    2.80
  18  -9   1    1.70    2.20
  18  -9   1    6.40    3.90
  18  -9   1   -3.50    2.60
  18   9   1    1.40    4.20
  18   9   1    3.60    3.20
  18   9   1   -0.10    1.90
  19  -9   1    9.30    4.20
  19  -9   1   -2.70    3.00
  19  -9   1    3.10    3.30
  19   9   1    9.30    3.40
  19   9   1    3.00    4.40
  20  -9   1   52.39    5.30
  20  -9   1   78.49    7.30
  20  -9   1   52.09    5.00
  20   9   1   58.39    5.50
  20   9   1   60.69    7.00
  21  -9   1   51.69    6.30
  21  -9   1   37.50    5.40
  21  -9   1   46.70    5.00
  21 -10  -1   17.10    4.90
  21 -10  -1   13.50    5.00
  21  10  -1   10.10    5.40
  20 -10  -1   16.90    3.80
  20 -10  -1   26.10    5.10
  20 -10  -1   14.10    3.90
  20  10  -1   16.00    5.40
  20  10  -1   20.20    4.20
  19 -10  -1   13.40    4.50
  19 -10  -1    2.90    3.10
  19 -10  -1    5.40    3.30
  19  10  -1    7.60    3.80
  19  10  -1    7.00    4.80
  18 -10  -1  107.89    7.60
  18 -10  -1   98.19    6.10
  18 -10  -1  104.39    6.40
  18  10  -1   96.59    7.50
  18  10  -1   99.39    6.50
  17 -10  -1   17.90    3.30
  17 -10  -1   24.00    3.90
  17 -10  -1   23.90    3.20
  17 -10  -1   26.60    4.60
  17  10  -1   22.90    2.90
  17  10  -1   26.50    4.20
  17  10  -1   24.10    4.80
  16 -10  -1    6.50    2.40
  16 -10  -1    8.30    3.80
  16 -10  -1   10.30    3.00
  16 -10  -1    1.20    2.60
  16  10  -1    6.50    2.10
  16  10  -1    9.00    3.40
  16  10  -1    4.30    3.60
  15 -10  -1   23.60    3.40
  15 -10  -1   25.70    3.60
  15 -10  -1   25.20    3.00
  15 -10  -1   24.40    4.20
  15  10  -1   29.60    4.10
  15  10  -1   26.90    4.20
  15  10  -1   24.80    2.70
  14 -10  -1   66.69    5.70
  14 -10  -1   67.49    4.90
  14 -10  -1   64.19    4.60
  14 -10  -1   64.59    4.30
  14  10  -1   79.59    5.80
  14  10  -1   64.49    5.20
  14  10  -1   70.49    3.90
  13 -10  -1    4.50    2.00
  13 -10  -1    2.90    3.10
  13 -10  -1    3.90    2.60
  13 -10  -1    3.70    2.00
 -13 -10   1    3.00    1.90
  13 -10  -1    5.10    2.50
  13  10  -1    4.40    1.70
  13  10  -1    5.30    2.80
  13  10  -1    6.90    1.80
  13  10  -1    3.00    2.70
  12 -10  -1   18.20    2.90
 -12 -10   1   20.60    2.50
  12 -10  -1   22.70    2.90
  12 -10  -1   24.20    2.50
  12 -10  -1   18.00    2.50
  12 -10  -1   23.60    3.70
  12  10  -1   23.30    2.40
  12  10  -1   26.40    2.50
  12  10  -1   23.90    3.30
  12  10  -1   20.30    3.10
 -11 -10   1   56.59    3.70
  11 -10  -1   55.49    4.70
  11 -10  -1   58.39    4.10
 -11 -10   1   57.59    3.00
  11 -10  -1   64.29    4.30
  11 -10  -1   59.39    3.60
  11 -10  -1   57.89    3.60
  11  10  -1   59.39    3.20
  11  10  -1   61.59    3.30
  11  10  -1   53.39    4.30
  11  10  -1   69.39    4.70
  10 -10  -1  372.36    9.60
  10 -10  -1  368.16   10.30
  10 -10  -1  369.96    9.00
 -10 -10   1  365.46    9.30
 -10 -10   1  377.06    8.50
  10 -10  -1  393.26    9.90
  10 -10  -1  367.16    9.10
 -10  10   1  340.97    8.70
  10  10  -1  381.66    8.80
  10  10  -1  353.76   10.00
  10  10  -1  374.26    8.90
  10  10  -1  372.36    9.70
   9 -10  -1   18.70    2.60
   9 -10  -1   22.00    2.90
   9 -10  -1   16.40    2.10
   9 -10  -1   16.30    2.00
   9 -10  -1   17.70    2.40
  -9 -10   1   21.20    2.20
  -9 -10   1   18.80    1.80
   9  10  -1   19.10    2.30
   9  10  -1   14.00    1.70
   9  10  -1   17.80    2.50
  -9  10   1   17.70    1.60
   9  10  -1   17.40    1.30
   9  10  -1   19.40    1.90
   8 -10  -1  108.59    4.00
   8 -10  -1  105.29    4.40
   8 -10  -1  115.59    4.30
   8 -10  -1  101.79    4.70
  -8 -10   1  106.09    3.60
  -8 -10   1  106.69    4.00
   8 -10  -1  106.89    4.60
   8  10  -1  111.29    3.70
  -8  10   1  114.19    3.40
   8  10  -1  112.39    3.80
   8  10  -1  114.39    4.30
   8  10  -1   98.89    4.70
   8  10  -1  111.49    3.00
   7 -10  -1  123.59    4.40
   7 -10  -1  117.39    4.70
  -7 -10   1  126.69    3.90
  -7 -10   1  126.39    4.20
   7 -10  -1  121.69    4.70
   7 -10  -1  115.29    4.10
   7 -10  -1  126.09    4.80
   7  10  -1  128.09    3.90
   7  10  -1  129.59    4.00
   7  10  -1  128.99    3.20
  -7  10   1  125.49    3.70
   7  10  -1  125.29    4.90
   7  10  -1  123.19    4.30
   6 -10  -1  130.99    4.70
  -6 -10   1  129.89    3.90
   6 -10  -1  127.79    4.20
   6 -10  -1  136.79    4.60
  -6 -10   1  137.09    4.20
   6 -10  -1  128.19    4.70
   6 -10  -1  130.79    4.50
   6  10  -1  128.09    4.80
   6  10  -1  124.29    3.80
   6  10  -1  125.59    3.90
   6  10  -1  125.29    4.10
  -6  10   1  136.99    3.80
   6  10  -1  126.49    3.20
   5 -10  -1    0.30    1.30
  -5 -10   1    1.30    1.10
   5 -10  -1    2.00    1.70
  -5 -10   1    0.90    1.10
   5 -10  -1   -0.80    1.60
   5 -10  -1    3.00    1.60
   5 -10  -1   -2.60    1.20
  -5 -10   1    0.40    0.60
   5  10  -1    3.10    1.70
   5  10  -1    0.60    0.60
  -5  10   1    1.40    1.10
   5  10  -1    0.90    1.10
   5  10  -1    1.70    1.00
  -4 -10   1  221.78    5.50
  -4 -10   1  222.08    4.80
  -4 -10   1  232.48    5.80
   4 -10  -1  227.08    6.30
   4 -10  -1  221.38    5.80
   4 -10  -1  229.18    5.90
   4 -10  -1  218.58    6.10
   4  10  -1  225.78    5.70
   4  10  -1  228.18    6.30
   4  10  -1  220.08    4.80
   4  10  -1  236.38    5.50
  -3 -10   1  366.86    8.00
   3 -10  -1  354.26    8.10
  -3 -10   1  348.67    8.20
   3 -10  -1  368.26    8.60
   3 -10  -1  362.86    8.50
  -3 -10   1  363.56    7.40
   3 -10  -1  344.37    8.20
   3 -10  -1  360.66    8.70
  -3  10   1  371.16    8.60
   3  10  -1  358.36    8.10
   3  10  -1  350.56    7.30
   3  10  -1  363.06    8.70
   3  10  -1  371.66    7.80
   2 -10  -1  180.58    5.00
  -2 -10   1  185.78    5.70
   2 -10  -1  193.18    4.70
   2 -10  -1  188.98    5.10
   2 -10  -1  196.08    5.30
  -2 -10   1  178.68    5.00
  -2 -10   1  184.68    4.90
   2 -10  -1  191.98    5.50
  -2 -10   1  184.68    4.30
  -2  10   1  190.98    5.30
   2  10  -1  182.58    4.60
   2  10  -1  184.48    5.00
   2  10  -1  194.78    5.50
  -1 -10   1    5.80    1.40
   1 -10  -1    2.80    1.50
  -1 -10   1    6.90    1.80
  -1 -10   1    5.50    1.30
   1 -10  -1    4.20    1.30
   1 -10  -1    5.70    1.40
   1 -10  -1    2.70    1.60
  -1 -10   1    6.00    1.10
   1 -10  -1    4.10    1.00
  -1  10   1    5.20    1.50
   1  10  -1    4.60    1.10
   1  10  -1    2.10    1.70
   1  10  -1    1.90    1.30
   0 -10   1  358.36    8.10
   0 -10  -1  352.06    7.90
   0 -10  -1  349.37    8.00
   0 -10   1  364.26    8.50
   0 -10  -1  368.56    8.10
   0 -10   1  365.66    7.90
   0 -10   1  358.06    8.20
   0 -10  -1  365.96    8.40
   0 -10   1  372.26    8.20
   0  10   1  357.86    8.30
   0  10  -1  368.86    8.40
   0  10  -1  367.86    8.30
   0  10   1  360.26    8.20
   1 -10   1  479.45   10.70
   1 -10   1  480.55   10.40
   1 -10   1  496.15   10.40
  -1 -10  -1  483.65   10.10
  -1 -10  -1  470.25   10.30
  -1 -10  -1  488.05   10.60
   1 -10   1  500.35   10.50
   1 -10   1  489.55   10.30
  -1 -10  -1  486.15   10.10
   1  10   1  463.95   10.00
   1  10   1  484.05   10.60
   1  10   1  485.75   10.50
  -1  10  -1  496.65   10.50
   1  10   1  480.85   10.00
  -1  10  -1  474.85   10.50
   2 -10   1   87.89    3.40
   2 -10   1   89.79    3.80
  -2 -10  -1   79.69    3.10
  -2 -10  -1   84.89    3.30
  -2 -10  -1   84.39    2.80
   2 -10   1   83.09    3.00
  -2 -10  -1   85.19    2.60
   2 -10   1   76.59    3.20
   2 -10   1   86.69    3.60
   2  10   1   81.39    3.60
   2  10   1   82.59    2.70
   2  10   1   85.19    3.20
  -2  10  -1   78.59    3.30
   2  10   1   85.29    2.60
  -3 -10  -1  278.57    6.20
  -3 -10  -1  278.47    6.70
  -3 -10  -1  294.87    6.30
   3 -10   1  263.77    6.70
   3 -10   1  288.07    7.00
   3 -10   1  291.67    7.10
  -3 -10  -1  269.67    6.60
   3 -10   1  273.67    7.10
   3 -10   1  272.07    6.80
   3 -10   1  284.17    6.90
   3  10   1  283.57    7.20
   3  10   1  294.07    6.40
  -3  10  -1  282.57    7.00
   3  10   1  282.87    6.60
   3  10   1  287.17    6.20
   3  10   1  285.57    6.70
   4 -10   1  306.17    7.40
  -4 -10  -1  312.97    7.30
   4 -10   1  308.57    7.60
   4 -10   1  293.47    7.40
   4 -10   1  285.47    7.10
  -4 -10  -1  319.97    7.20
  -4 -10  -1  306.27    7.00
  -4 -10  -1  307.67    6.60
  -4 -10  -1  306.37    7.00
   4 -10   1  299.87    7.50
   4  10   1  301.67    7.70
  -4  10  -1  314.67    7.50
   4  10   1  298.87    6.80
   4  10   1  304.67    6.80
   4  10   1  302.07    6.60
   4  10   1  293.27    7.00
   5 -10   1   21.50    1.90
   5 -10   1   20.60    1.90
   5 -10   1   19.40    2.00
  -5 -10  -1   24.70    1.70
   5 -10   1   21.20    2.20
  -5 -10  -1   19.50    1.70
  -5 -10  -1   19.30    1.70
   5 -10   1   19.10    2.00
  -5 -10  -1   19.80    1.60
   5 -10   1   19.40    2.00
   5  10   1   21.60    1.70
   5  10   1   23.90    1.80
   5  10   1   19.10    1.50
   5  10   1   15.20    2.00
   5  10   1   20.90    1.70
   6 -10   1   20.20    2.10
  -6 -10  -1   18.60    1.80
   6 -10   1   21.00    2.20
  -6 -10  -1   16.30    1.70
  -6 -10  -1   17.20    1.50
   6 -10   1   14.40    1.60
   6 -10   1   20.10    2.10
   6 -10   1   20.10    2.10
   6 -10   1   17.40    1.80
  -6 -10  -1   19.20    1.40
   6  10   1   16.60    2.10
   6  10   1   17.40    1.50
   6  10   1   17.60    1.50
   6  10   1   18.70    1.40
   6  10   1   20.00    1.80
   6  10   1   17.00    1.60
  -7 -10  -1   38.50    2.50
  -7 -10  -1   38.50    2.60
  -7 -10  -1   40.30    2.20
   7 -10   1   38.30    2.60
   7 -10   1   38.90    3.00
   7 -10   1   43.50    2.70
   7 -10   1   36.00    3.10
   7 -10   1   40.50    2.80
   7 -10   1   38.10    3.00
   7  10   1   42.50    2.60
   7  10   1   39.30    1.80
   7  10   1   42.80    2.30
   7  10   1   40.80    2.30
   7  10   1   38.80    1.90
   7  10   1   37.60    3.30
   8 -10   1  324.17    8.70
  -8 -10  -1  327.07    7.80
   8 -10   1  327.17    8.10
   8 -10   1  320.57    7.80
   8 -10   1  317.77    8.40
  -8 -10  -1  317.27    8.10
   8 -10   1  325.97    8.40
   8 -10   1  331.97    8.20
   8  10   1  307.27    7.50
   8  10   1  330.77    7.10
   8  10   1  315.27    8.70
   8  10   1  321.27    7.20
   8  10   1  323.97    7.60
  -8  10  -1  337.67    7.90
   8  10   1  321.37    8.00
   9 -10   1    3.20    2.10
  -9 -10  -1    3.80    1.50
   9 -10   1    3.90    2.00
  -9 -10  -1    3.00    1.40
   9 -10   1    4.60    1.50
   9 -10   1    3.30    2.00
   9 -10   1    6.00    1.70
   9  10   1    5.20    1.10
   9  10   1    3.80    1.30
   9  10   1    3.10    2.10
   9  10   1    1.80    1.80
   9  10   1    3.70    1.30
  -9  10  -1    2.80    1.60
   9  10   1    3.80    1.10
 -10 -10  -1  135.39    4.70
  10 -10   1  143.59    4.90
  10 -10   1  135.59    4.80
  10 -10   1  138.79    5.50
 -10 -10  -1  139.29    5.00
  10 -10   1  136.59    5.30
  10 -10   1  137.69    5.80
  10  10   1  126.09    4.00
 -10  10  -1  132.99    4.70
  10  10   1  141.69    4.50
  10  10   1  138.99    5.80
  10  10   1  141.59    5.40
  10  10   1  133.59    4.30
  11 -10   1  114.29    5.20
 -11 -10  -1  123.99    5.70
 -11 -10  -1  123.09    4.50
  11 -10   1  118.49    5.70
  11 -10   1  108.39    4.60
  11 -10   1  125.39    5.40
  11 -10   1  118.29    4.60
  11  10   1  121.19    5.50
  11  10   1  120.89    4.30
  11  10   1  110.79    5.70
 -11  10  -1  120.59    4.50
  11  10   1  118.99    3.90
  11  10   1  115.09    4.10
  12 -10   1  173.88    7.10
  12 -10   1  174.38    5.80
  12 -10   1  172.68    5.80
  12 -10   1  175.08    6.40
  12 -10   1  172.68    6.50
 -12 -10  -1  186.88    5.70
  12  10   1  179.88    6.90
 -12  10  -1  171.78    5.50
  12  10   1  170.08    5.40
  12  10   1  177.98    6.90
  12  10   1  172.28    5.30
  13 -10   1    5.10    2.00
  13 -10   1    3.10    1.90
  13 -10   1    5.40    2.40
  13 -10   1    5.80    2.60
 -13 -10  -1    5.30    1.90
  13 -10   1    4.20    2.70
  13  10   1    1.80    2.70
  13  10   1    4.80    1.70
 -13  10  -1    3.10    1.90
  13  10   1    0.50    2.70
  14 -10   1  124.89    6.20
  14 -10   1  115.59    5.10
 -14 -10  -1  121.79    7.30
  14 -10   1  132.29    5.10
  14 -10   1  123.09    5.90
  14 -10   1  123.79    6.60
  14  10   1  120.79    6.60
  14  10   1  114.29    4.70
  14  10   1  105.39    6.00
  15 -10   1    6.00    2.80
  15 -10   1   14.40    3.70
  15 -10   1    9.00    3.00
  15 -10   1   12.50    2.40
  15  10   1   16.10    3.40
  15  10   1    6.60    3.60
  15  10   1   14.70    2.30
  16 -10   1   48.80    5.30
  16 -10   1   50.79    4.60
  16 -10   1   54.19    4.40
  16 -10   1   46.60    3.80
  16  10   1   45.60    3.70
  16  10   1   40.90    5.00
  16  10   1   48.10    4.70
  17 -10   1    0.60    2.80
  17 -10   1   -2.40    2.60
  17 -10   1    5.60    3.80
  17 -10   1   -1.10    2.00
  17  10   1    0.20    3.70
  17  10   1   -1.00    1.80
  17  10   1   -0.70    3.00
  18 -10   1   28.60    3.90
  18 -10   1   27.50    3.30
  18 -10   1   30.80    5.00
  18 -10   1   33.40    4.50
  18  10   1   27.40    4.20
  18  10   1   30.40    5.20
  18  10   1   24.00    2.90
  19 -10   1    6.80    3.60
  19 -10   1   14.40    4.40
  19 -10   1    9.20    3.40
  19  10   1   11.90    7.70
  19  10   1   11.00    3.70
  20 -10   1    9.70    4.50
  20 -10   1   10.00    3.80
  20 -10   1    7.20    3.40
  20  10   1   18.70    4.10
  20 -11  -1   81.89    6.50
  20 -11  -1   88.79    6.60
  20 -11  -1  111.79    8.10
  20  11  -1   95.19    7.20
  20  11  -1   93.89    8.90
  19 -11  -1    9.30    4.10
  19 -11  -1    4.50    3.20
  19 -11  -1    1.70    3.30
  19  11  -1    4.70    3.50
  19  11  -1    2.90    4.40
  18 -11  -1   14.20    4.40
  18 -11  -1    4.60    3.30
  18 -11  -1    9.80    3.20
  18  11  -1    1.60    4.20
  18  11  -1    9.30    3.60
  17 -11  -1    3.60    2.40
  17 -11  -1    2.60    3.20
  17 -11  -1    8.20    3.90
  17 -11  -1    7.70    3.10
  17  11  -1    1.20    3.70
  17  11  -1    3.70    3.50
  17  11  -1    2.80    2.10
  16 -11  -1   97.19    6.70
  16 -11  -1   84.19    5.50
  16 -11  -1   84.39    5.10
  16 -11  -1   86.19    6.10
  16  11  -1   91.09    6.40
  16  11  -1  100.79    4.80
  16  11  -1   84.29    6.80
  15 -11  -1    4.80    2.90
  15 -11  -1    1.80    3.30
  15 -11  -1    0.40    2.60
  15 -11  -1    1.30    2.10
  15  11  -1    6.60    3.20
  15  11  -1   -0.20    1.80
  15  11  -1    2.40    3.30
  14 -11  -1   22.10    3.90
  14 -11  -1   15.90    3.10
  14 -11  -1   21.50    2.90
  14 -11  -1   22.60    3.30
  14  11  -1   19.90    2.50
  14  11  -1   19.50    3.70
  14  11  -1   25.40    3.80
  13 -11  -1   13.90    2.40
  13 -11  -1   19.90    2.70
  13 -11  -1   17.70    3.10
  13 -11  -1   12.80    3.30
 -13 -11   1   16.80    2.50
  13 -11  -1   16.40    3.10
  13  11  -1   17.10    2.20
  13  11  -1   20.00    3.50
  13  11  -1   16.60    2.20
  13  11  -1   10.30    3.20
 -12 -11   1  436.66   11.10
  12 -11  -1  422.16   10.70
  12 -11  -1  448.36   11.40
  12 -11  -1  436.26   12.20
  12 -11  -1  456.05   11.70
  12 -11  -1  443.56   10.70
  12  11  -1  436.66   10.40
  12  11  -1  430.96   11.90
  12  11  -1  450.15   11.80
  12  11  -1  431.06   10.50
  11 -11  -1    2.10    1.80
  11 -11  -1   -2.30    2.50
  11 -11  -1    2.60    2.30
 -11 -11   1    1.20    1.70
  11 -11  -1    0.30    2.10
 -11 -11   1    3.10    2.00
  11 -11  -1    3.80    1.90
  11  11  -1    1.50    1.50
  11  11  -1    2.60    2.30
  11  11  -1    2.50    1.60
  11  11  -1   -0.50    2.60
  10 -11  -1   14.60    2.20
 -10 -11   1    7.20    1.90
  10 -11  -1   10.70    2.50
 -10 -11   1    9.50    1.70
  10 -11  -1   10.70    2.40
  10 -11  -1   10.50    2.60
  10 -11  -1   12.40    2.20
  10  11  -1   12.90    1.80
  10  11  -1   10.50    1.80
  10  11  -1   12.20    2.40
  10  11  -1   13.80    2.80
  -9 -11   1  122.99    4.50
   9 -11  -1  113.59    5.00
   9 -11  -1  109.39    5.20
   9 -11  -1  113.89    4.40
  -9 -11   1  112.99    3.90
   9 -11  -1  112.39    4.90
   9 -11  -1  109.49    4.40
   9  11  -1  109.59    4.60
   9  11  -1  115.59    4.10
   9  11  -1  118.59    4.00
  -9  11   1  110.09    3.60
   8 -11  -1  300.87    7.80
  -8 -11   1  300.87    7.20
  -8 -11   1  296.77    7.70
   8 -11  -1  303.47    7.60
   8 -11  -1  297.07    8.20
   8 -11  -1  292.77    8.10
   8 -11  -1  298.07    8.20
  -8  11   1  294.17    6.90
   8  11  -1  296.47    7.80
   8  11  -1  309.57    7.50
   8  11  -1  294.77    6.50
   8  11  -1  312.87    8.60
   8  11  -1  299.27    7.20
   7 -11  -1    2.10    1.80
  -7 -11   1    2.90    1.30
   7 -11  -1    4.20    1.70
   7 -11  -1    3.40    1.70
   7 -11  -1    1.90    1.40
  -7 -11   1    3.80    1.30
   7 -11  -1    3.90    1.90
   7  11  -1    4.40    1.60
   7  11  -1    2.90    1.30
  -7  11   1    1.90    1.20
   7  11  -1    2.90    0.80
   7  11  -1    3.20    1.10
   7  11  -1    3.90    2.10
  -6 -11   1  396.36    9.50
   6 -11  -1  400.66    9.70
  -6 -11   1  403.56    8.20
  -6 -11   1  429.06    9.50
   6 -11  -1  417.06    9.40
  -6 -11   1  403.06    9.00
   6 -11  -1  408.16    9.80
   6 -11  -1  412.76    9.90
   6 -11  -1  393.76    9.90
   6  11  -1  417.36    9.00
   6  11  -1  418.56    9.40
   6  11  -1  399.16   10.00
  -6  11   1  387.16    8.80
   6  11  -1  402.16    8.30
   6  11  -1  401.26    9.20
  -5 -11   1    7.30    1.40
   5 -11  -1    4.50    1.50
  -5 -11   1    7.90    1.40
   5 -11  -1    5.80    1.90
   5 -11  -1    6.80    1.80
  -5 -11   1    7.40    1.50
  -5 -11   1    6.30    0.80
   5 -11  -1    3.70    1.50
   5 -11  -1    6.70    1.90
   5  11  -1    4.50    1.90
   5  11  -1    7.20    1.20
   5  11  -1    5.90    0.80
   5  11  -1    6.20    1.40
   4 -11  -1  381.76    9.10
  -4 -11   1  388.96    8.60
  -4 -11   1  393.36    8.50
   4 -11  -1  362.66    8.70
   4 -11  -1  376.76    9.20
   4 -11  -1  376.26    8.70
   4 -11  -1  374.46    9.00
  -4 -11   1  373.96    7.70
  -4 -11   1  389.26    8.80
   4  11  -1  377.16    8.60
   4  11  -1  368.36    7.70
   4  11  -1  362.06    8.20
   4  11  -1  385.56    9.30
   3 -11  -1    3.00    1.10
   3 -11  -1    6.40    1.90
   3 -11  -1    4.50    1.50
  -3 -11   1    5.40    0.90
   3 -11  -1    3.20    1.40
  -3 -11   1    5.30    1.30
  -3 -11   1    7.60    1.40
  -3 -11   1    4.50    1.50
   3 -11  -1    4.70    1.70
   3  11  -1    4.50    1.30
  -3  11   1    3.80    1.60
   3  11  -1    4.00    1.00
   3  11  -1    4.00    1.80
   2 -11  -1  347.97    8.20
  -2 -11   1  333.97    8.10
  -2 -11   1  343.67    7.40
   2 -11  -1  358.86    8.60
   2 -11  -1  358.76    7.80
  -2 -11   1  361.56    8.00
   2 -11  -1  356.16    8.30
  -2 -11   1  359.96    8.30
   2  11  -1  358.86    8.20
  -2  11   1  357.76    8.40
   2  11  -1  344.47    7.70
   2  11  -1  358.16    8.50
  -1 -11   1  180.28    5.00
  -1 -11   1  188.08    4.60
   1 -11  -1  183.68    4.90
   1 -11  -1  190.88    5.00
   1 -11  -1  177.48    4.50
   1 -11  -1  183.28    5.20
  -1 -11   1  183.68    5.00
   1 -11  -1  188.38    5.50
  -1 -11   1  181.08    5.40
  -1 -11   1  182.08    4.80
   1  11  -1  193.98    5.40
  -1  11   1  183.78    5.20
   1  11  -1  180.68    5.00
  -1  11   1  183.58    5.00
   0 -11  -1   18.00    1.80
   0 -11   1   16.60    1.60
   0 -11  -1   16.30    1.60
   0 -11  -1   12.70    1.60
   0 -11   1   19.50    1.80
   0 -11   1   12.10    1.50
   0 -11   1   13.30    1.60
   0 -11   1   14.30    2.00
   0 -11  -1   17.30    2.10
   0  11   1   19.10    2.00
   0  11  -1   17.40    1.90
   0  11  -1   18.20    2.00
   0  11   1   12.10    1.70
   1 -11   1  122.19    4.10
  -1 -11  -1  119.79    3.80
  -1 -11  -1  116.19    3.40
  -1 -11  -1  121.09    4.10
   1 -11   1  121.69    3.80
   1 -11   1  115.89    3.80
  -1 -11  -1  116.09    3.50
   1 -11   1  114.89    4.10
   1 -11   1  108.29    3.80
   1 -11   1  117.39    3.60
  -1  11  -1  118.39    4.00
   1  11   1  117.39    3.90
   1  11   1  111.89    3.30
  -1  11  -1  119.09    4.00
   1  11   1  114.59    3.50
   1  11   1  117.59    4.00
   2 -11   1  325.67    7.80
   2 -11   1  321.27    7.60
   2 -11   1  320.77    7.60
   2 -11   1  316.77    7.80
   2 -11   1  317.87    7.40
   2 -11   1  315.37    7.40
  -2 -11  -1  314.57    7.10
  -2 -11  -1  304.57    6.90
  -2 -11  -1  304.17    7.30
  -2 -11  -1  314.07    7.50
   2  11   1  304.17    6.90
   2  11   1  309.27    7.40
   2  11   1  305.47    6.90
   2  11   1  323.07    7.90
  -2  11  -1  336.87    7.50
  -2  11  -1  320.87    7.60
  -3 -11  -1   92.99    3.40
  -3 -11  -1   91.99    2.70
  -3 -11  -1   88.49    3.30
   3 -11   1   89.29    3.30
   3 -11   1   91.59    3.60
  -3 -11  -1   92.29    2.90
   3 -11   1   89.09    3.40
   3 -11   1   92.59    3.70
  -3 -11  -1   91.79    3.30
   3 -11   1   94.39    3.80
   3  11   1   96.39    2.80
   3  11   1   88.49    3.30
   3  11   1   90.39    3.80
  -3  11  -1   87.49    3.60
  -3  11  -1   95.59    3.30
   3  11   1   91.29    2.80
  -4 -11  -1   13.60    1.50
  -4 -11  -1   16.60    1.30
   4 -11   1   19.50    2.10
   4 -11   1   16.20    1.70
  -4 -11  -1   16.30    1.70
  -4 -11  -1   17.60    1.40
   4 -11   1   19.30    2.10
  -4 -11  -1   18.30    1.70
   4 -11   1   16.60    1.80
   4 -11   1   19.50    1.80
   4 -11   1   17.80    2.00
   4  11   1   14.30    1.30
   4  11   1   16.00    2.10
   4  11   1   19.20    1.70
   4  11   1   15.40    1.40
   4  11   1   16.60    1.60
  -4  11  -1   18.00    1.90
  -4  11  -1   19.10    2.10
   4  11   1   16.20    1.30
   5 -11   1   14.50    1.90
   5 -11   1   10.80    1.60
   5 -11   1   10.90    1.90
  -5 -11  -1   13.90    1.60
   5 -11   1    9.20    1.60
  -5 -11  -1   15.00    1.70
   5 -11   1   12.20    1.90
  -5 -11  -1   10.30    1.50
   5 -11   1   12.80    1.90
  -5 -11  -1   13.10    1.20
  -5 -11  -1   13.50    1.20
   5  11   1   13.00    1.40
   5  11   1   14.50    1.40
   5  11   1   11.30    1.10
   5  11   1   14.10    2.20
   5  11   1   11.20    1.10
   5  11   1   11.20    1.50
  -6 -11  -1  273.77    6.70
   6 -11   1  270.47    7.20
  -6 -11  -1  266.37    6.40
   6 -11   1  259.97    6.70
  -6 -11  -1  266.57    6.00
  -6 -11  -1  267.27    6.80
   6 -11   1  260.67    6.90
   6 -11   1  269.27    7.10
   6 -11   1  278.17    7.30
   6 -11   1  260.47    7.20
   6  11   1  264.37    6.00
   6  11   1  271.77    6.40
   6  11   1  270.07    6.60
   6  11   1  259.97    7.40
   6  11   1  263.47    6.00
   6  11   1  266.37    6.50
   7 -11   1    3.50    1.80
  -7 -11  -1   -0.10    1.20
   7 -11   1   -1.00    1.20
  -7 -11  -1    0.00    0.80
   7 -11   1    1.50    1.30
   7 -11   1   -1.10    1.60
   7 -11   1    2.80    1.60
  -7 -11  -1    1.40    1.30
  -7 -11  -1    0.80    1.10
   7 -11   1   -0.70    1.50
   7  11   1    0.60    1.00
   7  11   1    1.70    0.90
   7  11   1    0.50    1.80
   7  11   1    1.00    0.90
   7  11   1    1.20    1.10
   7  11   1    0.50    1.30
  -8 -11  -1   55.49    2.60
  -8 -11  -1   56.89    3.10
   8 -11   1   58.09    3.60
   8 -11   1   51.19    3.40
   8 -11   1   51.19    3.00
  -8 -11  -1   58.59    3.10
   8 -11   1   59.89    3.40
   8 -11   1   53.99    3.60
   8  11   1   46.90    3.00
   8  11   1   54.79    2.70
  -8  11  -1   59.29    3.20
   8  11   1   54.19    2.70
   8  11   1   54.29    3.90
   8  11   1   53.89    2.20
   8  11   1   49.40    2.30
  -9 -11  -1   10.00    1.80
   9 -11   1   10.50    2.00
   9 -11   1   12.60    2.30
   9 -11   1    8.30    1.80
  -9 -11  -1   13.50    2.00
   9 -11   1   16.00    2.60
   9 -11   1    5.80    2.20
  -9  11  -1    8.40    1.90
   9  11   1   13.20    1.70
   9  11   1    9.40    1.60
   9  11   1    7.20    2.40
   9  11   1    9.90    2.10
   9  11   1    9.90    1.30
 -10 -11  -1  361.06    9.10
 -10 -11  -1  333.37    8.60
  10 -11   1  351.76    9.50
  10 -11   1  341.97    9.80
  10 -11   1  356.76    9.40
  10 -11   1  344.27    8.90
  10 -11   1  354.06    8.80
  10  11   1  338.97    9.80
  10  11   1  352.06    9.30
  10  11   1  363.36    8.50
 -10  11  -1  362.26    8.70
  10  11   1  348.37    8.40
  10  11   1  341.17    8.00
  11 -11   1   29.80    2.70
  11 -11   1   28.70    3.10
  11 -11   1   30.60    3.50
 -11 -11  -1   32.20    2.70
  11 -11   1   36.40    3.40
  11 -11   1   30.10    2.80
  11  11   1   29.70    2.70
  11  11   1   30.20    3.60
  11  11   1   29.80    3.30
  11  11   1   30.60    2.50
 -11  11  -1   32.40    2.70
  12 -11   1  198.88    6.40
  12 -11   1  211.98    7.20
  12 -11   1  205.08    6.40
  12 -11   1  197.98    7.50
 -12 -11  -1  184.18    6.00
  12 -11   1  199.88    6.90
  12  11   1  197.68    6.30
  12  11   1  196.48    5.90
  12  11   1  193.68    7.20
  12  11   1  199.58    7.40
 -12  11  -1  189.48    5.90
  13 -11   1    6.10    2.70
 -13 -11  -1    6.90    2.00
  13 -11   1    5.30    2.10
  13 -11   1    3.70    2.00
  13 -11   1    7.20    2.70
  13 -11   1    9.30    3.00
  13  11   1    9.70    3.00
  13  11   1    7.20    1.80
  13  11   1    5.80    3.00
  14 -11   1  127.29    5.30
  14 -11   1  129.99    6.20
  14 -11   1  116.09    6.00
  14 -11   1  121.79    6.60
  14 -11   1  130.99    5.40
  14  11   1  136.39    5.00
  14  11   1  124.49    6.60
  14  11   1  125.89    6.50
  15 -11   1    2.60    2.60
  15 -11   1    4.10    3.10
  15 -11   1    1.80    2.10
  15 -11   1   -1.80    2.60
  15  11   1    4.00    3.00
  15  11   1    2.50    1.80
  15  11   1    3.20    3.40
  16 -11   1  106.29    5.20
  16 -11   1  114.99    7.00
  16 -11   1  118.09    6.50
  16 -11   1  111.99    5.90
  16  11   1  103.09    4.80
  16  11   1  101.69    6.40
  16  11   1  108.79    6.90
  17 -11   1   -1.60    2.90
  17 -11   1    3.80    3.60
  17 -11   1    0.00    2.20
  17 -11   1    4.60    2.80
  17  11   1   -0.60    6.10
  17  11   1    1.70    2.00
  17  11   1    2.30    3.40
  18 -11   1   38.90    5.20
  18 -11   1   27.90    4.30
  18 -11   1   29.90    4.10
  18  11   1   34.10    3.30
  18  11   1   39.30    4.80
  19 -11   1    5.60    4.00
  19 -11   1   -0.10    3.20
  19 -11   1    1.70    3.10
  19  11   1    5.40    3.50
  20 -11   1  110.99    8.10
  20 -11   1  102.29    6.90
  20 -11   1   90.19    6.40
  20  11   1   96.99    6.90
  20 -12  -1    6.90    3.80
  20 -12  -1    8.30    3.60
  20 -12  -1   16.00    4.70
  20  12  -1   13.30    4.20
  19 -12  -1   19.10    4.60
  19 -12  -1    7.60    3.50
  19 -12  -1    7.30    3.50
  19  12  -1   11.40    4.10
  18 -12  -1   81.49    5.80
  18 -12  -1  101.19    7.80
  18 -12  -1   75.29    6.10
  18  12  -1   78.19    7.00
  18  12  -1   92.79    7.00
  17 -12  -1    2.80    2.40
  17 -12  -1    1.80    3.70
  17 -12  -1    1.40    3.10
  17 -12  -1    2.90    3.10
  17  12  -1    1.90    2.10
  17  12  -1    6.10    3.50
  17  12  -1   -2.10    3.50
  16 -12  -1    8.00    3.00
  16 -12  -1   13.80    3.80
  16 -12  -1    7.60    2.50
  16 -12  -1   10.30    3.40
  16  12  -1   10.70    3.70
  16  12  -1    5.50    3.50
  16  12  -1    8.90    2.30
  15 -12  -1    5.70    2.40
  15 -12  -1    6.10    3.50
  15 -12  -1    4.30    2.90
  15 -12  -1    7.10    2.90
  15  12  -1    4.00    3.30
  15  12  -1    6.00    3.40
  15  12  -1    4.70    2.00
  14 -12  -1  138.29    7.10
  14 -12  -1  146.19    6.60
  14 -12  -1  141.79    5.80
  14 -12  -1  144.29    6.50
  14  12  -1  157.58    7.10
  14  12  -1  147.49    7.10
  14  12  -1  148.69    5.50
  13 -12  -1   16.80    2.90
  13 -12  -1   19.80    3.70
  13 -12  -1   20.00    2.60
  13 -12  -1   14.70    2.50
  13 -12  -1   15.80    3.10
  13  12  -1   21.30    3.50
  13  12  -1   18.80    2.30
  13  12  -1   14.20    2.20
  13  12  -1   15.60    3.30
  12 -12  -1   10.80    2.30
  12 -12  -1   16.20    2.90
  12 -12  -1   12.50    3.20
  12 -12  -1   15.30    2.50
 -12 -12   1    7.50    2.10
  12 -12  -1   12.30    2.70
  12  12  -1   14.20    2.10
  12  12  -1   16.80    3.10
  12  12  -1    9.90    2.00
  12  12  -1   16.40    3.40
 -11 -12   1   19.80    2.40
  11 -12  -1   19.50    3.20
  11 -12  -1   20.00    2.90
  11 -12  -1   16.60    2.40
  11 -12  -1   18.20    2.90
  11 -12  -1   18.40    2.50
  11  12  -1   20.60    3.40
  11  12  -1   20.70    2.20
  11  12  -1   17.50    2.20
  11  12  -1   20.10    3.00
  10 -12  -1  156.08    6.30
 -10 -12   1  153.48    5.60
 -10 -12   1  164.78    5.00
  10 -12  -1  163.58    5.50
  10 -12  -1  173.38    6.20
  10 -12  -1  167.18    6.30
  10 -12  -1  171.68    5.80
  10  12  -1  161.18    6.00
  10  12  -1  166.88    5.20
  10  12  -1  153.38    5.10
  10  12  -1  158.58    6.50
  -9 -12   1    4.80    1.60
   9 -12  -1    8.10    2.40
   9 -12  -1    4.50    2.10
   9 -12  -1    5.00    2.30
   9 -12  -1    3.40    1.70
  -9 -12   1    4.20    1.70
   9 -12  -1    7.40    2.30
   9  12  -1    4.70    1.50
   9  12  -1    6.00    2.50
   9  12  -1    4.50    2.00
  -9  12   1    5.90    1.40
   9  12  -1    4.80    1.60
   8 -12  -1  453.25   11.30
  -8 -12   1  474.55   10.90
   8 -12  -1  443.36   11.10
   8 -12  -1  467.25   11.00
  -8 -12   1  455.95   10.20
   8 -12  -1  462.05   10.70
   8 -12  -1  436.36   11.10
   8  12  -1  474.05   10.30
  -8  12   1  442.96    9.80
   8  12  -1  464.85   10.80
   8  12  -1  459.75   11.60
   8  12  -1  456.05   10.50
   7 -12  -1   32.00    3.00
   7 -12  -1   24.00    2.50
  -7 -12   1   32.80    2.30
   7 -12  -1   26.90    2.30
   7 -12  -1   28.60    2.60
   7 -12  -1   33.30    3.00
  -7 -12   1   30.50    2.40
  -7 -12   1   27.90    2.40
   7  12  -1   26.60    2.30
   7  12  -1   29.20    2.90
   7  12  -1   25.20    2.10
   7  12  -1   27.80    1.50
   7  12  -1   27.20    2.20
  -7  12   1   27.20    2.20
  -6 -12   1  213.98    4.70
  -6 -12   1  206.58    5.50
   6 -12  -1  209.38    5.90
  -6 -12   1  211.78    5.60
   6 -12  -1  212.98    6.10
   6 -12  -1  222.18    6.50
   6 -12  -1  207.58    6.40
   6 -12  -1  211.78    6.30
  -6 -12   1  205.48    5.90
   6  12  -1  207.38    6.60
   6  12  -1  204.98    4.70
  -6  12   1  202.48    5.30
   6  12  -1  211.48    5.70
   6  12  -1  207.68    5.70
   6  12  -1  204.88    5.40
  -5 -12   1   18.10    1.80
   5 -12  -1   16.60    2.30
   5 -12  -1   20.40    2.00
  -5 -12   1   21.70    1.90
   5 -12  -1   19.70    2.40
   5 -12  -1   19.40    2.40
   5 -12  -1   21.40    2.10
  -5 -12   1   21.30    1.30
  -5 -12   1   18.90    1.90
   5  12  -1   18.90    1.30
   5  12  -1   20.10    1.70
   5  12  -1   24.90    2.70
   5  12  -1   19.80    1.90
   4 -12  -1   98.89    3.60
  -4 -12   1  104.59    3.70
   4 -12  -1   96.89    3.80
  -4 -12   1  102.99    3.80
   4 -12  -1  108.09    4.20
   4 -12  -1  108.39    4.40
  -4 -12   1  102.79    2.80
   4 -12  -1  108.09    4.30
  -4 -12   1  109.89    3.60
   4  12  -1  114.69    3.40
   4  12  -1  109.99    4.40
   4  12  -1  103.29    2.80
   4  12  -1  106.39    3.70
   3 -12  -1   95.69    3.30
  -3 -12   1   93.49    3.30
   3 -12  -1   89.39    4.10
  -3 -12   1   94.49    3.60
  -3 -12   1   98.39    3.50
   3 -12  -1   88.09    3.50
  -3 -12   1   97.59    3.40
  -3 -12   1   90.59    2.70
   3 -12  -1   93.29    3.80
   3 -12  -1   89.69    3.80
   3  12  -1   85.69    4.00
  -3  12   1   88.99    3.80
   3  12  -1   92.59    3.40
   3  12  -1   92.69    3.10
  -2 -12   1  212.48    5.60
  -2 -12   1  206.98    5.90
   2 -12  -1  214.88    5.80
   2 -12  -1  203.98    6.10
  -2 -12   1  205.28    4.90
  -2 -12   1  220.08    5.50
   2 -12  -1  205.98    5.60
   2 -12  -1  215.28    5.30
   2 -12  -1  208.68    5.70
  -2 -12   1  209.28    5.20
   2  12  -1  206.58    5.20
  -2  12   1  206.08    5.40
   2  12  -1  215.78    5.60
   2  12  -1  207.58    6.00
  -2  12   1  212.38    5.90
  -1 -12   1    3.20    1.60
   1 -12  -1    2.10    1.20
  -1 -12   1    2.90    1.30
   1 -12  -1    1.20    0.80
  -1 -12   1    1.20    1.30
   1 -12  -1    0.00    1.20
   1 -12  -1    2.20    1.60
  -1 -12   1    2.50    1.10
  -1 -12   1    1.40    1.00
   1 -12  -1    1.40    1.40
   1  12  -1    0.40    1.50
   1  12  -1    1.00    1.30
  -1  12   1    2.80    1.40
  -1  12   1    1.60    1.30
   0 -12   1  116.39    3.70
   0 -12   1  121.79    4.40
   0 -12  -1  115.69    3.60
   0 -12   1  114.59    3.80
   0 -12  -1  119.59    3.80
   0 -12   1  113.89    3.80
   0 -12   1  115.39    3.80
   0 -12  -1  112.79    4.20
   0 -12  -1  111.39    3.80
   0  12  -1  115.49    4.10
   0  12  -1  114.99    4.00
   0  12   1  118.79    4.10
   0  12   1  117.89    4.00
   1 -12   1  190.08    5.30
  -1 -12  -1  182.58    5.10
  -1 -12  -1  191.28    4.90
  -1 -12  -1  199.78    5.00
   1 -12   1  193.38    5.70
  -1 -12  -1  195.68    5.50
   1 -12   1  192.88    5.00
   1 -12   1  182.48    5.20
   1 -12   1  192.68    5.20
  -1  12  -1  193.28    5.30
  -1  12  -1  194.58    5.40
   1  12   1  194.28    5.50
   1  12   1  190.98    5.30
  -2 -12  -1    6.00    1.20
   2 -12   1    7.80    1.50
  -2 -12  -1    4.90    1.50
   2 -12   1    6.10    1.50
   2 -12   1    9.10    1.90
  -2 -12  -1    7.40    1.40
   2 -12   1    5.80    1.30
  -2 -12  -1    6.60    1.40
   2 -12   1    5.50    1.60
  -2 -12  -1    7.80    1.10
   2 -12   1    5.70    1.20
   2  12   1    9.60    1.10
  -2  12  -1    5.60    1.50
   2  12   1   10.00    1.20
   2  12   1    7.20    1.70
  -2  12  -1    8.40    1.70
   2  12   1    5.90    1.50
   3 -12   1   25.70    2.20
   3 -12   1   26.30    2.30
   3 -12   1   25.50    2.20
  -3 -12  -1   23.60    1.80
   3 -12   1   26.20    2.20
   3 -12   1   23.30    2.20
  -3 -12  -1   25.10    2.10
   3 -12   1   31.60    2.60
  -3 -12  -1   28.30    2.30
  -3 -12  -1   24.20    2.10
  -3 -12  -1   26.20    1.70
   3  12   1   25.90    1.70
  -3  12  -1   23.60    2.20
  -3  12  -1   28.20    2.20
   3  12   1   25.00    1.70
   3  12   1   25.10    2.10
   3  12   1   28.70    2.50
   4 -12   1  182.38    5.60
   4 -12   1  177.38    5.10
   4 -12   1  187.98    5.40
  -4 -12  -1  193.18    4.60
   4 -12   1  184.98    5.60
  -4 -12  -1  183.78    5.10
  -4 -12  -1  199.58    5.20
  -4 -12  -1  182.78    5.20
  -4 -12  -1  187.68    4.50
   4 -12   1  185.48    5.50
   4 -12   1  165.18    5.20
   4  12   1  189.48    4.80
   4  12   1  187.88    4.60
   4  12   1  179.48    5.70
   4  12   1  181.28    4.50
  -4  12  -1  194.88    5.00
  -4  12  -1  190.88    5.60
   4  12   1  190.58    5.20
   5 -12   1    5.50    1.60
   5 -12   1    3.10    1.50
  -5 -12  -1    2.70    1.20
  -5 -12  -1    2.00    0.90
  -5 -12  -1    2.00    1.20
   5 -12   1    3.40    1.60
  -5 -12  -1    2.90    0.90
   5 -12   1    2.30    1.40
   5 -12   1    2.90    1.30
   5 -12   1    2.20    1.30
  -5 -12  -1    3.00    1.30
  -5  12  -1   -1.00    1.40
   5  12   1    3.00    0.90
   5  12   1    0.70    1.10
   5  12   1    2.30    1.80
  -5  12  -1    2.00    1.20
   5  12   1    3.70    1.20
   5  12   1    1.60    1.00
   5  12   1    1.80    0.90
   6 -12   1    8.60    1.90
  -6 -12  -1    6.80    1.50
  -6 -12  -1    7.20    1.10
   6 -12   1    7.90    1.80
  -6 -12  -1    8.60    1.50
  -6 -12  -1    7.50    1.10
   6 -12   1    6.90    1.70
   6 -12   1    4.10    1.40
  -6 -12  -1    5.80    1.40
   6 -12   1    6.60    1.60
   6 -12   1    7.90    1.80
   6  12   1    6.00    1.30
   6  12   1    6.40    1.20
  -6  12  -1    5.80    1.30
   6  12   1    8.80    2.20
   6  12   1    7.60    1.50
   6  12   1    7.40    1.10
   6  12   1    6.50    1.10
   7 -12   1   30.20    2.70
  -7 -12  -1   24.20    2.10
   7 -12   1   30.00    2.70
   7 -12   1   30.70    2.90
   7 -12   1   29.40    2.50
  -7 -12  -1   28.90    2.10
  -7 -12  -1   27.80    1.70
   7 -12   1   22.70    2.40
  -7 -12  -1   27.50    2.60
   7 -12   1   27.70    2.60
   7  12   1   25.80    1.80
   7  12   1   29.20    2.10
   7  12   1   20.90    2.60
   7  12   1   28.00    2.50
   7  12   1   28.50    2.20
   7  12   1   27.90    1.80
   8 -12   1  261.17    7.50
   8 -12   1  255.37    7.40
   8 -12   1  235.28    6.70
   8 -12   1  253.67    7.10
  -8 -12  -1  271.37    6.80
  -8 -12  -1  252.67    6.40
   8 -12   1  243.48    7.50
  -8 -12  -1  256.87    7.00
   8  12   1  256.47    6.60
   8  12   1  250.07    6.80
   8  12   1  258.17    6.40
   8  12   1  251.07    6.00
   8  12   1  243.68    7.70
   8  12   1  267.27    6.50
  -8  12  -1  249.38    6.70
  -9 -12  -1    2.50    1.60
  -9 -12  -1    0.20    1.40
   9 -12   1    3.10    2.20
   9 -12   1    1.50    1.70
   9 -12   1   -0.70    1.90
   9 -12   1    0.10    1.60
   9 -12   1   -0.20    1.90
   9  12   1   -0.40    1.00
  -9  12  -1    2.80    1.70
   9  12   1   -1.60    1.80
   9  12   1    1.40    1.40
   9  12   1   -0.30    1.30
   9  12   1    1.30    2.40
  10 -12   1  101.79    5.00
  10 -12   1   97.79    4.30
  10 -12   1   99.69    4.60
  10 -12   1  100.19    5.10
 -10 -12  -1  100.49    4.20
  10 -12   1  100.19    5.10
 -10  12  -1   91.69    4.10
  10  12   1   94.89    3.80
  10  12   1   97.79    4.70
  10  12   1   95.69    5.00
  10  12   1   94.99    3.80
  11 -12   1   15.70    2.50
  11 -12   1   20.70    2.50
  11 -12   1   23.10    3.20
  11 -12   1   19.50    2.90
  11 -12   1   21.90    2.60
 -11 -12  -1   18.90    2.30
  11  12   1   16.70    2.80
 -11  12  -1   14.50    2.20
  11  12   1   20.20    2.10
  11  12   1   19.80    2.10
  11  12   1   25.00    3.50
  12 -12   1  126.59    6.30
  12 -12   1  136.99    5.30
  12 -12   1  138.49    5.50
 -12 -12  -1  138.19    5.00
  12 -12   1  137.29    5.90
  12 -12   1  146.39    6.10
  12  12   1  138.09    6.10
  12  12   1  130.49    4.70
  12  12   1  139.59    6.60
 -12  12  -1  128.29    4.80
 -13 -12  -1    3.40    1.90
  13 -12   1    5.00    2.60
  13 -12   1    3.20    2.50
  13 -12   1    5.90    2.20
  13 -12   1    4.10    2.80
  13 -12   1    3.30    2.00
  13  12   1    1.40    1.60
  13  12   1   -0.20    2.90
  13  12   1   -0.40    2.70
  14 -12   1   36.90    3.30
  14 -12   1   35.90    4.20
  14 -12   1   35.40    4.00
  14 -12   1   36.10    3.30
  14 -12   1   41.50    4.00
  14  12   1   38.10    4.30
  14  12   1   36.00    3.30
  14  12   1   32.00    4.20
  15 -12   1   40.80    4.30
  15 -12   1   41.10    3.50
  15 -12   1   37.90    4.60
  15 -12   1   43.30    4.20
  15  12   1   40.60    4.50
  15  12   1   39.60    3.50
  16 -12   1   20.40    3.00
  16 -12   1   22.50    3.70
  16 -12   1   22.50    4.10
  16 -12   1   25.30    4.00
  16  12   1   21.00    2.70
  16  12   1   20.30    4.00
  17 -12   1    1.30    2.90
  17 -12   1    3.70    3.60
  17 -12   1   -0.50    2.20
  17 -12   1    6.40    3.30
  17  12   1    1.30    1.90
  17  12   1    0.20    3.40
  18 -12   1   45.90    5.50
  18 -12   1   46.00    4.60
  18 -12   1   36.60    4.60
  18  12   1   45.00    5.10
  19 -12   1   12.00    3.70
  19 -12   1   11.30    3.80
  19 -12   1   21.80    4.80
  19  12   1   16.80    4.30
  20 -12   1    5.80    4.00
  20 -12   1    7.90    4.10
  20 -12   1    7.50    3.60
  20  12   1   12.50    3.90
  20 -13  -1   24.90    4.30
  20 -13  -1   47.30    6.20
  20  13  -1   34.70    5.20
  19 -13  -1   38.70    4.90
  19 -13  -1   47.60    5.90
  19 -13  -1   47.80    5.00
  19  13  -1   39.30    5.20
  18 -13  -1   -1.30    3.00
  18 -13  -1   -3.70    3.20
  18 -13  -1    0.50    3.80
  18  13  -1    2.40    3.60
  17 -13  -1   38.80    4.60
  17 -13  -1   48.90    5.60
  17 -13  -1   30.40    4.20
  17  13  -1   29.80    4.70
  16 -13  -1   71.29    5.60
  16 -13  -1   75.09    6.80
  16 -13  -1   69.19    5.50
  16 -13  -1   65.99    4.90
  16  13  -1   65.59    4.30
  16  13  -1   60.69    5.70
  16  13  -1   77.19    6.30
  15 -13  -1   26.80    3.80
  15 -13  -1   29.80    3.90
  15 -13  -1   35.40    3.50
  15 -13  -1   37.80    4.70
  15  13  -1   33.00    4.50
  15  13  -1   28.70    4.40
  15  13  -1   30.40    2.90
  14 -13  -1   10.20    2.90
  14 -13  -1   15.50    3.70
  14 -13  -1    9.90    3.10
  14 -13  -1   13.00    3.30
  14 -13  -1   13.10    2.70
  14  13  -1   10.60    2.20
  14  13  -1   10.50    3.30
  14  13  -1   16.30    3.70
  13 -13  -1   79.99    4.50
  13 -13  -1   77.29    5.40
  13 -13  -1   80.79    5.20
  13 -13  -1   85.49    5.20
  13 -13  -1   76.89    4.50
  13  13  -1   67.99    5.50
  13  13  -1   70.79    5.30
  13  13  -1   73.89    4.00
  13  13  -1   72.59    4.00
 -12 -13   1  207.98    8.70
  12 -13  -1  179.68    7.20
  12 -13  -1  166.18    6.20
  12 -13  -1  175.78    6.80
  12 -13  -1  189.48    6.40
  12 -13  -1  168.78    7.10
  12  13  -1  180.58    5.80
  12  13  -1  189.18    5.90
  12  13  -1  179.08    7.50
  12  13  -1  188.18    7.00
  11 -13  -1    9.20    2.30
  11 -13  -1    9.70    2.70
 -11 -13   1    9.60    2.10
  11 -13  -1    8.10    2.20
  11 -13  -1   11.10    2.80
  11 -13  -1    7.50    2.60
  11  13  -1    8.20    1.90
  11  13  -1    7.00    3.00
  11  13  -1    7.30    1.70
  11  13  -1    9.90    2.60
  10 -13  -1    6.10    2.50
  10 -13  -1   10.90    2.70
  10 -13  -1    9.70    2.60
  10 -13  -1    8.50    2.00
  10 -13  -1    8.90    2.30
 -10 -13   1    9.70    2.00
 -10 -13   1   10.40    1.80
  10  13  -1    6.90    2.30
  10  13  -1   11.60    3.10
  10  13  -1    8.70    1.70
  10  13  -1    8.80    1.90
   9 -13  -1  100.59    4.70
   9 -13  -1  106.19    4.50
   9 -13  -1  100.19    5.10
  -9 -13   1  102.49    3.90
   9 -13  -1  102.09    4.60
   9 -13  -1   99.09    5.10
  -9 -13   1   99.79    4.40
   9  13  -1   99.19    4.50
   9  13  -1   98.79    4.00
   9  13  -1  106.19    5.50
   9  13  -1   99.49    3.90
  -8 -13   1  158.48    4.90
   8 -13  -1  162.18    5.70
   8 -13  -1  158.38    5.70
   8 -13  -1  154.18    5.30
  -8 -13   1  166.68    5.40
   8 -13  -1  168.58    6.20
   8 -13  -1  156.28    5.90
   8  13  -1  153.88    4.80
   8  13  -1  157.98    5.00
   8  13  -1  150.08    6.20
   8  13  -1  160.88    5.30
  -8  13   1  156.08    4.50
   7 -13  -1   43.10    3.50
   7 -13  -1   35.30    3.10
  -7 -13   1   43.70    3.00
   7 -13  -1   39.70    3.10
   7 -13  -1   36.40    3.10
   7 -13  -1   44.80    3.50
  -7 -13   1   41.20    2.80
  -7 -13   1   46.40    2.70
   7  13  -1   38.20    3.30
   7  13  -1   41.10    2.70
   7  13  -1   42.80    2.90
   7  13  -1   45.20    2.60
  -7  13   1   42.30    2.50
   6 -13  -1  194.58    6.30
  -6 -13   1  183.88    5.30
   6 -13  -1  190.48    5.70
  -6 -13   1  204.78    5.80
   6 -13  -1  191.98    6.10
   6 -13  -1  191.18    6.30
   6 -13  -1  193.68    5.90
  -6 -13   1  195.38    5.50
   6  13  -1  185.08    4.40
   6  13  -1  204.58    5.30
  -6  13   1  189.18    5.10
   6  13  -1  194.88    5.50
   6  13  -1  191.98    6.40
   6  13  -1  189.38    5.50
   5 -13  -1  507.95   11.50
   5 -13  -1  511.65   12.00
   5 -13  -1  506.85   11.50
  -5 -13   1  517.85   11.30
  -5 -13   1  537.15   11.60
  -5 -13   1  507.65   10.30
  -5 -13   1  515.55   11.10
   5 -13  -1  504.85   12.00
   5 -13  -1  524.15   12.10
   5  13  -1  501.45   12.10
   5  13  -1  496.75   11.00
   5  13  -1  499.35   10.30
   5  13  -1  509.85   11.40
  -4 -13   1   44.90    2.90
   4 -13  -1   38.00    3.00
   4 -13  -1   44.00    2.90
  -4 -13   1   42.50    2.70
   4 -13  -1   41.40    2.90
  -4 -13   1   41.90    2.60
   4 -13  -1   45.30    2.60
   4 -13  -1   44.30    3.10
  -4 -13   1   42.80    2.10
  -4 -13   1   42.70    1.80
   4  13  -1   42.40    2.30
   4  13  -1   44.50    2.60
   4  13  -1   42.10    3.10
   4  13  -1   41.50    1.70
  -3 -13   1   14.20    1.50
  -3 -13   1   10.90    1.60
   3 -13  -1   11.00    2.10
  -3 -13   1   12.80    1.70
   3 -13  -1   12.80    2.00
  -3 -13   1   11.50    1.20
   3 -13  -1    8.20    1.80
  -3 -13   1   11.70    1.80
   3 -13  -1   12.40    1.80
   3 -13  -1   13.10    1.50
   3  13  -1   11.40    2.00
   3  13  -1   10.60    1.70
   3  13  -1   11.10    1.30
  -3  13   1   14.50    1.60
  -3  13   1   11.80    2.00
  -2 -13   1   87.09    3.40
   2 -13  -1   85.39    3.50
  -2 -13   1   97.39    3.60
  -2 -13   1   89.39    3.20
   2 -13  -1   86.59    3.70
   2 -13  -1   90.49    3.10
  -2 -13   1   88.79    2.90
  -2 -13   1   88.39    3.80
   2 -13  -1   89.59    3.50
   2 -13  -1   88.39    4.10
  -2  13   1   87.89    3.70
   2  13  -1   90.99    4.00
  -2  13   1   89.39    3.30
   2  13  -1   87.39    3.50
  -1 -13   1   26.80    2.10
   1 -13  -1   30.50    1.80
  -1 -13   1   28.50    2.10
  -1 -13   1   27.00    2.40
   1 -13  -1   27.30    2.10
   1 -13  -1   25.20    2.30
  -1 -13   1   26.00    1.90
  -1 -13   1   26.80    2.40
   1 -13  -1   26.40    2.30
   1 -13  -1   29.20    2.30
  -1  13   1   29.80    2.40
   1  13  -1   25.60    2.30
   1  13  -1   28.10    2.40
  -1  13   1   23.80    2.10
   0 -13  -1   25.30    2.10
   0 -13  -1   30.90    2.30
   0 -13   1   29.60    2.30
   0 -13  -1   31.40    2.60
   0 -13   1   30.60    2.20
   0 -13  -1   30.90    2.40
   0 -13   1   30.40    2.20
   0 -13   1   31.00    2.50
   0 -13   1   25.50    2.40
   0  13   1   29.10    2.50
   0  13  -1   34.20    2.80
   0  13   1   32.70    2.70
   0  13  -1   28.10    2.40
  -1 -13  -1  117.29    4.30
   1 -13   1  123.89    4.60
  -1 -13  -1  115.39    3.80
   1 -13   1  118.99    4.20
  -1 -13  -1  117.79    3.60
   1 -13   1  122.19    4.00
   1 -13   1  112.59    4.00
  -1 -13  -1  116.49    4.00
  -1 -13  -1  124.99    4.10
   1  13   1  118.19    4.30
  -1  13  -1  121.29    4.20
   1  13   1  122.29    4.10
  -1  13  -1  120.29    4.20
  -2 -13  -1   39.50    2.30
   2 -13   1   37.40    2.30
   2 -13   1   35.70    2.50
  -2 -13  -1   36.50    2.50
   2 -13   1   38.00    3.10
  -2 -13  -1   34.90    2.00
   2 -13   1   33.70    2.60
   2 -13   1   38.00    2.70
  -2 -13  -1   39.40    2.40
   2 -13   1   34.00    2.50
  -2 -13  -1   39.60    3.00
   2  13   1   35.30    2.00
  -2  13  -1   39.70    2.70
  -2  13  -1   34.20    2.60
   2  13   1   37.70    2.90
   2  13   1   35.80    2.60
   2  13   1   38.20    2.10
  -3 -13  -1  204.88    5.60
  -3 -13  -1  215.08    5.70
  -3 -13  -1  208.98    5.10
  -3 -13  -1  208.38    5.20
   3 -13   1  210.78    6.00
   3 -13   1  208.48    5.70
   3 -13   1  201.98    6.10
   3 -13   1  209.98    5.80
   3 -13   1  206.88    5.70
  -3 -13  -1  203.38    5.80
   3 -13   1  209.58    5.90
   3  13   1  208.68    5.10
   3  13   1  205.78    6.20
  -3  13  -1  211.88    6.00
   3  13   1  201.88    5.60
   3  13   1  205.18    5.10
  -3  13  -1  212.18    5.60
   4 -13   1   36.80    2.90
  -4 -13  -1   33.30    2.00
  -4 -13  -1   32.60    2.50
   4 -13   1   36.40    2.90
   4 -13   1   38.90    3.10
   4 -13   1   33.00    2.50
  -4 -13  -1   31.60    2.50
   4 -13   1   29.20    2.50
  -4 -13  -1   34.20    1.80
   4 -13   1   34.00    2.50
  -4 -13  -1   36.80    2.50
   4  13   1   35.50    2.90
  -4  13  -1   27.10    2.40
   4  13   1   34.50    2.50
   4  13   1   33.80    1.90
  -4  13  -1   32.70    2.40
   4  13   1   31.80    1.80
  -5 -13  -1  170.48    5.10
  -5 -13  -1  157.58    4.90
  -5 -13  -1  171.68    4.90
   5 -13   1  162.38    5.40
  -5 -13  -1  163.78    4.30
   5 -13   1  165.48    5.30
   5 -13   1  168.78    5.20
   5 -13   1  169.18    5.50
  -5 -13  -1  165.58    4.20
   5 -13   1  156.78    5.30
   5 -13   1  170.88    5.00
   5  13   1  163.28    4.50
   5  13   1  165.98    4.30
   5  13   1  157.38    4.90
   5  13   1  166.78    4.50
   5  13   1  170.38    5.80
  -5  13  -1  173.48    5.40
   5  13   1  166.58    4.30
  -5  13  -1  165.28    4.70
  -6 -13  -1  239.68    5.60
  -6 -13  -1  242.08    6.30
  -6 -13  -1  240.08    6.40
   6 -13   1  250.27    7.00
   6 -13   1  234.78    6.40
   6 -13   1  237.28    6.90
   6 -13   1  231.08    6.90
   6 -13   1  248.88    6.70
  -6 -13  -1  239.58    6.60
   6 -13   1  233.58    6.90
  -6 -13  -1  247.28    5.70
   6  13   1  229.08    6.00
   6  13   1  232.38    7.20
  -6  13  -1  232.78    7.60
   6  13   1  240.38    6.10
   6  13   1  245.28    5.70
   6  13   1  242.38    6.30
   6  13   1  243.78    5.70
  -7 -13  -1   52.69    2.80
   7 -13   1   48.90    3.80
  -7 -13  -1   45.60    3.00
   7 -13   1   48.50    3.10
  -7 -13  -1   51.29    3.10
   7 -13   1   52.99    3.60
   7 -13   1   45.80    3.40
  -7 -13  -1   49.30    2.20
   7 -13   1   49.30    3.40
   7  13   1   45.70    3.80
   7  13   1   47.10    2.80
   7  13   1   47.80    2.60
   7  13   1   50.19    2.90
   7  13   1   53.99    2.30
   7  13   1   50.09    2.20
   8 -13   1   11.30    2.20
   8 -13   1   12.00    2.40
   8 -13   1    9.30    1.80
  -8 -13  -1    8.10    1.60
  -8 -13  -1   11.80    2.00
  -8 -13  -1    8.50    1.80
   8 -13   1    8.80    2.20
   8 -13   1    5.30    2.20
   8  13   1    9.60    1.30
   8  13   1   10.10    2.80
   8  13   1    9.70    1.70
   8  13   1    6.90    1.50
   8  13   1    6.60    1.80
   9 -13   1  146.89    5.10
   9 -13   1  148.79    5.90
  -9 -13  -1  144.29    5.10
   9 -13   1  150.38    5.80
   9 -13   1  149.79    5.80
   9 -13   1  139.39    5.30
   9  13   1  146.69    4.80
   9  13   1  151.48    6.40
   9  13   1  149.59    5.30
  -9  13  -1  146.29    5.10
   9  13   1  142.49    4.70
  10 -13   1  113.09    5.20
 -10 -13  -1  109.59    4.50
  10 -13   1  116.69    5.40
  10 -13   1  107.49    4.80
  10 -13   1  100.19    4.50
  10 -13   1   95.79    5.40
  10  13   1  113.69    4.20
 -10  13  -1  105.59    4.40
  10  13   1  101.09    4.80
  10  13   1  112.99    4.20
  10  13   1  109.79    5.70
  11 -13   1    6.90    2.20
  11 -13   1    7.60    2.70
  11 -13   1    8.60    2.60
  11 -13   1   12.10    2.80
 -11 -13  -1    5.30    1.90
  11 -13   1    5.30    2.00
  11  13   1    4.70    1.70
  11  13   1    5.30    2.70
  11  13   1    8.60    1.80
 -11  13  -1    6.90    2.00
  11  13   1    6.70    2.60
  12 -13   1   26.00    3.50
  12 -13   1   28.70    2.90
  12 -13   1   26.30    2.90
 -12 -13  -1   30.40    2.80
  12 -13   1   26.60    3.30
  12 -13   1   19.50    3.10
 -12  13  -1   26.30    3.00
  12  13   1   28.20    2.60
  12  13   1   27.30    3.80
  13 -13   1  123.19    5.80
 -13 -13  -1  108.69    4.70
  13 -13   1  109.69    5.00
  13 -13   1  111.89    5.80
  13 -13   1  113.99    5.10
  13 -13   1  110.29    6.10
  13  13   1  114.19    4.60
  13  13   1  112.69    6.30
  14 -13   1    7.00    3.00
  14 -13   1    9.90    3.00
  14 -13   1    3.70    3.10
  14 -13   1    7.50    2.30
  14 -13   1    6.70    2.40
  14  13   1   12.00    2.20
  14  13   1    3.80    3.20
  15 -13   1    4.00    2.80
  15 -13   1    6.60    3.50
  15 -13   1    9.00    3.10
  15 -13   1    6.20    2.30
  15  13   1    7.00    2.00
  15  13   1    2.90    3.40
  16 -13   1   17.30    4.20
  16 -13   1   21.90    3.70
  16 -13   1   16.40    3.50
  16 -13   1   18.70    2.90
  16  13   1   17.20    2.50
  16  13   1   17.40    4.10
  17 -13   1   45.70    4.50
  17 -13   1   53.09    5.70
  17 -13   1   41.70    3.80
  17 -13   1   48.00    4.90
  17  13   1   41.90    3.70
  17  13   1   50.09    5.30
  18 -13   1    5.20    3.60
  18 -13   1    6.10    3.90
  18 -13   1    4.10    3.20
  18  13   1    6.50    3.70
  19 -13   1   13.20    4.20
  19 -13   1    3.40    3.30
  19 -13   1    5.90    3.50
  19  13   1    5.90    4.10
  20 -13   1   36.70    4.80
  20 -13   1   40.40    5.60
  20  13   1   36.80    5.30
  19 -14  -1   26.80    4.50
  19 -14  -1   25.80    4.50
  19 -14  -1   33.30    5.40
  19  14  -1   32.10    5.20
  18 -14  -1   -1.30    3.20
  18 -14  -1    9.50    4.30
  18 -14  -1    1.20    3.50
  18  14  -1    8.60    4.10
  17 -14  -1   26.90    4.20
  17 -14  -1   25.50    3.90
  17 -14  -1   37.50    5.00
  17  14  -1   22.20    4.40
  16 -14  -1    1.90    2.40
  16 -14  -1    2.90    3.40
  16 -14  -1    2.50    3.20
  16 -14  -1    1.00    3.20
  16  14  -1    0.40    3.50
  16  14  -1    1.90    2.00
  15 -14  -1   51.39    4.10
  15 -14  -1   54.29    5.50
  15 -14  -1   61.79    5.00
  15 -14  -1   44.20    4.40
  15  14  -1   46.90    3.90
  15  14  -1   51.89    5.30
  14 -14  -1   15.00    2.70
  14 -14  -1   24.30    3.90
  14 -14  -1   17.10    2.80
  14 -14  -1    9.70    3.20
  14  14  -1   17.50    3.70
  14  14  -1   16.30    2.50
  14  14  -1   14.10    3.70
  13 -14  -1   31.50    3.90
  13 -14  -1   31.10    3.70
  13 -14  -1   25.70    3.50
  13 -14  -1   26.90    3.00
  13 -14  -1   30.80    3.20
  13  14  -1   26.70    3.70
  13  14  -1   31.20    4.20
  13  14  -1   32.00    2.90
  13  14  -1   31.40    2.90
  12 -14  -1    3.30    2.30
  12 -14  -1    3.30    2.80
  12 -14  -1    4.20    2.60
  12 -14  -1    3.00    2.00
  12 -14  -1    4.30    2.70
  12  14  -1    1.10    1.60
  12  14  -1    1.00    3.00
  12  14  -1    0.50    1.70
  12  14  -1    6.20    2.70
  11 -14  -1  287.97    8.90
  11 -14  -1  287.57    8.20
  11 -14  -1  284.87    9.00
  11 -14  -1  283.77    8.10
 -11 -14   1  263.07    8.70
  11 -14  -1  288.97    8.80
  11  14  -1  285.67    9.30
  11  14  -1  287.67    7.70
  11  14  -1  287.27    8.60
  11  14  -1  296.27    7.90
  10 -14  -1   53.19    4.50
  10 -14  -1   57.19    4.20
  10 -14  -1   49.10    3.80
 -10 -14   1   48.60    3.40
  10 -14  -1   50.29    4.20
 -10 -14   1   50.59    3.70
  10 -14  -1   51.69    4.10
  10  14  -1   51.39    3.90
  10  14  -1   54.79    3.40
  10  14  -1   61.49    5.10
  10  14  -1   58.19    3.30
   9 -14  -1    8.70    2.10
   9 -14  -1    5.60    2.20
  -9 -14   1    5.30    1.60
   9 -14  -1    3.70    2.20
  -9 -14   1    6.10    1.80
   9 -14  -1    8.10    2.50
   9 -14  -1    7.80    2.60
   9  14  -1    5.10    2.10
   9  14  -1    5.40    1.80
   9  14  -1    5.00    1.60
   9  14  -1    3.50    2.70
   8 -14  -1    7.70    2.60
   8 -14  -1    4.50    2.30
  -8 -14   1    9.50    1.80
   8 -14  -1    7.10    2.00
  -8 -14   1    9.90    2.00
   8 -14  -1    6.50    2.20
   8 -14  -1    6.10    2.30
   8  14  -1    8.00    2.00
   8  14  -1    6.50    2.80
   8  14  -1    7.70    1.80
   8  14  -1    9.60    1.70
  -8  14   1    6.00    1.50
   7 -14  -1  516.75   12.50
   7 -14  -1  506.45   12.40
  -7 -14   1  507.75   11.50
   7 -14  -1  471.45   11.60
   7 -14  -1  515.05   12.10
  -7 -14   1  524.75   12.00
   7 -14  -1  510.75   12.20
  -7 -14   1  499.85   11.30
   7  14  -1  518.95   12.80
  -7  14   1  508.45   11.00
   7  14  -1  524.05   11.70
   7  14  -1  524.35   11.70
   7  14  -1  510.25   11.30
  -6 -14   1   47.40    2.80
   6 -14  -1   48.80    3.20
   6 -14  -1   42.20    3.40
   6 -14  -1   47.40    3.70
   6 -14  -1   38.00    3.20
  -6 -14   1   51.09    3.10
   6 -14  -1   57.89    3.90
  -6 -14   1   49.60    3.10
   6  14  -1   47.10    3.00
   6  14  -1   49.30    2.70
  -6  14   1   48.20    2.70
   6  14  -1   49.70    2.90
   6  14  -1   47.80    3.90
   5 -14  -1    1.30    1.90
   5 -14  -1    5.10    2.00
   5 -14  -1    5.30    1.60
  -5 -14   1    4.80    1.50
   5 -14  -1    4.70    2.10
  -5 -14   1    4.70    1.40
  -5 -14   1    4.90    1.60
   5 -14  -1    3.30    1.50
   5  14  -1    3.60    1.40
   5  14  -1    2.30    1.10
   5  14  -1    7.20    2.30
   5  14  -1    3.50    0.90
  -4 -14   1   18.50    1.40
   4 -14  -1   16.20    1.80
  -4 -14   1   19.10    2.20
   4 -14  -1    9.80    2.20
  -4 -14   1   13.60    1.80
   4 -14  -1   13.80    1.90
   4 -14  -1   13.70    2.20
   4 -14  -1   14.20    2.30
  -4 -14   1   16.80    1.90
  -4 -14   1   17.70    1.60
   4  14  -1   14.30    1.90
   4  14  -1   18.50    1.80
   4  14  -1   12.20    2.20
  -4  14   1   17.50    1.80
  -3 -14   1  546.35   12.00
   3 -14  -1  528.85   12.20
   3 -14  -1  521.45   11.90
  -3 -14   1  541.55   11.40
  -3 -14   1  522.55   12.10
  -3 -14   1  561.94   11.80
   3 -14  -1  543.75   11.70
   3 -14  -1  520.25   12.40
  -3 -14   1  526.65   11.00
   3 -14  -1  538.35   12.30
  -3  14   1  535.05   11.50
   3  14  -1  537.05   11.40
  -3  14   1  535.75   12.30
   3  14  -1  544.15   12.50
   3  14  -1  532.15   11.90
  -2 -14   1  154.88    5.20
   2 -14  -1  154.58    4.90
  -2 -14   1  160.08    4.90
   2 -14  -1  159.08    5.20
  -2 -14   1  161.68    4.60
   2 -14  -1  155.78    4.40
   2 -14  -1  150.58    5.00
  -2 -14   1  158.78    4.30
  -2 -14   1  158.88    4.80
   2 -14  -1  157.38    5.50
   2  14  -1  165.58    5.40
   2  14  -1  156.38    4.90
  -2  14   1  160.68    4.80
  -1 -14   1   59.99    3.00
   1 -14  -1   58.19    3.50
  -1 -14   1   57.09    2.60
   1 -14  -1   66.09    3.20
  -1 -14   1   66.09    3.10
   1 -14  -1   61.19    2.50
   1 -14  -1   59.69    2.90
  -1 -14   1   59.29    3.50
  -1 -14   1   59.09    3.00
   1 -14  -1   59.39    3.30
   1  14  -1   58.29    3.40
   1  14  -1   64.19    3.10
  -1  14   1   60.49    3.30
  -1  14   1   62.19    3.10
   0 -14   1   40.50    2.80
   0 -14   1   37.00    2.80
   0 -14  -1   38.00    2.60
   0 -14  -1   39.80    2.50
   0 -14  -1   40.00    2.40
   0 -14   1   40.00    2.60
   0 -14  -1   37.80    2.90
   0 -14  -1   36.90    2.60
   0 -14   1   36.60    2.60
   0 -14   1   40.50    2.50
   0  14   1   37.60    2.90
   0  14   1   43.50    2.90
   0  14  -1   36.40    3.00
   0  14  -1   35.90    2.70
  -1 -14  -1   12.20    1.70
  -1 -14  -1   15.30    1.70
  -1 -14  -1   16.40    2.10
  -1 -14  -1   16.50    1.60
   1 -14   1   17.50    1.90
   1 -14   1   16.40    2.30
   1 -14   1   13.70    1.80
  -1 -14  -1   15.00    1.80
   1 -14   1   14.80    2.00
   1 -14   1   16.20    1.80
   1  14   1   18.80    2.20
  -1  14  -1   16.60    2.00
   1  14   1   14.00    1.90
  -1  14  -1   19.80    2.20
  -2 -14  -1   21.90    1.90
  -2 -14  -1   20.70    1.70
   2 -14   1   21.30    2.40
   2 -14   1   22.40    2.00
  -2 -14  -1   20.70    2.00
   2 -14   1   20.10    2.00
  -2 -14  -1   23.80    1.90
   2 -14   1   22.40    2.20
   2 -14   1   17.00    1.80
   2 -14   1   23.00    2.30
  -2 -14  -1   25.20    2.40
   2  14   1   17.30    2.00
  -2  14  -1   21.80    2.20
  -2  14  -1   23.30    2.20
   2  14   1   20.90    2.30
  -3 -14  -1   10.90    1.90
  -3 -14  -1    9.70    1.70
   3 -14   1    9.70    2.00
   3 -14   1   11.40    1.90
  -3 -14  -1   10.50    1.50
   3 -14   1   10.50    1.90
  -3 -14  -1    9.70    1.30
   3 -14   1   10.70    1.60
   3 -14   1    9.50    1.60
   3 -14   1   10.80    1.70
  -3 -14  -1   10.50    1.40
  -3  14  -1   12.90    2.00
   3  14   1   11.00    1.30
   3  14   1   12.50    1.40
  -3  14  -1   12.50    1.80
   3  14   1    9.00    2.10
   3  14   1   11.90    1.80
  -4 -14  -1    3.80    1.50
  -4 -14  -1    3.60    1.00
  -4 -14  -1    4.10    1.30
   4 -14   1    5.40    1.70
   4 -14   1    1.60    1.30
   4 -14   1    2.80    1.70
   4 -14   1    3.00    1.40
   4 -14   1    6.00    1.90
   4 -14   1    2.40    1.30
  -4 -14  -1    3.60    1.10
  -4 -14  -1    4.20    1.60
   4  14   1    4.20    1.10
   4  14   1    3.30    1.90
   4  14   1    4.70    1.20
   4  14   1    5.90    1.50
  -4  14  -1    3.30    1.50
  -4  14  -1    4.00    1.70
   5 -14   1   72.39    3.90
  -5 -14  -1   71.59    2.70
   5 -14   1   72.09    3.50
   5 -14   1   69.89    3.60
   5 -14   1   73.09    3.90
  -5 -14  -1   67.69    2.60
  -5 -14  -1   71.19    3.40
   5 -14   1   75.69    3.90
  -5 -14  -1   67.59    3.40
   5 -14   1   66.09    3.30
  -5 -14  -1   66.09    3.30
   5  14   1   67.89    2.60
  -5  14  -1   75.79    3.20
   5  14   1   65.89    3.30
   5  14   1   71.99    2.90
   5  14   1   71.59    2.90
   5  14   1   73.19    2.60
   5  14   1   67.89    4.10
  -5  14  -1   71.79    3.70
   6 -14   1   36.30    3.10
   6 -14   1   34.10    2.90
   6 -14   1   34.10    2.80
  -6 -14  -1   35.40    2.70
  -6 -14  -1   32.80    2.80
   6 -14   1   32.40    3.00
  -6 -14  -1   33.90    1.90
  -6 -14  -1   30.80    2.80
   6 -14   1   37.40    3.10
  -6 -14  -1   32.70    2.00
   6  14   1   31.30    2.30
   6  14   1   32.30    2.40
   6  14   1   35.30    2.00
   6  14   1   32.70    2.00
   6  14   1   34.40    2.70
   6  14   1   35.60    3.30
   7 -14   1  338.57    8.60
  -7 -14  -1  359.96    8.70
  -7 -14  -1  356.16    9.00
  -7 -14  -1  343.77    8.40
   7 -14   1  348.17    9.30
   7 -14   1  350.46    9.30
   7 -14   1  352.46    9.20
   7 -14   1  357.06    9.20
   7  14   1  344.27    7.80
   7  14   1  336.67    9.60
   7  14   1  334.37    8.80
   7  14   1  346.47    8.50
   7  14   1  357.46    8.20
   8 -14   1   32.50    3.00
  -8 -14  -1   43.10    3.30
  -8 -14  -1   43.10    2.90
   8 -14   1   36.90    3.50
   8 -14   1   38.50    2.90
   8 -14   1   44.00    3.40
   8 -14   1   42.10    3.50
   8  14   1   38.10    3.80
   8  14   1   42.40    2.90
   8  14   1   40.10    2.70
   9 -14   1    4.70    2.20
   9 -14   1    7.90    2.50
   9 -14   1    9.60    2.30
  -9 -14  -1    9.50    2.00
   9 -14   1    6.80    2.00
   9 -14   1    7.30    2.40
   9  14   1    8.00    1.80
  -9  14  -1    5.50    1.90
   9  14   1    7.90    1.70
   9  14   1    9.40    2.90
 -10 -14  -1    9.30    2.10
  10 -14   1    8.40    2.40
  10 -14   1   12.00    2.70
  10 -14   1    9.60    2.60
  10 -14   1   11.00    2.10
  10 -14   1    4.80    2.30
  10  14   1    4.80    2.80
  10  14   1    7.80    1.80
  10  14   1   10.70    1.80
 -10  14  -1    8.90    2.10
  11 -14   1  197.78    7.10
 -11 -14  -1  209.78    6.40
  11 -14   1  206.88    7.50
  11 -14   1  209.58    6.80
  11 -14   1  218.38    6.60
  11 -14   1  203.98    7.60
 -11  14  -1  187.98    6.00
  11  14   1  197.88    6.00
  11  14   1  196.08    7.70
  11  14   1  208.38    6.20
  12 -14   1    3.30    2.00
  12 -14   1    4.80    2.70
 -12 -14  -1    2.40    1.90
  12 -14   1    2.70    2.60
  12 -14   1    6.10    2.60
  12 -14   1    5.30    2.30
  12  14   1    6.60    1.80
  12  14   1    1.10    2.90
  13 -14   1    7.90    2.90
  13 -14   1    9.10    3.10
  13 -14   1    9.20    2.40
  13 -14   1    5.60    2.70
  13 -14   1    6.90    2.20
  13  14   1    6.60    1.90
  13  14   1    2.90    3.10
  14 -14   1    7.60    2.90
  14 -14   1    6.90    2.90
  14 -14   1    8.10    3.20
  14 -14   1   10.00    2.40
  14 -14   1    7.20    2.50
  14  14   1    6.60    2.00
  14  14   1    6.80    3.40
  15 -14   1   93.09    5.10
  15 -14   1   80.89    5.60
  15 -14   1   94.79    6.00
  15 -14   1   96.09    5.00
  15 -14   1   90.19    6.30
  15  14   1   83.19    6.40
  15  14   1   84.89    4.40
  16 -14   1   11.30    3.40
  16 -14   1   15.00    3.90
  16 -14   1   12.80    3.60
  16 -14   1   11.00    2.60
  16  14   1   11.40    3.80
  16  14   1   11.40    2.30
  17 -14   1    6.60    3.40
  17 -14   1   14.80    3.90
  17 -14   1   10.60    3.30
  17  14   1    5.20    2.20
  17  14   1   16.30    4.10
  18 -14   1    1.70    3.30
  18 -14   1    4.00    3.40
  18 -14   1   16.90    4.40
  18  14   1   12.50    4.30
  19 -14   1   88.19    6.80
  19 -14   1  102.69    6.80
  19 -14   1  115.09    7.80
  19  14   1  112.59    7.60
  19 -15  -1   58.99    6.20
  19 -15  -1   58.39    6.10
  19 -15  -1   52.29    5.40
  19  15  -1   53.99    6.10
  18 -15  -1    0.10    3.30
  18 -15  -1    9.60    4.00
  18 -15  -1   -2.20    3.40
  18  15  -1    0.30    3.80
  17 -15  -1   67.69    5.80
  17 -15  -1   79.69    6.00
  17 -15  -1   81.19    7.20
  17  15  -1   67.39    6.20
  16 -15  -1    3.60    3.60
  16 -15  -1   -1.70    3.10
  16 -15  -1    1.50    3.30
  16  15  -1    2.70    2.00
  16  15  -1    4.70    3.90
  15 -15  -1   35.30    3.50
  15 -15  -1   45.70    5.00
  15 -15  -1   44.90    4.60
  15 -15  -1   35.10    4.20
  15  15  -1   27.00    4.40
  15  15  -1   35.60    3.20
  14 -15  -1    2.00    2.30
  14 -15  -1    8.20    3.10
  14 -15  -1    3.00    3.00
  14 -15  -1    2.00    2.90
  14 -15  -1    2.70    2.30
  14  15  -1   -5.30    3.00
  14  15  -1    1.10    1.80
  13 -15  -1  127.39    6.40
  13 -15  -1  126.89    6.20
  13 -15  -1  133.29    5.70
  13 -15  -1  119.89    5.70
  13 -15  -1  133.39    6.60
  13  15  -1  124.59    5.30
  13  15  -1  130.39    5.10
  13  15  -1  129.39    7.00
  12 -15  -1    3.50    2.80
  12 -15  -1    4.00    2.60
  12 -15  -1    2.30    2.20
  12 -15  -1    3.30    2.70
  12 -15  -1    0.80    2.10
  12  15  -1    4.30    1.90
  12  15  -1    1.90    1.60
  12  15  -1    4.10    3.20
  11 -15  -1    7.80    2.60
  11 -15  -1    7.40    2.20
  11 -15  -1   10.80    2.80
  11 -15  -1    7.50    2.80
  11 -15  -1    8.60    2.40
  11  15  -1    6.80    2.70
  11  15  -1    8.60    1.90
  11  15  -1   11.60    3.40
  11  15  -1   11.90    2.10
 -10 -15   1   33.10    3.20
  10 -15  -1   40.60    3.70
  10 -15  -1   36.30    3.10
  10 -15  -1   36.50    3.70
  10 -15  -1   32.50    3.20
  10 -15  -1   31.70    3.60
  10  15  -1   38.70    3.10
  10  15  -1   36.90    3.00
  10  15  -1   40.40    4.00
  10  15  -1   37.20    3.40
   9 -15  -1  204.68    6.60
   9 -15  -1  206.88    7.00
   9 -15  -1  209.68    7.30
   9 -15  -1  211.88    7.10
  -9 -15   1  201.68    6.70
   9 -15  -1  210.48    7.30
  -9 -15   1  221.68    6.10
   9  15  -1  214.18    7.90
   9  15  -1  219.88    6.80
   9  15  -1  218.58    6.40
   9  15  -1  208.88    6.10
   8 -15  -1    6.60    2.20
   8 -15  -1    7.80    2.10
   8 -15  -1    6.70    2.40
  -8 -15   1    8.40    1.90
  -8 -15   1    8.40    1.80
   8 -15  -1    5.00    2.30
   8 -15  -1    7.50    2.50
   8  15  -1    6.80    2.00
   8  15  -1    9.50    1.90
   8  15  -1    7.50    1.70
   8  15  -1    9.00    2.90
   7 -15  -1    5.80    2.30
  -7 -15   1    6.40    1.90
  -7 -15   1    3.70    1.70
   7 -15  -1    4.50    2.40
  -7 -15   1    4.00    1.60
   7 -15  -1    5.30    1.90
   7 -15  -1    3.40    1.90
   7 -15  -1    2.80    2.20
  -7  15   1    4.50    1.50
   7  15  -1    6.40    2.70
   7  15  -1    2.90    1.40
   7  15  -1    3.30    1.70
   7  15  -1    3.90    1.70
   6 -15  -1   17.60    2.20
  -6 -15   1   14.60    2.00
   6 -15  -1   14.30    2.60
  -6 -15   1   15.20    2.10
   6 -15  -1   19.00    2.40
   6 -15  -1   14.60    2.60
  -6 -15   1   14.00    2.20
   6 -15  -1   12.10    2.50
   6  15  -1   17.00    1.80
   6  15  -1   16.20    2.90
   6  15  -1   16.40    2.00
  -6  15   1   15.30    1.80
   6  15  -1   16.70    2.10
   5 -15  -1  801.42   17.80
  -5 -15   1  792.12   16.70
  -5 -15   1  797.32   17.00
   5 -15  -1  796.72   17.60
   5 -15  -1  810.02   17.10
   5 -15  -1  797.82   17.70
   5 -15  -1  793.22   17.10
  -5 -15   1  821.52   17.30
   5  15  -1  801.42   17.90
   5  15  -1  817.32   17.10
   5  15  -1  790.82   16.60
   4 -15  -1   19.90    2.60
  -4 -15   1   23.50    1.90
  -4 -15   1   25.80    2.20
  -4 -15   1   21.30    2.40
   4 -15  -1   22.60    2.70
  -4 -15   1   20.90    2.10
   4 -15  -1   20.20    2.20
   4 -15  -1   21.50    2.10
   4 -15  -1   20.00    2.40
   4  15  -1   20.30    2.20
   4  15  -1   21.50    2.70
   4  15  -1   21.80    1.90
  -3 -15   1    3.50    1.30
   3 -15  -1    7.50    2.20
  -3 -15   1    3.40    1.10
  -3 -15   1    5.60    1.80
  -3 -15   1    5.40    1.50
  -3 -15   1    5.20    1.40
   3 -15  -1    5.20    1.70
   3 -15  -1    4.30    1.90
   3 -15  -1    5.60    1.80
   3 -15  -1    3.50    1.30
  -3  15   1    5.30    1.50
   3  15  -1    2.30    1.90
  -3  15   1    7.60    1.90
   3  15  -1    4.80    1.60
  -2 -15   1    6.20    1.60
   2 -15  -1    7.20    1.70
  -2 -15   1    5.80    1.50
  -2 -15   1    6.10    2.00
  -2 -15   1    6.30    1.30
  -2 -15   1    5.30    1.50
   2 -15  -1    7.10    1.80
   2 -15  -1    6.40    2.10
   2 -15  -1    7.50    2.00
   2 -15  -1    9.20    1.40
  -2  15   1    4.90    1.60
  -2  15   1    8.00    1.90
   2  15  -1    7.60    2.00
   2  15  -1    8.30    1.80
   1 -15  -1  366.66    9.40
  -1 -15   1  347.97    9.10
  -1 -15   1  378.06    9.00
   1 -15  -1  348.17    9.00
   1 -15  -1  362.16    8.90
   1 -15  -1  367.36    8.80
  -1 -15   1  349.27    8.60
  -1 -15   1  354.76    8.60
   1 -15  -1  360.76    8.80
  -1 -15   1  361.16    8.30
  -1  15   1  389.36    8.90
  -1  15   1  366.36    9.10
   1  15  -1  366.66    8.90
   1  15  -1  383.06    9.30
   0 -15   1  150.08    4.90
   0 -15  -1  147.59    5.30
   0 -15   1  142.29    5.10
   0 -15  -1  147.19    4.70
   0 -15   1  144.39    4.70
   0 -15   1  150.08    4.50
   0 -15  -1  145.69    4.50
   0 -15  -1  146.69    4.70
   0 -15   1  143.69    4.70
   0  15   1  146.79    5.00
   0  15  -1  146.89    5.10
   0  15   1  151.48    5.00
   0  15  -1  149.29    4.90
  -1 -15  -1  443.96   10.60
   1 -15   1  442.66   10.70
   1 -15   1  420.56   10.00
   1 -15   1  425.06   10.30
  -1 -15  -1  443.66   10.10
  -1 -15  -1  448.86    9.80
   1 -15   1  447.86   10.30
  -1 -15  -1  408.46   10.10
  -1 -15  -1  448.36   10.00
   1 -15   1  451.15   10.10
   1  15   1  431.66   10.50
   1  15   1  457.15   10.50
  -1  15  -1  444.36   10.40
  -1  15  -1  442.96   10.40
   2 -15   1   80.59    3.50
   2 -15   1   75.39    3.90
   2 -15   1   77.89    3.60
  -2 -15  -1   84.19    3.90
   2 -15   1   74.99    3.50
  -2 -15  -1   82.89    3.50
  -2 -15  -1   72.89    3.30
  -2 -15  -1   73.49    3.20
   2 -15   1   74.99    3.20
  -2 -15  -1   76.29    3.00
   2 -15   1   72.29    4.00
   2  15   1   78.79    3.60
  -2  15  -1   66.49    3.60
   2  15   1   74.39    3.90
  -2  15  -1   80.49    3.60
  -3 -15  -1  339.17    8.60
  -3 -15  -1  331.37    8.30
   3 -15   1  344.77    8.20
   3 -15   1  334.07    8.50
   3 -15   1  333.27    8.90
   3 -15   1  341.67    8.30
  -3 -15  -1  338.27    7.60
  -3 -15  -1  323.07    8.20
  -3 -15  -1  333.87    7.80
   3 -15   1  334.87    8.40
   3 -15   1  337.97    8.70
   3  15   1  332.27    7.70
  -3  15  -1  327.37    8.60
   3  15   1  322.97    8.70
   3  15   1  332.47    8.30
  -3  15  -1  333.17    8.20
   3  15   1  321.57    7.50
   4 -15   1    4.80    1.60
   4 -15   1    5.70    1.60
   4 -15   1    5.80    1.90
   4 -15   1    2.80    1.80
  -4 -15  -1    5.20    1.80
  -4 -15  -1    4.80    1.20
   4 -15   1    5.80    1.90
  -4 -15  -1    4.40    1.40
  -4 -15  -1    3.80    1.50
  -4 -15  -1    3.70    1.30
   4 -15   1    2.50    1.50
   4  15   1    6.80    1.20
  -4  15  -1    4.20    1.90
  -4  15  -1    5.10    1.60
   4  15   1    6.00    2.00
   4  15   1    6.10    1.60
   4  15   1    6.30    1.30
   5 -15   1  145.79    5.10
  -5 -15  -1  148.99    4.10
  -5 -15  -1  151.68    4.90
   5 -15   1  148.79    5.30
  -5 -15  -1  145.09    4.90
  -5 -15  -1  139.19    4.20
  -5 -15  -1  148.39    5.00
   5 -15   1  137.39    4.80
   5 -15   1  144.19    5.40
   5 -15   1  146.39    5.30
  -5  15  -1  150.28    5.30
   5  15   1  140.39    4.80
  -5  15  -1  142.29    5.40
   5  15   1  147.19    4.10
   5  15   1  144.79    5.70
   5  15   1  142.59    4.10
  -6 -15  -1   68.79    3.70
   6 -15   1   71.89    3.60
   6 -15   1   73.09    3.90
   6 -15   1   75.29    4.20
   6 -15   1   69.29    4.20
   6 -15   1   77.19    4.30
  -6 -15  -1   77.29    3.80
   6  15   1   70.69    3.10
   6  15   1   71.09    2.80
   6  15   1   72.99    2.80
   6  15   1   69.29    4.50
   6  15   1   76.29    3.60
  -7 -15  -1  148.89    5.20
   7 -15   1  153.28    5.80
   7 -15   1  143.49    5.60
  -7 -15  -1  151.98    5.10
   7 -15   1  152.78    5.10
   7 -15   1  150.08    5.70
   7 -15   1  148.19    5.70
   7  15   1  151.08    4.70
   7  15   1  150.88    6.20
   7  15   1  155.58    5.10
  -8 -15  -1    5.90    1.80
   8 -15   1   12.70    2.60
   8 -15   1    7.60    2.30
   8 -15   1   12.80    2.50
  -8 -15  -1    7.90    2.00
   8 -15   1   12.10    2.60
   8 -15   1    7.10    2.00
   8  15   1   11.90    1.90
   8  15   1    7.20    1.60
   8  15   1   12.90    3.00
   9 -15   1  267.27    8.20
   9 -15   1  282.77    8.20
   9 -15   1  268.07    7.50
   9 -15   1  274.97    8.30
  -9 -15  -1  270.97    7.50
   9 -15   1  270.57    8.30
   9  15   1  271.07    8.90
  -9  15  -1  264.57    7.40
   9  15   1  268.17    7.30
   9  15   1  267.27    7.10
 -10 -15  -1   10.60    2.20
  10 -15   1   13.60    2.80
  10 -15   1   15.00    2.90
  10 -15   1   12.10    2.70
  10 -15   1   11.00    2.30
  10 -15   1   12.80    2.60
  10  15   1   10.70    2.00
 -10  15  -1    8.10    2.10
  10  15   1   10.70    1.80
  10  15   1    9.10    3.10
  11 -15   1   36.80    3.10
  11 -15   1   46.60    4.10
  11 -15   1   39.20    3.50
 -11 -15  -1   40.10    3.60
  11 -15   1   44.30    4.10
  11 -15   1   40.00    3.70
 -11  15  -1   43.60    3.60
  11  15   1   39.70    4.30
  11  15   1   39.30    3.10
  11  15   1   45.40    3.20
  12 -15   1    5.50    2.70
  12 -15   1   11.20    3.00
  12 -15   1    7.60    2.20
  12 -15   1    8.50    2.50
 -12 -15  -1   12.90    2.30
  12 -15   1    9.40    2.80
  12  15   1    7.40    3.30
  12  15   1    8.10    1.90
  13 -15   1  159.78    6.80
  13 -15   1  159.48    6.00
  13 -15   1  153.58    6.20
  13 -15   1  155.68    6.90
  13 -15   1  146.39    6.90
  13  15   1  150.18    5.40
  13  15   1  152.88    7.40
  14 -15   1    0.50    2.70
  14 -15   1    0.10    2.10
  14 -15   1    0.50    2.90
  14 -15   1    1.30    2.70
  14 -15   1   -3.30    2.10
  14  15   1   -0.80    3.10
  14  15   1   -1.60    1.70
  15 -15   1   30.20    3.40
  15 -15   1   36.30    4.30
  15 -15   1   35.90    3.70
  15 -15   1   40.90    4.90
  15 -15   1   33.80    4.10
  15  15   1   36.20    3.10
  15  15   1   34.10    4.60
  16 -15   1   15.20    2.80
  16 -15   1   24.70    4.40
  16 -15   1   13.40    3.50
  16 -15   1   15.50    3.70
  16  15   1   11.70    2.40
  16  15   1   10.90    3.90
  17 -15   1  108.39    7.20
  17 -15   1  105.29    7.00
  17 -15   1   92.79    6.40
  17  15   1  102.59    7.20
  17  15   1   87.49    5.60
  18 -15   1    4.00    3.90
  18 -15   1   -0.30    3.20
  18 -15   1    7.70    3.70
  18  15   1    7.90    4.00
  19 -15   1    6.10    3.70
  19 -15   1    7.40    4.10
  19  15   1   12.50    4.30
  19 -16  -1    9.40    3.90
  19 -16  -1   21.20    4.70
  19  16  -1   17.50    4.80
  18 -16  -1   30.80    4.70
  18 -16  -1   25.90    4.40
  18 -16  -1   32.60    5.20
  18  16  -1   33.50    5.40
  17 -16  -1   28.00    4.60
  17 -16  -1   26.40    4.30
  17 -16  -1   32.70    4.90
  17  16  -1   29.00    5.00
  16 -16  -1    4.80    3.30
  16 -16  -1    3.20    3.20
  16 -16  -1    4.20    3.30
  16  16  -1    2.60    3.90
  15 -16  -1  111.49    5.60
  15 -16  -1  101.99    6.40
  15 -16  -1  105.49    6.70
  15 -16  -1   99.39    6.50
  15  16  -1  101.19    5.00
  15  16  -1  108.39    7.20
  14 -16  -1   24.10    3.20
  14 -16  -1   21.90    3.90
  14 -16  -1   28.10    4.00
  14 -16  -1   19.60    3.50
  14 -16  -1   19.80    3.20
  14  16  -1   25.50    4.40
  14  16  -1   22.00    2.70
  13 -16  -1    1.10    2.70
  13 -16  -1    0.90    2.40
  13 -16  -1    5.40    2.30
  13 -16  -1    4.00    2.90
  13 -16  -1    8.10    3.00
  13  16  -1    1.40    1.80
  13  16  -1    2.10    3.00
  13  16  -1    0.70    3.30
  12 -16  -1   22.00    3.40
  12 -16  -1   19.20    3.00
  12 -16  -1   17.50    3.50
  12 -16  -1   15.50    2.60
  12 -16  -1   14.30    3.20
  12  16  -1   12.60    2.20
  12  16  -1   15.60    3.60
  12  16  -1   23.20    2.70
  11 -16  -1  133.09    5.80
  11 -16  -1  123.39    6.10
  11 -16  -1  123.09    6.10
  11 -16  -1  127.89    6.30
  11 -16  -1  128.59    5.50
  11  16  -1  135.99    7.00
  11  16  -1  131.09    5.00
  11  16  -1  147.29    5.30
  10 -16  -1   14.80    2.50
  10 -16  -1   15.50    3.00
  10 -16  -1   17.70    3.20
  10 -16  -1   15.70    2.80
  10 -16  -1   15.30    2.80
  10  16  -1   14.50    3.40
  10  16  -1   18.00    2.40
  10  16  -1   17.40    2.20
   9 -16  -1   -0.20    1.90
   9 -16  -1    3.40    2.60
   9 -16  -1    6.30    2.50
   9 -16  -1   -1.50    2.10
  -9 -16   1    0.30    2.20
  -9 -16   1    1.90    1.60
   9 -16  -1    2.90    2.30
   9  16  -1   -2.30    2.70
   9  16  -1    0.30    1.70
   9  16  -1   -1.50    1.40
   8 -16  -1   62.59    4.10
   8 -16  -1   64.99    4.00
   8 -16  -1   58.59    4.60
   8 -16  -1   56.49    4.20
  -8 -16   1   69.29    4.00
  -8 -16   1   60.69    3.50
   8 -16  -1   56.59    4.30
   8  16  -1   73.49    4.30
   8  16  -1   63.99    3.40
   8  16  -1   61.49    3.80
   8  16  -1   71.49    5.20
   7 -16  -1  294.87    8.60
   7 -16  -1  287.17    8.40
  -7 -16   1  280.27    7.90
   7 -16  -1  277.27    8.60
  -7 -16   1  281.17    7.60
  -7 -16   1  295.47    7.40
   7 -16  -1  282.47    7.80
   7 -16  -1  281.17    8.00
   7  16  -1  269.57    7.20
   7  16  -1  278.17    7.70
   7  16  -1  269.17    8.80
   7  16  -1  284.27    7.60
  -7  16   1  277.77    7.30
   6 -16  -1   83.79    4.00
  -6 -16   1   85.19    4.10
  -6 -16   1   85.39    3.80
  -6 -16   1   87.49    4.20
   6 -16  -1   84.79    4.80
   6 -16  -1   79.79    4.20
   6 -16  -1   89.89    5.00
   6 -16  -1   85.49    4.80
   6  16  -1   81.19    5.00
   6  16  -1   84.59    3.80
   6  16  -1   79.29    3.50
   6  16  -1   88.79    4.00
   5 -16  -1   13.10    2.70
  -5 -16   1   13.70    2.30
   5 -16  -1   13.60    2.00
   5 -16  -1   14.90    2.20
   5 -16  -1   15.80    2.60
  -5 -16   1   14.60    2.00
   5 -16  -1    9.80    2.60
  -5 -16   1   10.70    1.80
   5  16  -1   12.00    1.70
   5  16  -1   13.30    2.10
   5  16  -1   10.70    2.70
   4 -16  -1  150.38    5.50
   4 -16  -1  147.89    5.30
  -4 -16   1  145.09    4.90
   4 -16  -1  151.08    5.70
  -4 -16   1  147.99    5.30
   4 -16  -1  152.78    5.70
   4 -16  -1  152.98    4.80
   4  16  -1  155.48    5.20
   4  16  -1  148.39    4.60
  -4  16   1  148.99    5.60
   4  16  -1  153.28    5.90
   3 -16  -1  434.66   10.30
   3 -16  -1  430.16    9.80
   3 -16  -1  418.06   10.80
  -3 -16   1  427.06   10.50
  -3 -16   1  440.56   10.00
  -3 -16   1  419.36   10.20
  -3 -16   1  431.96    9.70
   3 -16  -1  433.66   10.60
  -3 -16   1  428.36   10.00
   3 -16  -1  428.76   10.40
  -3  16   1  421.36    9.80
   3  16  -1  416.46   10.20
  -3  16   1  426.66   10.60
   3  16  -1  418.16   10.80
  -2 -16   1    6.20    1.70
  -2 -16   1    3.40    1.90
  -2 -16   1    5.40    1.70
   2 -16  -1    3.20    1.70
  -2 -16   1    4.70    1.50
   2 -16  -1    4.70    1.70
   2 -16  -1    2.80    1.90
   2 -16  -1    6.10    2.00
  -2 -16   1    5.40    1.30
   2 -16  -1    4.30    1.20
  -2  16   1    2.90    1.60
   2  16  -1    6.00    2.10
   2  16  -1    7.80    1.80
  -2  16   1    5.90    1.90
  -1 -16   1    2.40    1.60
   1 -16  -1    1.90    1.70
   1 -16  -1    1.00    2.00
   1 -16  -1    5.00    1.60
  -1 -16   1    2.40    1.40
  -1 -16   1    2.90    1.50
  -1 -16   1    2.40    1.90
   1 -16  -1    3.20    1.50
  -1 -16   1    3.80    1.40
   1  16  -1    2.70    1.60
  -1  16   1    3.40    1.70
   1  16  -1    4.00    2.00
  -1  16   1    2.20    1.70
   0 -16  -1   19.00    2.00
   0 -16   1   21.00    2.10
   0 -16   1   21.30    2.20
   0 -16   1   22.00    2.60
   0 -16  -1   19.10    2.10
   0 -16  -1   19.30    2.50
   0 -16   1   23.70    2.20
   0 -16   1   21.60    2.20
   0 -16  -1   20.50    2.30
   0  16   1   20.00    2.30
   0  16  -1   24.60    2.50
   0  16  -1   16.50    2.10
   0  16   1   25.30    2.50
  -1 -16  -1  199.48    5.80
  -1 -16  -1  204.38    5.50
   1 -16   1  183.38    5.80
  -1 -16  -1  203.58    5.90
   1 -16   1  198.38    5.80
   1 -16   1  192.98    5.80
  -1 -16  -1  203.98    6.40
   1 -16   1  199.98    6.50
   1 -16   1  199.48    6.10
  -1  16  -1  206.18    6.10
   1  16   1  196.78    6.00
   1  16   1  205.68    6.20
  -1  16  -1  196.08    6.10
   2 -16   1    1.20    1.70
  -2 -16  -1    0.60    1.40
  -2 -16  -1    2.50    1.90
   2 -16   1    0.10    1.20
   2 -16   1   -0.60    1.30
   2 -16   1    1.30    1.60
  -2 -16  -1   -0.30    1.40
   2 -16   1    3.10    1.60
  -2 -16  -1    1.30    1.20
   2 -16   1    1.30    2.00
   2  16   1    2.00    1.60
   2  16   1    0.70    1.80
  -2  16  -1   -1.00    1.60
  -2  16  -1   -1.00    1.70
   3 -16   1   25.10    2.40
  -3 -16  -1   27.20    2.20
   3 -16   1   24.20    2.30
   3 -16   1   23.70    2.70
   3 -16   1   20.70    2.20
  -3 -16  -1   29.30    2.10
  -3 -16  -1   27.20    2.40
   3 -16   1   23.20    2.50
  -3 -16  -1   21.70    2.50
   3 -16   1   23.50    2.80
  -3  16  -1   25.80    2.80
   3  16   1   24.60    2.50
  -3  16  -1   28.40    2.50
   3  16   1   28.70    3.00
   4 -16   1  159.58    5.30
  -4 -16  -1  174.18    5.80
   4 -16   1  172.38    5.50
   4 -16   1  178.48    6.10
   4 -16   1  179.38    5.80
  -4 -16  -1  165.68    4.70
  -4 -16  -1  169.08    5.40
  -4 -16  -1  175.18    4.90
   4 -16   1  178.58    5.90
   4  16   1  166.68    4.70
   4  16   1  162.68    6.10
  -4  16  -1  175.18    5.90
  -4  16  -1  159.38    5.30
   4  16   1  174.68    4.60
   4  16   1  168.08    5.50
   5 -16   1  224.08    7.00
   5 -16   1  219.68    6.90
  -5 -16  -1  231.88    6.70
   5 -16   1  226.68    6.70
  -5 -16  -1  213.68    6.40
   5 -16   1  219.98    6.40
   5 -16   1  219.18    6.80
  -5 -16  -1  237.18    6.60
  -5 -16  -1  227.38    5.80
   5  16   1  217.58    7.40
  -5  16  -1  233.48    7.00
   5  16   1  218.48    5.70
   5  16   1  220.18    5.60
   5  16   1  220.08    6.40
  -6 -16  -1    9.60    2.00
   6 -16   1   11.00    2.40
   6 -16   1    7.90    2.30
   6 -16   1   11.70    2.60
   6 -16   1   11.40    2.00
   6 -16   1    9.10    2.10
   6  16   1    8.80    1.90
   6  16   1   11.20    2.80
   7 -16   1  108.39    5.10
   7 -16   1  111.39    5.20
   7 -16   1  100.99    4.80
  -7 -16  -1  112.79    4.60
   7 -16   1  102.99    4.40
  -7 -16  -1   96.19    4.40
   7 -16   1  103.69    5.10
   7  16   1  107.29    3.90
   7  16   1  102.59    4.20
   7  16   1  113.99    5.70
   8 -16   1   16.20    2.80
   8 -16   1   22.30    2.80
   8 -16   1   21.50    2.90
   8 -16   1   21.20    2.50
  -8 -16  -1   22.20    2.50
  -8 -16  -1   21.40    2.50
   8 -16   1   21.90    2.80
   8  16   1   21.00    2.10
   8  16   1   18.40    2.30
   8  16   1   13.30    3.00
   9 -16   1   21.50    3.00
   9 -16   1   21.60    3.00
  -9 -16  -1   21.40    2.50
   9 -16   1   21.00    2.60
   9 -16   1   20.40    2.90
   9 -16   1   22.20    3.10
   9  16   1   18.40    3.30
  -9  16  -1   19.60    2.40
   9  16   1   17.60    2.10
   9  16   1   19.70    2.40
 -10 -16  -1    6.80    2.00
  10 -16   1    8.20    2.70
  10 -16   1    9.10    2.80
  10 -16   1    6.40    2.50
  10 -16   1    8.00    2.50
  10 -16   1    5.90    2.00
 -10  16  -1    7.70    2.10
  10  16   1   11.60    2.10
  10  16   1    6.00    1.70
  10  16   1    6.30    3.10
  11 -16   1  184.58    6.30
  11 -16   1  182.18    6.70
  11 -16   1  178.18    7.10
 -11 -16  -1  181.98    6.10
  11 -16   1  186.38    7.20
  11 -16   1  183.38    7.10
  11  16   1  173.48    7.70
  11  16   1  176.08    5.90
  11  16   1  192.58    5.90
  12 -16   1   58.79    4.70
  12 -16   1   59.89    4.90
 -12 -16  -1   61.89    4.00
  12 -16   1   58.39    4.20
  12 -16   1   61.09    4.90
  12 -16   1   68.89    5.10
  12  16   1   62.39    5.30
  12  16   1   64.69    3.70
  13 -16   1    7.40    3.10
  13 -16   1    9.20    3.10
  13 -16   1    6.10    2.90
  13 -16   1    7.00    2.60
  13 -16   1    4.80    2.30
  13  16   1    1.30    3.40
  13  16   1    5.30    1.90
  14 -16   1    9.20    3.30
  14 -16   1    2.30    2.40
  14 -16   1    4.60    2.30
  14 -16   1    8.40    3.10
  14 -16   1    8.10    3.20
  14  16   1    5.20    3.60
  14  16   1    5.50    1.90
  15 -16   1  108.09    6.60
  15 -16   1  101.49    6.60
  15 -16   1  108.99    5.80
  15 -16   1  103.49    6.30
  15  16   1  113.09    7.20
  15  16   1  110.39    4.90
  16 -16   1   12.20    3.70
  16 -16   1    6.20    3.40
  16 -16   1    0.90    3.20
  16 -16   1    8.30    3.00
  16  16   1   11.50    4.10
  16  16   1    7.50    2.20
  17 -16   1    3.90    3.60
  17 -16   1    1.80    3.50
  17 -16   1    4.50    3.40
  17  16   1    7.40    3.90
  18 -16   1   35.70    5.10
  18 -16   1   34.20    4.80
  18 -16   1   34.80    4.60
  18  16   1   31.00    5.10
  19 -16   1   62.39    5.80
  19 -16   1   82.79    7.10
  19  16   1   64.89    6.50
  18 -17  -1    9.60    3.90
  18 -17  -1    9.00    3.90
  18 -17  -1   20.00    4.50
  18  17  -1   12.70    4.80
  17 -17  -1   22.80    4.50
  17 -17  -1   25.70    4.40
  17 -17  -1   19.90    4.30
  17  17  -1   18.40    4.70
  16 -17  -1   62.89    5.60
  16 -17  -1   76.89    6.70
  16 -17  -1   62.49    5.50
  16  17  -1   69.39    6.20
  15 -17  -1    0.70    2.80
  15 -17  -1    5.20    3.20
  15 -17  -1    4.60    3.30
  15 -17  -1    1.40    3.30
  15  17  -1    0.10    2.00
  15  17  -1    1.60    3.70
  14 -17  -1    2.50    2.70
  14 -17  -1    5.80    3.20
  14 -17  -1    1.50    2.30
  14 -17  -1    1.40    3.00
  14 -17  -1    2.30    3.10
  14  17  -1    2.80    2.00
  14  17  -1    1.00    3.60
  13 -17  -1   43.60    4.40
  13 -17  -1   49.00    4.10
  13 -17  -1   49.30    4.70
  13 -17  -1   44.90    4.60
  13 -17  -1   47.00    4.40
  13  17  -1   40.50    4.80
  13  17  -1   48.20    3.80
  12 -17  -1   86.09    5.00
  12 -17  -1   92.39    5.80
  12 -17  -1   85.19    4.90
  12 -17  -1   94.69    5.70
  12 -17  -1   86.89    5.60
  12  17  -1   81.09    4.40
  12  17  -1   84.19    6.30
  12  17  -1   84.19    4.30
  11 -17  -1    0.80    2.50
  11 -17  -1    0.10    2.80
  11 -17  -1    1.50    2.10
  11 -17  -1    0.90    2.50
  11 -17  -1    2.50    2.40
  11  17  -1   -0.10    3.10
  11  17  -1   -0.60    1.60
  11  17  -1    3.10    1.90
  10 -17  -1   64.39    4.80
  10 -17  -1   61.09    4.50
  10 -17  -1   61.69    4.80
  10 -17  -1   63.39    4.30
  10 -17  -1   54.59    4.40
  10  17  -1   64.39    3.70
  10  17  -1   55.39    4.80
  10  17  -1   62.29    3.90
   9 -17  -1   26.90    2.90
   9 -17  -1   21.10    3.30
   9 -17  -1   27.00    3.20
   9 -17  -1   24.20    3.30
   9 -17  -1   23.50    3.50
   9  17  -1   27.80    2.60
   9  17  -1   25.90    4.00
   9  17  -1   23.90    2.60
   8 -17  -1  213.38    7.30
   8 -17  -1  200.08    6.70
   8 -17  -1  219.78    7.00
   8 -17  -1  213.58    7.50
   8 -17  -1  223.18    7.60
  -8 -17   1  214.28    6.20
   8  17  -1  200.28    7.90
   8  17  -1  206.98    6.10
   8  17  -1  211.08    6.60
   7 -17  -1    3.00    2.00
   7 -17  -1    4.90    2.60
  -7 -17   1    2.30    1.80
   7 -17  -1    5.80    2.60
   7 -17  -1    2.40    2.50
  -7 -17   1    2.60    1.70
   7 -17  -1    6.30    2.20
  -7 -17   1    6.80    2.50
   7  17  -1    5.20    1.70
   7  17  -1    4.60    1.80
   7  17  -1    1.80    2.80
   6 -17  -1  189.28    6.90
   6 -17  -1  191.48    6.10
   6 -17  -1  180.88    6.90
   6 -17  -1  178.88    6.10
  -6 -17   1  186.58    6.30
   6 -17  -1  193.48    6.90
  -6 -17   1  194.18    5.80
  -6 -17   1  184.98    6.20
   6  17  -1  185.28    5.50
   6  17  -1  193.48    6.10
   6  17  -1  189.08    7.10
   5 -17  -1   98.99    4.90
  -5 -17   1   94.99    4.30
   5 -17  -1   93.69    5.00
  -5 -17   1   94.59    4.60
   5 -17  -1   98.39    4.60
   5 -17  -1   95.59    4.10
  -5 -17   1   94.89    4.20
   5 -17  -1   97.29    5.20
   5  17  -1   92.19    3.80
   5  17  -1   94.29    4.30
   5  17  -1   96.19    5.30
   4 -17  -1  125.19    5.20
  -4 -17   1  117.79    5.00
   4 -17  -1  123.99    5.40
  -4 -17   1  118.69    4.80
  -4 -17   1  122.69    4.60
   4 -17  -1  124.09    4.40
   4 -17  -1  128.09    5.70
   4 -17  -1  124.09    5.00
  -4  17   1  121.49    5.20
   4  17  -1  118.59    5.60
   4  17  -1  127.09    4.80
   3 -17  -1   28.70    3.00
   3 -17  -1   30.40    2.80
   3 -17  -1   34.10    3.40
   3 -17  -1   31.60    3.00
  -3 -17   1   28.50    2.50
  -3 -17   1   31.60    2.50
  -3 -17   1   32.30    3.00
   3 -17  -1   32.10    2.50
  -3 -17   1   37.10    3.10
  -3  17   1   38.50    3.30
   3  17  -1   31.00    3.20
   3  17  -1   35.90    3.00
   2 -17  -1   57.09    3.90
  -2 -17   1   59.39    3.50
   2 -17  -1   64.79    3.80
  -2 -17   1   69.39    3.50
   2 -17  -1   67.19    4.40
   2 -17  -1   67.19    3.00
  -2 -17   1   66.79    3.60
  -2 -17   1   65.09    3.10
  -2 -17   1   69.59    4.30
   2 -17  -1   68.89    3.90
  -2  17   1   80.59    3.70
  -2  17   1   70.99    4.00
   2  17  -1   62.39    4.10
   2  17  -1   65.69    3.70
  -1 -17   1  196.88    6.60
   1 -17  -1  200.88    6.30
   1 -17  -1  193.68    6.80
   1 -17  -1  200.98    6.10
  -1 -17   1  202.18    6.00
  -1 -17   1  210.48    6.20
  -1 -17   1  204.68    6.00
   1 -17  -1  202.78    6.10
  -1 -17   1  206.78    5.70
   1  17  -1  201.48    6.60
   1  17  -1  194.38    6.20
  -1  17   1  197.28    6.20
  -1  17   1  197.78    6.40
   0 -17   1   30.20    2.60
   0 -17  -1   24.60    2.60
   0 -17  -1   27.50    3.00
   0 -17   1   30.50    2.50
   0 -17  -1   28.40    2.40
   0 -17   1   33.10    2.80
   0 -17   1   32.40    3.20
   0 -17   1   25.50    2.40
   0 -17  -1   28.60    2.60
   0  17   1   27.60    2.80
   0  17  -1   25.60    2.60
   0  17  -1   35.90    3.00
   0  17   1   32.70    3.00
   1 -17   1    6.10    1.70
  -1 -17  -1    6.30    1.80
   1 -17   1    6.50    1.80
  -1 -17  -1    3.70    2.10
   1 -17   1    5.90    1.80
   1 -17   1    1.40    1.90
  -1 -17  -1    4.80    1.70
   1 -17   1    5.20    2.20
  -1 -17  -1    6.20    1.60
  -1  17  -1    5.40    2.00
   1  17   1    3.70    1.80
  -1  17  -1    4.90    1.90
   1  17   1    3.60    2.00
  -2 -17  -1  119.49    4.10
  -2 -17  -1  121.39    4.60
   2 -17   1  127.29    5.30
   2 -17   1  119.79    4.60
   2 -17   1  125.29    4.90
   2 -17   1  119.19    4.70
  -2 -17  -1  118.69    4.40
  -2 -17  -1  122.69    5.10
   2 -17   1  129.09    5.30
  -2  17  -1  121.19    4.80
   2  17   1  126.29    4.80
   2  17   1  127.19    5.20
  -2  17  -1  118.69    4.90
  -3 -17  -1   15.50    2.00
   3 -17   1   13.50    2.10
  -3 -17  -1   19.50    2.30
   3 -17   1   17.30    2.10
   3 -17   1   16.50    2.70
   3 -17   1   12.20    2.30
   3 -17   1   16.00    2.40
  -3 -17  -1   14.60    1.80
  -3 -17  -1   17.10    2.60
  -3  17  -1   15.20    2.30
   3  17   1   11.10    2.10
  -3  17  -1   12.10    2.40
   3  17   1   19.10    2.80
   4 -17   1   18.30    2.50
   4 -17   1   18.10    2.70
  -4 -17  -1   21.40    2.10
   4 -17   1   20.80    3.00
  -4 -17  -1   20.90    2.70
  -4 -17  -1   24.60    2.50
   4 -17   1   22.40    2.40
  -4 -17  -1   20.60    1.90
   4 -17   1   18.90    2.40
  -4  17  -1   17.60    2.60
   4  17   1   14.40    2.70
   4  17   1   17.10    1.70
  -4  17  -1   17.80    2.70
   4  17   1   19.40    2.40
   5 -17   1    6.50    2.20
   5 -17   1   12.00    2.50
   5 -17   1    6.70    2.30
  -5 -17  -1   14.20    2.30
   5 -17   1    9.80    2.00
  -5 -17  -1   12.00    2.40
   5 -17   1   11.90    2.10
   5  17   1    9.80    1.60
   5  17   1   11.30    2.80
  -5  17  -1    7.70    2.30
   5  17   1   12.00    2.10
   5  17   1    9.60    1.70
   6 -17   1  211.28    6.90
  -6 -17  -1  209.48    6.60
   6 -17   1  212.48    7.00
  -6 -17  -1  204.48    6.40
   6 -17   1  198.38    6.20
   6 -17   1  205.68    6.70
   6 -17   1  215.78    7.10
   6  17   1  204.78    6.40
   6  17   1  210.48    7.50
   7 -17   1   91.39    4.90
   7 -17   1   97.39    5.10
   7 -17   1  103.89    4.50
   7 -17   1   92.69    5.00
  -7 -17  -1   99.09    4.50
  -7 -17  -1   96.59    4.60
   7 -17   1   87.29    4.50
   7  17   1   93.29    5.60
   7  17   1   95.39    4.20
   8 -17   1   12.50    2.80
   8 -17   1   10.40    2.10
   8 -17   1    8.50    2.70
   8 -17   1   13.80    2.80
   8 -17   1    7.50    2.30
  -8 -17  -1   12.00    2.20
   8  17   1    7.40    2.80
   8  17   1   11.30    1.80
   8  17   1    8.70    2.00
   9 -17   1  130.09    5.10
   9 -17   1  117.99    5.60
   9 -17   1  115.89    5.70
   9 -17   1  118.99    5.50
   9 -17   1  119.29    5.70
  -9 -17  -1  121.49    5.00
   9  17   1  116.79    4.80
   9  17   1  111.99    4.40
  -9  17  -1  127.19    4.90
   9  17   1  121.39    6.40
  10 -17   1  231.08    6.90
  10 -17   1  211.48    7.70
 -10 -17  -1  219.18    6.80
  10 -17   1  209.68    7.30
  10 -17   1  210.78    7.40
  10 -17   1  220.58    7.90
 -10  17  -1  210.58    7.70
  10  17   1  210.38    6.30
  10  17   1  212.78    6.60
  10  17   1  217.08    8.40
  11 -17   1    7.40    2.90
  11 -17   1    1.60    2.50
 -11 -17  -1    3.00    2.00
  11 -17   1    4.80    2.20
  11 -17   1    8.60    2.70
  11 -17   1    6.50    2.80
  11  17   1    3.60    3.10
  11  17   1    3.40    2.10
  11  17   1    4.30    1.70
  12 -17   1   45.50    4.00
  12 -17   1   52.09    4.70
  12 -17   1   52.69    4.10
  12 -17   1   48.60    4.30
  12 -17   1   49.70    4.40
  12  17   1   46.90    4.80
  12  17   1   47.70    3.50
  13 -17   1   57.69    4.50
  13 -17   1   54.59    5.00
  13 -17   1   54.79    4.30
  13 -17   1   45.10    4.50
  13 -17   1   50.29    4.70
  13  17   1   55.49    3.70
  13  17   1   45.00    5.00
  14 -17   1   53.09    4.90
  14 -17   1   68.29    5.10
  14 -17   1   57.49    4.40
  14 -17   1   52.99    4.90
  14 -17   1   61.59    5.40
  14  17   1   56.19    3.90
  14  17   1   58.49    5.50
  15 -17   1   34.20    4.50
  15 -17   1   41.10    4.70
  15 -17   1   40.40    3.70
  15 -17   1   47.20    4.90
  15 -17   1   43.50    4.10
  15  17   1   47.80    5.40
  15  17   1   38.60    3.30
  16 -17   1   81.39    6.30
  16 -17   1   77.19    6.10
  16 -17   1   80.19    6.30
  16  17   1   80.59    6.70
  16  17   1   65.19    4.40
  17 -17   1   30.20    4.80
  17 -17   1   25.60    4.50
  17 -17   1   27.50    4.50
  17  17   1   31.40    5.10
  18 -17   1   23.80    4.70
  18 -17   1   16.80    5.10
  18 -17   1   21.40    4.40
  18  17   1   21.80    4.90
  18 -18  -1  121.59    7.90
  18 -18  -1  105.19    7.30
  18  18  -1  118.79    8.30
  17 -18  -1   -2.00    3.50
  17 -18  -1    4.90    3.70
  17 -18  -1    3.30    3.60
  17  18  -1    0.30    4.30
[truncated: 4,443,727 more chars]
