# Supplementary material for: Near‐IR to Near‐IR Upconversion Luminescence in Molecular Chromium Ytterbium Salts
Source: Angew Chem Int Ed Engl. 2020 Aug 18;59(42):18804–8. doi: 10.1002/anie.202007200 (PMC7589230; doi:10.1002/anie.202007200)
Supplement: Supplementary file 1 — Supplementary [file ANIE-59-18804-s001.zip › cif_3-Yb.cif]

 
data_shelx
 
_audit_creation_method            'SHELXL-2018/1'
_shelx_SHELXL_version_number      '2018/1'
_chemical_name_systematic         ?
_chemical_name_common             ?
_chemical_melting_point           ?
_chemical_formula_moiety          ?
_chemical_formula_sum
 'C63 H71 Cr N12 O19 Yb' 
_chemical_formula_weight          1525.35

loop_
 _atom_type_symbol
 _atom_type_description
 _atom_type_scat_dispersion_real
 _atom_type_scat_dispersion_imag
 _atom_type_scat_source
 'C'  'C'   0.0033   0.0016
 'International Tables Vol C Tables 4.2.6.8 and 6.1.1.4'
 'N'  'N'   0.0061   0.0033
 'International Tables Vol C Tables 4.2.6.8 and 6.1.1.4'
 'O'  'O'   0.0106   0.0060
 'International Tables Vol C Tables 4.2.6.8 and 6.1.1.4'
 'Cr'  'Cr'   0.3209   0.6236
 'International Tables Vol C Tables 4.2.6.8 and 6.1.1.4'
 'Yb'  'Yb'  -0.3850   5.5486
 'International Tables Vol C Tables 4.2.6.8 and 6.1.1.4'
 'H'  'H'   0.0000   0.0000
 'International Tables Vol C Tables 4.2.6.8 and 6.1.1.4'
 
_space_group_crystal_system       monoclinic
_space_group_IT_number            14
_space_group_name_H-M_alt         'P 21/n'
_space_group_name_Hall            '-P 2yn'
 
_shelx_space_group_comment
;
The symmetry employed for this shelxl refinement is uniquely defined
by the following loop, which should always be used as a source of
symmetry information in preference to the above space-group names.
They are only intended as comments.
;
 
loop_
 _space_group_symop_operation_xyz
 'x, y, z'
 '-x+1/2, y+1/2, -z+1/2'
 '-x, -y, -z'
 'x-1/2, -y-1/2, z-1/2'
 
_cell_length_a                    16.1841(5)
_cell_length_b                    23.2508(6)
_cell_length_c                    17.6628(4)
_cell_angle_alpha                 90
_cell_angle_beta                  91.979(2)
_cell_angle_gamma                 90
_cell_volume                      6642.4(3)
_cell_formula_units_Z             4
_cell_measurement_temperature     100(2)
_cell_measurement_reflns_used      7709
_cell_measurement_theta_min        2.87
_cell_measurement_theta_max       27.47
 
_exptl_crystal_description        prism
_exptl_crystal_colour             orange
_exptl_crystal_density_meas       ?
_exptl_crystal_density_method     ?
_exptl_crystal_density_diffrn     1.525          
_exptl_crystal_F_000              3116
_exptl_transmission_factor_min    ?
_exptl_transmission_factor_max    ?
_exptl_crystal_size_max           0.17
_exptl_crystal_size_mid           0.15
_exptl_crystal_size_min           0.14
_exptl_absorpt_coefficient_mu     1.644
_shelx_estimated_absorpt_T_min    ?
_shelx_estimated_absorpt_T_max    ?
_exptl_absorpt_correction_type    Multi-scan
_exptl_absorpt_correction_T_min   0.6506
_exptl_absorpt_correction_T_max   0.7456
_exptl_absorpt_process_details    'SADABS V2012/1 (Bruker AXS Inc.)' 
_exptl_absorpt_special_details    ?
_diffrn_ambient_temperature       100(2)
_diffrn_radiation_wavelength      0.71073
_diffrn_radiation_type            MoK\a
_diffrn_source                    ?
_diffrn_measurement_device_type  'Bruker APEX-II CCD'
_diffrn_measurement_method       '\f and \w scans'
_diffrn_detector_area_resol_mean  ?
_diffrn_reflns_number             41041
_diffrn_reflns_av_unetI/netI      0.0772
_diffrn_reflns_av_R_equivalents   0.0584
_diffrn_reflns_limit_h_min        -21
_diffrn_reflns_limit_h_max        16
_diffrn_reflns_limit_k_min        -25
_diffrn_reflns_limit_k_max        30
_diffrn_reflns_limit_l_min        -22
_diffrn_reflns_limit_l_max        22
_diffrn_reflns_theta_min          1.448
_diffrn_reflns_theta_max          27.557
_diffrn_reflns_theta_full         25.242
_diffrn_measured_fraction_theta_max   0.983
_diffrn_measured_fraction_theta_full  0.987
_diffrn_reflns_Laue_measured_fraction_max    0.983
_diffrn_reflns_Laue_measured_fraction_full   0.987
_diffrn_reflns_point_group_measured_fraction_max   0.983
_diffrn_reflns_point_group_measured_fraction_full  0.987
_reflns_number_total              15071
_reflns_number_gt                 10892
_reflns_threshold_expression      'I > 2\s(I)'
_reflns_Friedel_coverage          0.000
_reflns_Friedel_fraction_max      .
_reflns_Friedel_fraction_full     .
 
_reflns_special_details
;
 Reflections were merged by SHELXL according to the crystal
 class for the calculation of statistics and refinement.
 
 _reflns_Friedel_fraction is defined as the number of unique
 Friedel pairs measured divided by the number that would be
 possible theoretically, ignoring centric projections and
 systematic absences.
;
 
_computing_data_collection       'Bruker APEX2'
_computing_cell_refinement       'Bruker SAINT'
_computing_data_reduction        'Bruker SAINT'
_computing_structure_solution     'SHELXT 2014/4 (Sheldrick, 2014)'
_computing_structure_refinement 'SHELXL-2018/1 (Sheldrick, 2018)'
_computing_molecular_graphics     ?
_computing_publication_material   ?
_refine_special_details           ?
_refine_ls_structure_factor_coef  Fsqd
_refine_ls_matrix_type            full
_refine_ls_weighting_scheme       calc
_refine_ls_weighting_details
'w=1/[\s^2^(Fo^2^)+(0.0394P)^2^+36.9791P] where P=(Fo^2^+2Fc^2^)/3'
_atom_sites_solution_primary      ?
_atom_sites_solution_secondary    ?
_atom_sites_solution_hydrogens    geom
_refine_ls_hydrogen_treatment     constr
_refine_ls_extinction_method      none
_refine_ls_extinction_coef        .
_refine_ls_number_reflns          15071
_refine_ls_number_parameters      878
_refine_ls_number_restraints      1
_refine_ls_R_factor_all           0.0871
_refine_ls_R_factor_gt            0.0549
_refine_ls_wR_factor_ref          0.1290
_refine_ls_wR_factor_gt           0.1148
_refine_ls_goodness_of_fit_ref    1.024
_refine_ls_restrained_S_all       1.025
_refine_ls_shift/su_max           0.002
_refine_ls_shift/su_mean          0.000
 
loop_
 _atom_site_label
 _atom_site_type_symbol
 _atom_site_fract_x
 _atom_site_fract_y
 _atom_site_fract_z
 _atom_site_U_iso_or_equiv
 _atom_site_adp_type
 _atom_site_occupancy
 _atom_site_site_symmetry_order  
 _atom_site_calc_flag
 _atom_site_refinement_flags_posn
 _atom_site_refinement_flags_adp
 _atom_site_refinement_flags_occupancy
 _atom_site_disorder_assembly
 _atom_site_disorder_group
C3 C 0.4276(4) 0.4735(3) 0.7026(4) 0.0283(14) Uani 1 1 d . . . . .
H3 H 0.385415 0.500401 0.689175 0.034 Uiso 1 1 calc R U . . .
C56 C 0.4180(4) 0.5860(2) 0.5722(3) 0.0223(13) Uani 1 1 d . . . . .
C4 C 0.4447(4) 0.4291(3) 0.6541(3) 0.0266(14) Uani 1 1 d . . . . .
H4 H 0.416143 0.426096 0.606357 0.032 Uiso 1 1 calc R U . . .
C18 C 0.7303(4) 0.4206(2) 0.7719(3) 0.0235(13) Uani 1 1 d . . . . .
H18 H 0.704248 0.422707 0.722936 0.028 Uiso 1 1 calc R U . . .
C10 C 0.7593(4) 0.2767(3) 0.6057(3) 0.0272(14) Uani 1 1 d . . . . .
H10 H 0.813854 0.262239 0.601308 0.033 Uiso 1 1 calc R U . . .
C54 C 0.5635(4) 0.5459(3) 0.5959(3) 0.0250(13) Uani 1 1 d . . . . .
H54 H 0.559005 0.522923 0.551410 0.030 Uiso 1 1 calc R U . . .
C8 C 0.6271(4) 0.3010(3) 0.5497(3) 0.0260(14) Uani 1 1 d . . . . .
H8 H 0.590220 0.303467 0.506794 0.031 Uiso 1 1 calc R U . . .
C47 C 0.4524(4) 0.8726(3) 0.6650(4) 0.0318(15) Uani 1 1 d . . . . .
H47 H 0.478285 0.892620 0.625380 0.038 Uiso 1 1 calc R U . . .
C53 C 0.6339(4) 0.5440(3) 0.6427(3) 0.0255(13) Uani 1 1 d . . . . .
H53 H 0.677851 0.518591 0.631721 0.031 Uiso 1 1 calc R U . . .
C11 C 0.7316(4) 0.2957(2) 0.6741(3) 0.0197(12) Uani 1 1 d . . . . .
C31 C 0.4389(4) 0.2866(3) 0.7815(3) 0.0209(12) Uani 1 1 d . . . . .
C46 C 0.4243(5) 0.9016(3) 0.7269(4) 0.0413(18) Uani 1 1 d . . . . .
H46 H 0.432599 0.941925 0.731672 0.050 Uiso 1 1 calc R U . . .
C6 C 0.4614(4) 0.3290(3) 0.5674(3) 0.0279(14) Uani 1 1 d . . . . .
H6A H 0.405609 0.331743 0.586993 0.042 Uiso 1 1 calc R U . . .
H6B H 0.470632 0.289876 0.548722 0.042 Uiso 1 1 calc R U . . .
H6C H 0.467086 0.356450 0.525835 0.042 Uiso 1 1 calc R U . . .
C52 C 0.6396(4) 0.5800(2) 0.7062(3) 0.0211(12) Uani 1 1 d . . . . .
H52 H 0.687261 0.579385 0.739137 0.025 Uiso 1 1 calc R U . . .
C42 C 0.2087(4) 0.6983(2) 0.6275(3) 0.0186(12) Uani 1 1 d . . . . .
C29 C 0.4829(4) 0.3297(2) 0.9026(3) 0.0216(12) Uani 1 1 d . . . . .
C49 C 0.4730(4) 0.7763(3) 0.5981(3) 0.0231(13) Uani 1 1 d . . . . .
C25 C 0.6184(4) 0.3373(2) 0.9560(3) 0.0229(13) Uani 1 1 d . . . . .
C35 C 0.5270(4) 0.2252(2) 0.7180(3) 0.0230(13) Uani 1 1 d . . . . .
H35 H 0.581096 0.210747 0.711043 0.028 Uiso 1 1 calc R U . . .
C17 C 0.6665(5) 0.2222(3) 0.8761(3) 0.0292(15) Uani 1 1 d . . . . .
H17 H 0.609689 0.217540 0.886609 0.035 Uiso 1 1 calc R U . . .
C22 C 0.7353(4) 0.3811(3) 0.8932(3) 0.0265(14) Uani 1 1 d . . . . .
C30 C 0.3484(4) 0.3550(3) 0.8436(4) 0.0309(15) Uani 1 1 d . . . . .
H30A H 0.327611 0.366563 0.793110 0.046 Uiso 1 1 calc R U . . .
H30B H 0.353243 0.388915 0.876338 0.046 Uiso 1 1 calc R U . . .
H30C H 0.310006 0.327440 0.865334 0.046 Uiso 1 1 calc R U . . .
C2 C 0.4720(4) 0.4793(3) 0.7713(3) 0.0274(14) Uani 1 1 d . . . . .
H2 H 0.462074 0.510523 0.804449 0.033 Uiso 1 1 calc R U . . .
C37 C 0.2499(4) 0.5883(3) 0.7712(3) 0.0253(13) Uani 1 1 d . . . . .
C32 C 0.3704(4) 0.2649(3) 0.7400(3) 0.0269(14) Uani 1 1 d . . . . .
H32 H 0.316579 0.279443 0.747971 0.032 Uiso 1 1 calc R U . . .
C51 C 0.5740(4) 0.6164(2) 0.7197(3) 0.0191(12) Uani 1 1 d . . . . .
C50 C 0.5740(4) 0.6615(2) 0.7825(3) 0.0204(12) Uani 1 1 d . . . . .
C40 C 0.1183(4) 0.6160(3) 0.6761(4) 0.0387(17) Uani 1 1 d . . . . .
H40 H 0.073973 0.625681 0.641885 0.046 Uiso 1 1 calc R U . . .
C20 C 0.8345(5) 0.4519(3) 0.8588(4) 0.0415(18) Uani 1 1 d . . . . .
H20 H 0.881053 0.475312 0.871221 0.050 Uiso 1 1 calc R U . . .
C140 C 0.1995(5) 0.5819(3) 0.4597(4) 0.0385(17) Uani 1 1 d . . . . .
H14A H 0.205343 0.618419 0.487042 0.058 Uiso 1 1 calc R U . . .
H14B H 0.192399 0.550548 0.495924 0.058 Uiso 1 1 calc R U . . .
H14C H 0.151161 0.583738 0.424803 0.058 Uiso 1 1 calc R U . . .
C21 C 0.8048(5) 0.4146(3) 0.9113(4) 0.0382(17) Uani 1 1 d . . . . .
H21 H 0.831463 0.411475 0.959907 0.046 Uiso 1 1 calc R U . . .
C27 C 0.5026(5) 0.3291(3) 1.0360(3) 0.0331(16) Uani 1 1 d . . . . .
H27 H 0.481013 0.326563 1.085270 0.040 Uiso 1 1 calc R U . . .
C38 C 0.1759(5) 0.5570(3) 0.7767(5) 0.046(2) Uani 1 1 d . . . . .
H38 H 0.171346 0.526700 0.812409 0.055 Uiso 1 1 calc R U . . .
C15 C 0.8075(5) 0.1992(3) 0.9021(4) 0.043(2) Uani 1 1 d . . . . .
H15 H 0.848930 0.180290 0.932373 0.052 Uiso 1 1 calc R U . . .
C160 C 0.2616(5) 0.9445(3) 0.9406(5) 0.054(2) Uani 1 1 d . . . . .
H16A H 0.317921 0.939561 0.961827 0.081 Uiso 1 1 calc R U . . .
H16B H 0.231342 0.971373 0.972114 0.081 Uiso 1 1 calc R U . . .
H16C H 0.264001 0.959816 0.888985 0.081 Uiso 1 1 calc R U . . .
C200 C 0.9916(6) 0.6739(4) 0.4663(5) 0.059(2) Uani 1 1 d . . . . .
H20A H 1.011295 0.707250 0.438223 0.089 Uiso 1 1 calc R U . . .
H20B H 0.933534 0.666483 0.451844 0.089 Uiso 1 1 calc R U . . .
H20C H 1.024933 0.640125 0.454324 0.089 Uiso 1 1 calc R U . . .
C39 C 0.1101(5) 0.5718(3) 0.7286(5) 0.051(2) Uani 1 1 d . . . . .
H39 H 0.059132 0.551770 0.731373 0.061 Uiso 1 1 calc R U . . .
C180 C 0.8200(8) 0.6325(5) 0.8804(8) 0.101(4) Uani 1 1 d . . . . .
H18A H 0.868372 0.653271 0.901112 0.152 Uiso 1 1 calc R U . . .
H18B H 0.832446 0.591321 0.878145 0.152 Uiso 1 1 calc R U . . .
H18C H 0.773024 0.638769 0.912965 0.152 Uiso 1 1 calc R U . . .
C130 C 0.3964(11) 0.4752(5) 0.0413(7) 0.126(6) Uani 1 1 d . . . . .
H13A H 0.448775 0.467962 0.069158 0.189 Uiso 1 1 calc R U . . .
H13B H 0.396763 0.455509 -0.007800 0.189 Uiso 1 1 calc R U . . .
H13C H 0.350533 0.460546 0.070568 0.189 Uiso 1 1 calc R U . . .
C1 C 0.5298(4) 0.4386(2) 0.7891(3) 0.0208(12) Uani 1 1 d . . . . .
H1 H 0.561414 0.442552 0.835112 0.025 Uiso 1 1 calc R U . . .
C190 C 0.8906(8) 0.5691(5) 0.6600(11) 0.123(5) Uani 1 1 d . . . . .
H19A H 0.832326 0.570342 0.643159 0.184 Uiso 1 1 calc R U . . .
H19B H 0.915706 0.533373 0.642457 0.184 Uiso 1 1 calc R U . . .
H19C H 0.919793 0.602091 0.639065 0.184 Uiso 1 1 calc R U . . .
C44 C 0.3752(4) 0.8119(2) 0.7760(3) 0.0200(12) Uani 1 1 d . . . . .
C48 C 0.4420(4) 0.8131(3) 0.6615(3) 0.0214(12) Uani 1 1 d . . . . .
C150 C 0.2241(15) 0.4478(10) 0.899(2) 0.123(5) Uani 0.5 1 d . . P . .
H15A H 0.276444 0.467716 0.891282 0.184 Uiso 0.5 1 calc R U P . .
H15B H 0.189941 0.448762 0.852323 0.184 Uiso 0.5 1 calc R U P . .
H15C H 0.235166 0.407802 0.913645 0.184 Uiso 0.5 1 calc R U P . .
C7 C 0.6028(3) 0.3196(2) 0.6206(3) 0.0182(11) Uani 1 1 d . . . . .
C45 C 0.3836(5) 0.8713(3) 0.7826(4) 0.0327(15) Uani 1 1 d . . . . .
H45 H 0.361824 0.890998 0.824568 0.039 Uiso 1 1 calc R U . . .
C5 C 0.5045(4) 0.3887(2) 0.6758(3) 0.0202(12) Uani 1 1 d . . . . .
C12 C 0.7672(4) 0.2618(3) 0.8003(3) 0.0224(13) Uani 1 1 d . . . . .
C9 C 0.7046(4) 0.2792(3) 0.5429(3) 0.0275(14) Uani 1 1 d . . . . .
H9 H 0.721523 0.265699 0.495152 0.033 Uiso 1 1 calc R U . . .
C36 C 0.3271(4) 0.5772(2) 0.8197(3) 0.0236(13) Uani 1 1 d . . . . .
C55 C 0.4996(4) 0.5820(2) 0.6157(3) 0.0171(11) Uani 1 1 d . . . . .
C23 C 0.7021(3) 0.3439(2) 0.9459(3) 0.0131(11) Uani 1 1 d . . . . .
C43 C 0.3308(4) 0.7736(2) 0.8304(3) 0.0175(12) Uani 1 1 d . . . . .
C19 C 0.7962(4) 0.4553(3) 0.7875(4) 0.0342(15) Uani 1 1 d . . . . .
H19 H 0.815641 0.481207 0.750583 0.041 Uiso 1 1 calc R U . . .
C28 C 0.4495(4) 0.3278(3) 0.9734(3) 0.0293(14) Uani 1 1 d . . . . .
H28 H 0.391427 0.325600 0.978809 0.035 Uiso 1 1 calc R U . . .
C41 C 0.1933(4) 0.6456(2) 0.6751(3) 0.0222(12) Uani 1 1 d . . . . .
C34 C 0.4613(5) 0.2004(3) 0.6777(3) 0.0331(16) Uani 1 1 d . . . . .
H34 H 0.469982 0.169292 0.644104 0.040 Uiso 1 1 calc R U . . .
C14 C 0.8297(4) 0.2335(3) 0.8436(3) 0.0338(16) Uani 1 1 d . . . . .
H14 H 0.886215 0.238180 0.832168 0.041 Uiso 1 1 calc R U . . .
C33 C 0.3822(4) 0.2222(3) 0.6875(3) 0.0322(16) Uani 1 1 d . . . . .
H33 H 0.336614 0.207577 0.658074 0.039 Uiso 1 1 calc R U . . .
C13 C 0.8711(4) 0.3114(3) 0.7270(4) 0.0387(17) Uani 1 1 d . . . . .
H13D H 0.895551 0.326255 0.774625 0.058 Uiso 1 1 calc R U . . .
H13E H 0.872865 0.341225 0.687946 0.058 Uiso 1 1 calc R U . . .
H13F H 0.902309 0.277687 0.710937 0.058 Uiso 1 1 calc R U . . .
C26 C 0.5863(4) 0.3339(3) 1.0281(3) 0.0290(15) Uani 1 1 d . . . . .
H26 H 0.622360 0.335010 1.071620 0.035 Uiso 1 1 calc R U . . .
C24 C 0.7577(4) 0.3268(3) 1.0106(3) 0.0312(15) Uani 1 1 d . . . . .
H24A H 0.759645 0.357594 1.048440 0.047 Uiso 1 1 calc R U . . .
H24B H 0.813461 0.319907 0.992529 0.047 Uiso 1 1 calc R U . . .
H24C H 0.736801 0.291502 1.033496 0.047 Uiso 1 1 calc R U . . .
C16 C 0.7249(5) 0.1918(3) 0.9177(3) 0.0392(19) Uani 1 1 d . . . . .
H16 H 0.709000 0.166123 0.956368 0.047 Uiso 1 1 calc R U . . .
C170 C 0.5207(12) 0.9445(7) 0.4316(10) 0.059(2) Uani 0.5 1 d . . P . .
H17A H 0.462343 0.955490 0.433983 0.089 Uiso 0.5 1 calc R U P . .
H17B H 0.533439 0.935046 0.379256 0.089 Uiso 0.5 1 calc R U P . .
H17C H 0.555541 0.976610 0.449281 0.089 Uiso 0.5 1 calc R U P . .
N10 N 0.5662(3) 0.33378(19) 0.8934(2) 0.0183(10) Uani 1 1 d . . . . .
N8 N 0.6881(3) 0.2588(2) 0.8204(2) 0.0201(10) Uani 1 1 d . . . . .
N6 N 0.6536(3) 0.3156(2) 0.6823(2) 0.0181(10) Uani 1 1 d . . . . .
N2 N 0.5053(3) 0.61637(19) 0.6765(2) 0.0163(9) Uani 1 1 d . . . . .
N9 N 0.4299(3) 0.3280(2) 0.8376(2) 0.0217(10) Uani 1 1 d . . . . .
N5 N 0.5227(3) 0.3422(2) 0.6284(2) 0.0204(10) Uani 1 1 d . . . . .
N11 N 0.7001(3) 0.3835(2) 0.8224(3) 0.0202(10) Uani 1 1 d . . . . .
N7 N 0.7853(3) 0.2950(2) 0.7383(3) 0.0251(11) Uani 1 1 d . . . . .
N4 N 0.5445(3) 0.39268(19) 0.7442(2) 0.0171(10) Uani 1 1 d . . . . .
N12 N 0.5167(3) 0.2693(2) 0.7671(2) 0.0178(10) Uani 1 1 d . . . . .
N3 N 0.2568(3) 0.63105(19) 0.7212(2) 0.0165(10) Uani 1 1 d . . . . .
N1 N 0.4052(3) 0.7843(2) 0.7164(2) 0.0173(10) Uani 1 1 d . . . . .
O5 O 0.3299(2) 0.72106(16) 0.81382(19) 0.0174(8) Uani 1 1 d . . . . .
O4 O 0.3222(3) 0.5454(2) 0.8759(2) 0.0358(11) Uani 1 1 d . . . . .
O12 O 0.6365(3) 0.66561(18) 0.8261(2) 0.0261(10) Uani 1 1 d . . . . .
O16 O 0.2217(3) 0.8921(2) 0.9388(3) 0.0436(11) Uani 1 1 d . . . . .
H160 H 0.209304 0.883290 0.893695 0.065 Uiso 1 1 calc R U . . .
O1 O 0.4094(3) 0.56135(18) 0.5107(2) 0.0301(10) Uani 1 1 d . . . . .
O11 O 0.5113(2) 0.69339(15) 0.78224(19) 0.0167(8) Uani 1 1 d . . . . .
O14 O 0.2714(3) 0.5718(2) 0.4180(2) 0.0361(12) Uani 1 1 d . . . . .
H140 H 0.312631 0.569277 0.448018 0.054 Uiso 1 1 calc R U . . .
O18 O 0.8006(3) 0.6523(2) 0.8091(3) 0.0446(13) Uani 1 1 d . . . . .
H180 H 0.751423 0.663849 0.807148 0.067 Uiso 1 1 calc R U . . .
O9 O 0.5041(3) 0.79987(19) 0.5431(3) 0.0398(12) Uani 1 1 d D . . . .
O3 O 0.3905(3) 0.60306(16) 0.7984(2) 0.0204(9) Uani 1 1 d . . . . .
O6 O 0.2788(2) 0.72217(16) 0.63897(19) 0.0158(8) Uani 1 1 d . . . . .
O2 O 0.3630(3) 0.61624(17) 0.6045(2) 0.0212(9) Uani 1 1 d . . . . .
O19 O 0.8960(6) 0.5711(4) 0.7341(5) 0.092(2) Uani 1 1 d . . . . .
H190 H 0.876746 0.602532 0.749065 0.137 Uiso 1 1 calc R U . . .
O8 O 0.2974(3) 0.79673(18) 0.8855(2) 0.0257(9) Uani 1 1 d . . . . .
O7 O 0.1532(3) 0.71604(18) 0.5827(2) 0.0244(9) Uani 1 1 d . . . . .
O10 O 0.4652(3) 0.72249(17) 0.6087(2) 0.0207(9) Uani 1 1 d . . . . .
O13 O 0.3867(4) 0.5333(2) 0.0299(3) 0.0608(17) Uani 1 1 d . . . . .
H130 H 0.383058 0.540101 -0.016772 0.091 Uiso 1 1 calc R U . . .
O20 O 0.9987(3) 0.6852(3) 0.5451(3) 0.0617(17) Uani 1 1 d . . . . .
H200 H 1.048926 0.687303 0.558501 0.092 Uiso 1 1 calc R U . . .
O15 O 0.1873(11) 0.4719(7) 0.9499(10) 0.092(2) Uani 0.5 1 d . . P . .
H150 H 0.153884 0.448780 0.968786 0.137 Uiso 0.5 1 calc R U P . .
O17 O 0.5334(7) 0.9044(4) 0.4703(6) 0.0436(11) Uani 0.5 1 d D . P . .
Cr1 Cr 0.61198(6) 0.32551(4) 0.78837(4) 0.01387(17) Uani 1 1 d . . . . .
Yb1 Yb 0.39004(2) 0.67905(2) 0.70721(2) 0.01365(7) Uani 1 1 d . . . . .
 
loop_
 _atom_site_aniso_label
 _atom_site_aniso_U_11
 _atom_site_aniso_U_22
 _atom_site_aniso_U_33
 _atom_site_aniso_U_23
 _atom_site_aniso_U_13
 _atom_site_aniso_U_12
C3 0.025(4) 0.019(3) 0.041(3) 0.009(3) -0.003(3) 0.009(3)
C56 0.035(4) 0.021(3) 0.011(2) -0.002(2) 0.001(2) 0.005(3)
C4 0.026(4) 0.024(3) 0.029(3) 0.007(2) -0.007(3) 0.003(3)
C18 0.017(3) 0.019(3) 0.034(3) -0.001(2) -0.002(2) -0.001(2)
C10 0.027(4) 0.023(3) 0.032(3) 0.003(2) 0.012(3) 0.004(3)
C54 0.030(4) 0.026(3) 0.020(3) -0.005(2) 0.002(2) 0.005(3)
C8 0.034(4) 0.027(3) 0.017(3) 0.002(2) 0.000(2) 0.004(3)
C47 0.033(4) 0.023(3) 0.039(3) 0.007(3) 0.007(3) 0.004(3)
C53 0.028(4) 0.021(3) 0.028(3) -0.001(2) 0.008(3) 0.008(3)
C11 0.018(3) 0.020(3) 0.021(3) 0.001(2) 0.004(2) 0.000(2)
C31 0.020(3) 0.028(3) 0.015(2) 0.004(2) 0.002(2) -0.003(3)
C46 0.050(5) 0.023(4) 0.051(4) 0.002(3) 0.005(4) -0.001(3)
C6 0.030(4) 0.039(4) 0.014(2) 0.002(2) -0.006(2) 0.002(3)
C52 0.014(3) 0.025(3) 0.024(3) 0.001(2) 0.001(2) 0.001(2)
C42 0.015(3) 0.023(3) 0.018(2) -0.007(2) 0.002(2) 0.006(2)
C29 0.028(3) 0.018(3) 0.019(3) -0.001(2) 0.004(2) 0.001(2)
C49 0.021(3) 0.026(3) 0.023(3) 0.006(2) 0.001(2) 0.002(3)
C25 0.032(4) 0.019(3) 0.017(3) -0.006(2) -0.007(2) 0.006(2)
C35 0.029(4) 0.024(3) 0.017(3) -0.003(2) 0.003(2) -0.007(3)
C17 0.049(4) 0.021(3) 0.017(3) -0.002(2) -0.002(3) 0.006(3)
C22 0.029(4) 0.026(3) 0.024(3) -0.011(2) -0.011(3) 0.006(3)
C30 0.022(4) 0.039(4) 0.032(3) 0.001(3) 0.003(3) 0.009(3)
C2 0.032(4) 0.017(3) 0.033(3) -0.001(2) 0.001(3) 0.004(3)
C37 0.024(3) 0.020(3) 0.031(3) 0.002(2) -0.004(3) -0.001(3)
C32 0.017(3) 0.041(4) 0.022(3) 0.009(3) -0.001(2) -0.004(3)
C51 0.026(3) 0.017(3) 0.014(2) 0.001(2) 0.002(2) 0.003(2)
C50 0.028(3) 0.018(3) 0.015(2) -0.002(2) 0.003(2) -0.001(2)
C40 0.027(4) 0.036(4) 0.052(4) 0.010(3) -0.014(3) -0.013(3)
C20 0.032(4) 0.035(4) 0.057(4) -0.001(3) -0.011(4) -0.014(3)
C140 0.033(4) 0.029(4) 0.053(4) 0.007(3) 0.001(3) 0.001(3)
C21 0.037(4) 0.036(4) 0.040(4) -0.007(3) -0.017(3) -0.003(3)
C27 0.048(5) 0.036(4) 0.016(3) -0.006(2) 0.009(3) 0.000(3)
C38 0.044(5) 0.030(4) 0.063(5) 0.020(3) -0.013(4) -0.014(3)
C15 0.060(6) 0.043(4) 0.025(3) -0.013(3) -0.022(3) 0.034(4)
C160 0.041(5) 0.034(4) 0.087(6) -0.026(4) 0.012(4) -0.001(4)
C200 0.053(5) 0.052(5) 0.070(5) -0.016(4) -0.026(4) 0.015(4)
C39 0.038(5) 0.039(4) 0.074(6) 0.018(4) -0.014(4) -0.021(4)
C180 0.063(8) 0.072(8) 0.168(13) 0.046(8) -0.012(8) -0.001(6)
C130 0.212(18) 0.053(7) 0.108(9) 0.025(6) -0.066(11) 0.002(9)
C1 0.022(3) 0.019(3) 0.021(3) -0.001(2) -0.002(2) 0.000(2)
C190 0.051(7) 0.054(7) 0.263(18) -0.014(9) 0.003(9) 0.003(5)
C44 0.017(3) 0.022(3) 0.020(3) -0.006(2) -0.006(2) 0.005(2)
C48 0.015(3) 0.023(3) 0.026(3) 0.008(2) 0.001(2) -0.001(2)
C150 0.051(7) 0.054(7) 0.263(18) -0.014(9) 0.003(9) 0.003(5)
C7 0.020(3) 0.021(3) 0.014(2) 0.001(2) 0.004(2) 0.001(3)
C45 0.040(4) 0.022(3) 0.036(3) -0.004(3) 0.005(3) 0.006(3)
C5 0.021(3) 0.021(3) 0.018(3) 0.005(2) -0.001(2) -0.002(2)
C12 0.020(3) 0.024(3) 0.023(3) -0.007(2) -0.005(2) 0.008(3)
C9 0.032(4) 0.035(4) 0.016(3) 0.000(2) 0.012(2) 0.004(3)
C36 0.029(4) 0.017(3) 0.024(3) 0.001(2) -0.002(3) 0.004(3)
C55 0.025(3) 0.014(3) 0.012(2) -0.0011(19) 0.001(2) 0.003(2)
C23 0.017(3) 0.015(3) 0.007(2) -0.0020(18) -0.0091(19) 0.003(2)
C43 0.020(3) 0.020(3) 0.013(2) -0.004(2) -0.002(2) 0.004(2)
C19 0.029(4) 0.024(3) 0.049(4) 0.003(3) -0.001(3) -0.004(3)
C28 0.036(4) 0.032(4) 0.021(3) -0.004(3) 0.010(3) 0.001(3)
C41 0.020(3) 0.020(3) 0.026(3) -0.003(2) -0.002(2) 0.000(2)
C34 0.042(4) 0.033(4) 0.025(3) -0.010(3) -0.001(3) -0.010(3)
C14 0.031(4) 0.043(4) 0.026(3) -0.014(3) -0.016(3) 0.017(3)
C33 0.028(4) 0.047(4) 0.021(3) -0.003(3) -0.001(3) -0.017(3)
C13 0.021(4) 0.033(4) 0.062(5) -0.010(3) -0.002(3) -0.001(3)
C26 0.041(4) 0.031(4) 0.014(3) -0.005(2) -0.005(3) 0.005(3)
C24 0.037(4) 0.035(4) 0.020(3) -0.004(3) -0.015(3) 0.007(3)
C16 0.064(6) 0.032(4) 0.020(3) 0.003(3) -0.008(3) 0.023(4)
C170 0.053(5) 0.052(5) 0.070(5) -0.016(4) -0.026(4) 0.015(4)
N10 0.019(3) 0.022(3) 0.014(2) -0.0012(17) -0.0035(18) 0.005(2)
N8 0.026(3) 0.019(2) 0.015(2) -0.0019(18) -0.0045(19) 0.004(2)
N6 0.017(2) 0.021(2) 0.017(2) 0.0020(19) 0.0052(18) 0.002(2)
N2 0.015(2) 0.018(2) 0.016(2) 0.0018(17) 0.0023(18) 0.0007(19)
N9 0.015(2) 0.031(3) 0.019(2) 0.002(2) 0.0021(18) 0.004(2)
N5 0.020(3) 0.028(3) 0.013(2) 0.0010(18) -0.0069(19) 0.003(2)
N11 0.021(3) 0.017(2) 0.021(2) -0.0021(18) -0.006(2) 0.003(2)
N7 0.018(3) 0.024(3) 0.034(3) -0.004(2) -0.002(2) 0.003(2)
N4 0.017(3) 0.016(2) 0.018(2) 0.0038(18) -0.0003(18) 0.0026(19)
N12 0.021(3) 0.022(2) 0.0103(19) 0.0038(17) 0.0033(18) 0.002(2)
N3 0.016(3) 0.014(2) 0.019(2) -0.0024(17) -0.0040(18) -0.0001(19)
N1 0.015(3) 0.022(2) 0.015(2) -0.0020(18) 0.0006(18) 0.0002(19)
O5 0.017(2) 0.021(2) 0.0152(17) -0.0050(15) 0.0013(15) 0.0013(16)
O4 0.036(3) 0.034(3) 0.038(2) 0.014(2) 0.001(2) -0.001(2)
O12 0.016(2) 0.035(3) 0.026(2) -0.0117(17) -0.0050(17) 0.0006(18)
O16 0.043(3) 0.036(3) 0.051(3) 0.004(2) -0.011(2) -0.007(2)
O1 0.038(3) 0.031(2) 0.021(2) -0.0109(17) -0.0052(19) 0.018(2)
O11 0.016(2) 0.016(2) 0.0175(17) -0.0034(14) 0.0002(15) 0.0010(16)
O14 0.042(3) 0.037(3) 0.029(2) -0.005(2) -0.011(2) 0.014(2)
O18 0.034(3) 0.041(3) 0.058(3) 0.012(3) 0.005(3) 0.002(3)
O9 0.053(3) 0.032(3) 0.036(2) 0.011(2) 0.022(2) 0.002(2)
O3 0.022(2) 0.017(2) 0.0218(19) 0.0005(15) 0.0003(17) 0.0020(17)
O6 0.013(2) 0.019(2) 0.0152(17) -0.0022(14) 0.0030(15) 0.0019(16)
O2 0.026(2) 0.023(2) 0.0147(17) -0.0080(15) 0.0001(16) 0.0044(18)
O19 0.077(5) 0.086(5) 0.113(6) -0.007(4) 0.015(5) -0.004(4)
O8 0.029(3) 0.028(2) 0.0210(19) -0.0091(17) 0.0058(18) 0.0029(19)
O7 0.019(2) 0.033(2) 0.0208(19) 0.0013(17) -0.0039(17) 0.0057(18)
O10 0.022(2) 0.025(2) 0.0154(18) 0.0001(15) 0.0030(16) 0.0007(18)
O13 0.093(5) 0.041(3) 0.048(3) -0.003(3) -0.009(3) 0.009(3)
O20 0.035(3) 0.093(5) 0.057(3) 0.028(3) -0.013(3) -0.016(3)
O15 0.077(5) 0.086(5) 0.113(6) -0.007(4) 0.015(5) -0.004(4)
O17 0.043(3) 0.036(3) 0.051(3) 0.004(2) -0.011(2) -0.007(2)
Cr1 0.0152(4) 0.0158(4) 0.0105(3) -0.0007(3) -0.0016(3) 0.0020(4)
Yb1 0.01576(12) 0.01418(11) 0.01104(10) -0.00321(9) 0.00094(7) 0.00098(11)
 
_geom_special_details
;
 All esds (except the esd in the dihedral angle between two l.s. planes)
 are estimated using the full covariance matrix.  The cell esds are taken
 into account individually in the estimation of esds in distances, angles
 and torsion angles; correlations between esds in cell parameters are only
 used when they are defined by crystal symmetry.  An approximate (isotropic)
 treatment of cell esds is used for estimating esds involving l.s. planes.
;
 
loop_
 _geom_bond_atom_site_label_1
 _geom_bond_atom_site_label_2
 _geom_bond_distance
 _geom_bond_site_symmetry_2
 _geom_bond_publ_flag
C3 C4 1.375(9) . ?
C3 C2 1.395(8) . ?
C3 H3 0.9500 . ?
C56 O1 1.232(6) . ?
C56 O2 1.284(7) . ?
C56 C55 1.507(8) . ?
C4 C5 1.394(8) . ?
C4 H4 0.9500 . ?
C18 N11 1.346(8) . ?
C18 C19 1.358(9) . ?
C18 H18 0.9500 . ?
C10 C11 1.376(8) . ?
C10 C9 1.396(9) . ?
C10 H10 0.9500 . ?
C54 C53 1.385(9) . ?
C54 C55 1.387(8) . ?
C54 H54 0.9500 . ?
C8 C9 1.361(9) . ?
C8 C7 1.396(7) . ?
C8 H8 0.9500 . ?
C47 C46 1.377(10) . ?
C47 C48 1.393(8) . ?
C47 H47 0.9500 . ?
C53 C52 1.400(8) . ?
C53 H53 0.9500 . ?
C11 N6 1.356(7) . ?
C11 N7 1.406(7) . ?
C31 N12 1.354(8) . ?
C31 N9 1.393(7) . ?
C31 C32 1.402(8) . ?
C46 C45 1.393(10) . ?
C46 H46 0.9500 . ?
C6 N5 1.473(7) . ?
C6 H6A 0.9800 . ?
C6 H6B 0.9800 . ?
C6 H6C 0.9800 . ?
C52 C51 1.385(8) . ?
C52 H52 0.9500 . ?
C42 O7 1.246(7) . ?
C42 O6 1.273(7) . ?
C42 C41 1.512(8) . ?
C29 N10 1.368(8) . ?
C29 C28 1.379(8) . ?
C29 N9 1.410(7) . ?
C49 O9 1.239(7) . ?
C49 O10 1.272(7) . ?
C49 C48 1.508(8) . ?
C25 N10 1.370(7) . ?
C25 C23 1.382(8) . ?
C25 C26 1.394(8) . ?
C35 N12 1.358(7) . ?
C35 C34 1.383(9) . ?
C35 H35 0.9500 . ?
C17 N8 1.356(7) . ?
C17 C16 1.374(9) . ?
C17 H17 0.9500 . ?
C22 N11 1.357(7) . ?
C22 C23 1.392(8) . ?
C22 C21 1.396(9) . ?
C30 N9 1.467(8) . ?
C30 H30A 0.9800 . ?
C30 H30B 0.9800 . ?
C30 H30C 0.9800 . ?
C2 C1 1.360(8) . ?
C2 H2 0.9500 . ?
C37 N3 1.337(7) . ?
C37 C38 1.407(10) . ?
C37 C36 1.514(8) . ?
C32 C33 1.377(9) . ?
C32 H32 0.9500 . ?
C51 N2 1.327(7) . ?
C51 C50 1.527(7) . ?
C50 O12 1.253(7) . ?
C50 O11 1.257(7) . ?
C40 C39 1.393(10) . ?
C40 C41 1.396(9) . ?
C40 H40 0.9500 . ?
C20 C21 1.368(10) . ?
C20 C19 1.386(9) . ?
C20 H20 0.9500 . ?
C140 O14 1.416(8) . ?
C140 H14A 0.9800 . ?
C140 H14B 0.9800 . ?
C140 H14C 0.9800 . ?
C21 H21 0.9500 . ?
C27 C26 1.371(10) . ?
C27 C28 1.377(9) . ?
C27 H27 0.9500 . ?
C38 C39 1.383(10) . ?
C38 H38 0.9500 . ?
C15 C14 1.363(11) . ?
C15 C16 1.384(11) . ?
C15 H15 0.9500 . ?
C160 O16 1.379(9) . ?
C160 H16A 0.9800 . ?
C160 H16B 0.9800 . ?
C160 H16C 0.9800 . ?
C200 O20 1.417(9) . ?
C200 H20A 0.9800 . ?
C200 H20B 0.9800 . ?
C200 H20C 0.9800 . ?
C39 H39 0.9500 . ?
C180 O18 1.366(12) . ?
C180 H18A 0.9800 . ?
C180 H18B 0.9800 . ?
C180 H18C 0.9800 . ?
C130 O13 1.374(11) . ?
C130 H13A 0.9800 . ?
C130 H13B 0.9800 . ?
C130 H13C 0.9800 . ?
C1 N4 1.356(7) . ?
C1 H1 0.9500 . ?
C190 O19 1.309(17) . ?
C190 H19A 0.9800 . ?
C190 H19B 0.9800 . ?
C190 H19C 0.9800 . ?
C44 N1 1.338(7) . ?
C44 C45 1.393(8) . ?
C44 C43 1.509(8) . ?
C48 N1 1.336(7) . ?
C150 O15 1.23(3) . ?
C150 H15A 0.9800 . ?
C150 H15B 0.9800 . ?
C150 H15C 0.9800 . ?
C7 N6 1.345(7) . ?
C7 N5 1.409(7) . ?
C45 H45 0.9500 . ?
C5 N4 1.353(7) . ?
C5 N5 1.404(7) . ?
C12 N8 1.342(8) . ?
C12 N7 1.378(8) . ?
C12 C14 1.409(8) . ?
C9 H9 0.9500 . ?
C36 O4 1.243(7) . ?
C36 O3 1.257(7) . ?
C55 N2 1.340(6) . ?
C23 C24 1.484(7) . ?
C43 O8 1.251(6) . ?
C43 O5 1.257(6) . ?
C19 H19 0.9500 . ?
C28 H28 0.9500 . ?
C41 N3 1.333(7) . ?
C34 C33 1.392(10) . ?
C34 H34 0.9500 . ?
C14 H14 0.9500 . ?
C33 H33 0.9500 . ?
C13 N7 1.460(8) . ?
C13 H13D 0.9800 . ?
C13 H13E 0.9800 . ?
C13 H13F 0.9800 . ?
C26 H26 0.9500 . ?
C24 H24A 0.9800 . ?
C24 H24B 0.9800 . ?
C24 H24C 0.9800 . ?
C16 H16 0.9500 . ?
C170 O17 1.170(18) . ?
C170 H17A 0.9800 . ?
C170 H17B 0.9800 . ?
C170 H17C 0.9800 . ?
N10 Cr1 2.030(4) . ?
N8 Cr1 2.048(5) . ?
N6 Cr1 2.026(4) . ?
N2 Yb1 2.443(5) . ?
N11 Cr1 2.038(5) . ?
N4 Cr1 2.045(4) . ?
N12 Cr1 2.046(5) . ?
N3 Yb1 2.448(5) . ?
N1 Yb1 2.465(5) . ?
O5 Yb1 2.361(3) . ?
O16 H160 0.8400 . ?
O11 Yb1 2.353(4) . ?
O14 H140 0.8400 . ?
O18 H180 0.8400 . ?
O3 Yb1 2.391(4) . ?
O6 Yb1 2.355(4) . ?
O2 Yb1 2.358(3) . ?
O19 H190 0.8400 . ?
O10 Yb1 2.382(4) . ?
O13 H130 0.8400 . ?
O20 H200 0.8400 . ?
O15 H150 0.8400 . ?
 
loop_
 _geom_angle_atom_site_label_1
 _geom_angle_atom_site_label_2
 _geom_angle_atom_site_label_3
 _geom_angle
 _geom_angle_site_symmetry_1
 _geom_angle_site_symmetry_3
 _geom_angle_publ_flag
C4 C3 C2 120.4(6) . . ?
C4 C3 H3 119.8 . . ?
C2 C3 H3 119.8 . . ?
O1 C56 O2 126.0(6) . . ?
O1 C56 C55 119.5(5) . . ?
O2 C56 C55 114.6(4) . . ?
C3 C4 C5 119.2(5) . . ?
C3 C4 H4 120.4 . . ?
C5 C4 H4 120.4 . . ?
N11 C18 C19 123.1(6) . . ?
N11 C18 H18 118.4 . . ?
C19 C18 H18 118.4 . . ?
C11 C10 C9 117.8(6) . . ?
C11 C10 H10 121.1 . . ?
C9 C10 H10 121.1 . . ?
C53 C54 C55 118.3(5) . . ?
C53 C54 H54 120.9 . . ?
C55 C54 H54 120.9 . . ?
C9 C8 C7 118.9(5) . . ?
C9 C8 H8 120.5 . . ?
C7 C8 H8 120.5 . . ?
C46 C47 C48 118.7(6) . . ?
C46 C47 H47 120.7 . . ?
C48 C47 H47 120.7 . . ?
C54 C53 C52 119.4(6) . . ?
C54 C53 H53 120.3 . . ?
C52 C53 H53 120.3 . . ?
N6 C11 C10 122.5(5) . . ?
N6 C11 N7 118.0(5) . . ?
C10 C11 N7 119.6(6) . . ?
N12 C31 N9 117.4(5) . . ?
N12 C31 C32 121.2(5) . . ?
N9 C31 C32 121.4(6) . . ?
C47 C46 C45 119.3(6) . . ?
C47 C46 H46 120.3 . . ?
C45 C46 H46 120.3 . . ?
N5 C6 H6A 109.5 . . ?
N5 C6 H6B 109.5 . . ?
H6A C6 H6B 109.5 . . ?
N5 C6 H6C 109.5 . . ?
H6A C6 H6C 109.5 . . ?
H6B C6 H6C 109.5 . . ?
C51 C52 C53 118.3(5) . . ?
C51 C52 H52 120.9 . . ?
C53 C52 H52 120.9 . . ?
O7 C42 O6 125.2(5) . . ?
O7 C42 C41 119.5(5) . . ?
O6 C42 C41 115.3(5) . . ?
N10 C29 C28 121.9(5) . . ?
N10 C29 N9 118.6(5) . . ?
C28 C29 N9 119.5(6) . . ?
O9 C49 O10 126.6(6) . . ?
O9 C49 C48 119.1(5) . . ?
O10 C49 C48 114.4(5) . . ?
N10 C25 C23 118.9(5) . . ?
N10 C25 C26 119.7(6) . . ?
C23 C25 C26 121.5(5) . . ?
N12 C35 C34 122.3(6) . . ?
N12 C35 H35 118.9 . . ?
C34 C35 H35 118.9 . . ?
N8 C17 C16 121.3(7) . . ?
N8 C17 H17 119.3 . . ?
C16 C17 H17 119.3 . . ?
N11 C22 C23 118.8(5) . . ?
N11 C22 C21 119.9(6) . . ?
C23 C22 C21 121.3(5) . . ?
N9 C30 H30A 109.5 . . ?
N9 C30 H30B 109.5 . . ?
H30A C30 H30B 109.5 . . ?
N9 C30 H30C 109.5 . . ?
H30A C30 H30C 109.5 . . ?
H30B C30 H30C 109.5 . . ?
C1 C2 C3 117.6(6) . . ?
C1 C2 H2 121.2 . . ?
C3 C2 H2 121.2 . . ?
N3 C37 C38 121.5(6) . . ?
N3 C37 C36 114.4(5) . . ?
C38 C37 C36 124.1(6) . . ?
C33 C32 C31 119.2(6) . . ?
C33 C32 H32 120.4 . . ?
C31 C32 H32 120.4 . . ?
N2 C51 C52 122.2(5) . . ?
N2 C51 C50 113.4(5) . . ?
C52 C51 C50 124.4(5) . . ?
O12 C50 O11 126.3(5) . . ?
O12 C50 C51 118.6(5) . . ?
O11 C50 C51 115.0(5) . . ?
C39 C40 C41 118.4(6) . . ?
C39 C40 H40 120.8 . . ?
C41 C40 H40 120.8 . . ?
C21 C20 C19 119.7(6) . . ?
C21 C20 H20 120.1 . . ?
C19 C20 H20 120.1 . . ?
O14 C140 H14A 109.5 . . ?
O14 C140 H14B 109.5 . . ?
H14A C140 H14B 109.5 . . ?
O14 C140 H14C 109.5 . . ?
H14A C140 H14C 109.5 . . ?
H14B C140 H14C 109.5 . . ?
C20 C21 C22 119.8(6) . . ?
C20 C21 H21 120.1 . . ?
C22 C21 H21 120.1 . . ?
C26 C27 C28 120.7(6) . . ?
C26 C27 H27 119.7 . . ?
C28 C27 H27 119.7 . . ?
C39 C38 C37 117.9(6) . . ?
C39 C38 H38 121.1 . . ?
C37 C38 H38 121.1 . . ?
C14 C15 C16 120.2(6) . . ?
C14 C15 H15 119.9 . . ?
C16 C15 H15 119.9 . . ?
O16 C160 H16A 109.5 . . ?
O16 C160 H16B 109.5 . . ?
H16A C160 H16B 109.5 . . ?
O16 C160 H16C 109.5 . . ?
H16A C160 H16C 109.5 . . ?
H16B C160 H16C 109.5 . . ?
O20 C200 H20A 109.5 . . ?
O20 C200 H20B 109.5 . . ?
H20A C200 H20B 109.5 . . ?
O20 C200 H20C 109.5 . . ?
H20A C200 H20C 109.5 . . ?
H20B C200 H20C 109.5 . . ?
C38 C39 C40 120.2(7) . . ?
C38 C39 H39 119.9 . . ?
C40 C39 H39 119.9 . . ?
O18 C180 H18A 109.5 . . ?
O18 C180 H18B 109.5 . . ?
H18A C180 H18B 109.5 . . ?
O18 C180 H18C 109.5 . . ?
H18A C180 H18C 109.5 . . ?
H18B C180 H18C 109.5 . . ?
O13 C130 H13A 109.5 . . ?
O13 C130 H13B 109.5 . . ?
H13A C130 H13B 109.5 . . ?
O13 C130 H13C 109.5 . . ?
H13A C130 H13C 109.5 . . ?
H13B C130 H13C 109.5 . . ?
N4 C1 C2 123.1(5) . . ?
N4 C1 H1 118.5 . . ?
C2 C1 H1 118.5 . . ?
O19 C190 H19A 109.5 . . ?
O19 C190 H19B 109.5 . . ?
H19A C190 H19B 109.5 . . ?
O19 C190 H19C 109.5 . . ?
H19A C190 H19C 109.5 . . ?
H19B C190 H19C 109.5 . . ?
N1 C44 C45 120.2(5) . . ?
N1 C44 C43 114.3(5) . . ?
C45 C44 C43 125.4(5) . . ?
N1 C48 C47 121.4(5) . . ?
N1 C48 C49 115.0(5) . . ?
C47 C48 C49 123.6(5) . . ?
O15 C150 H15A 109.5 . . ?
O15 C150 H15B 109.5 . . ?
H15A C150 H15B 109.5 . . ?
O15 C150 H15C 109.5 . . ?
H15A C150 H15C 109.5 . . ?
H15B C150 H15C 109.5 . . ?
N6 C7 C8 121.4(5) . . ?
N6 C7 N5 119.1(4) . . ?
C8 C7 N5 119.5(5) . . ?
C44 C45 C46 119.4(6) . . ?
C44 C45 H45 120.3 . . ?
C46 C45 H45 120.3 . . ?
N4 C5 C4 120.3(5) . . ?
N4 C5 N5 118.7(5) . . ?
C4 C5 N5 120.9(5) . . ?
N8 C12 N7 118.0(5) . . ?
N8 C12 C14 120.3(6) . . ?
N7 C12 C14 121.7(6) . . ?
C8 C9 C10 120.5(5) . . ?
C8 C9 H9 119.7 . . ?
C10 C9 H9 119.7 . . ?
O4 C36 O3 126.8(6) . . ?
O4 C36 C37 118.6(6) . . ?
O3 C36 C37 114.6(5) . . ?
N2 C55 C54 122.2(5) . . ?
N2 C55 C56 114.1(5) . . ?
C54 C55 C56 123.8(5) . . ?
C25 C23 C22 123.9(5) . . ?
C25 C23 C24 116.3(5) . . ?
C22 C23 C24 116.4(5) . . ?
O8 C43 O5 126.7(5) . . ?
O8 C43 C44 118.0(5) . . ?
O5 C43 C44 115.3(5) . . ?
C18 C19 C20 118.3(6) . . ?
C18 C19 H19 120.9 . . ?
C20 C19 H19 120.9 . . ?
C27 C28 C29 118.4(6) . . ?
C27 C28 H28 120.8 . . ?
C29 C28 H28 120.8 . . ?
N3 C41 C40 121.3(6) . . ?
N3 C41 C42 114.0(5) . . ?
C40 C41 C42 124.6(5) . . ?
C35 C34 C33 118.6(6) . . ?
C35 C34 H34 120.7 . . ?
C33 C34 H34 120.7 . . ?
C15 C14 C12 118.8(7) . . ?
C15 C14 H14 120.6 . . ?
C12 C14 H14 120.6 . . ?
C32 C33 C34 119.6(6) . . ?
C32 C33 H33 120.2 . . ?
C34 C33 H33 120.2 . . ?
N7 C13 H13D 109.5 . . ?
N7 C13 H13E 109.5 . . ?
H13D C13 H13E 109.5 . . ?
N7 C13 H13F 109.5 . . ?
H13D C13 H13F 109.5 . . ?
H13E C13 H13F 109.5 . . ?
C27 C26 C25 119.9(6) . . ?
C27 C26 H26 120.0 . . ?
C25 C26 H26 120.0 . . ?
C23 C24 H24A 109.5 . . ?
C23 C24 H24B 109.5 . . ?
H24A C24 H24B 109.5 . . ?
C23 C24 H24C 109.5 . . ?
H24A C24 H24C 109.5 . . ?
H24B C24 H24C 109.5 . . ?
C17 C16 C15 118.8(7) . . ?
C17 C16 H16 120.6 . . ?
C15 C16 H16 120.6 . . ?
O17 C170 H17A 109.5 . . ?
O17 C170 H17B 109.5 . . ?
H17A C170 H17B 109.5 . . ?
O17 C170 H17C 109.5 . . ?
H17A C170 H17C 109.5 . . ?
H17B C170 H17C 109.5 . . ?
C29 N10 C25 119.4(5) . . ?
C29 N10 Cr1 119.7(3) . . ?
C25 N10 Cr1 120.6(4) . . ?
C12 N8 C17 119.8(5) . . ?
C12 N8 Cr1 117.3(4) . . ?
C17 N8 Cr1 120.5(4) . . ?
C7 N6 C11 118.8(4) . . ?
C7 N6 Cr1 121.8(4) . . ?
C11 N6 Cr1 118.6(4) . . ?
C51 N2 C55 119.7(5) . . ?
C51 N2 Yb1 120.2(3) . . ?
C55 N2 Yb1 120.1(4) . . ?
C31 N9 C29 121.5(5) . . ?
C31 N9 C30 117.6(5) . . ?
C29 N9 C30 116.9(5) . . ?
C5 N5 C7 123.9(5) . . ?
C5 N5 C6 116.6(5) . . ?
C7 N5 C6 116.7(5) . . ?
C18 N11 C22 119.1(5) . . ?
C18 N11 Cr1 119.7(4) . . ?
C22 N11 Cr1 120.8(4) . . ?
C12 N7 C11 120.4(5) . . ?
C12 N7 C13 118.9(5) . . ?
C11 N7 C13 116.8(5) . . ?
C5 N4 C1 119.2(5) . . ?
C5 N4 Cr1 121.4(4) . . ?
C1 N4 Cr1 118.7(4) . . ?
C31 N12 C35 118.7(5) . . ?
C31 N12 Cr1 118.4(4) . . ?
C35 N12 Cr1 119.5(4) . . ?
C41 N3 C37 120.7(5) . . ?
C41 N3 Yb1 119.1(4) . . ?
C37 N3 Yb1 120.0(4) . . ?
C48 N1 C44 121.0(5) . . ?
C48 N1 Yb1 119.7(4) . . ?
C44 N1 Yb1 119.3(4) . . ?
C43 O5 Yb1 125.9(3) . . ?
C160 O16 H160 109.5 . . ?
C50 O11 Yb1 125.2(3) . . ?
C140 O14 H140 109.5 . . ?
C180 O18 H180 109.5 . . ?
C36 O3 Yb1 124.8(4) . . ?
C42 O6 Yb1 123.9(3) . . ?
C56 O2 Yb1 124.6(4) . . ?
C190 O19 H190 109.5 . . ?
C49 O10 Yb1 125.5(4) . . ?
C130 O13 H130 109.5 . . ?
C200 O20 H200 109.5 . . ?
C150 O15 H150 109.5 . . ?
N6 Cr1 N10 177.8(2) . . ?
N6 Cr1 N11 95.54(19) . . ?
N10 Cr1 N11 86.64(19) . . ?
N6 Cr1 N4 85.63(18) . . ?
N10 Cr1 N4 93.99(18) . . ?
N11 Cr1 N4 88.07(19) . . ?
N6 Cr1 N12 91.72(18) . . ?
N10 Cr1 N12 86.09(18) . . ?
N11 Cr1 N12 172.68(18) . . ?
N4 Cr1 N12 91.62(19) . . ?
N6 Cr1 N8 87.32(18) . . ?
N10 Cr1 N8 93.13(18) . . ?
N11 Cr1 N8 90.66(19) . . ?
N4 Cr1 N8 172.68(19) . . ?
N12 Cr1 N8 90.56(19) . . ?
O11 Yb1 O6 146.65(13) . . ?
O11 Yb1 O2 130.53(13) . . ?
O6 Yb1 O2 75.63(13) . . ?
O11 Yb1 O5 81.41(13) . . ?
O6 Yb1 O5 84.46(12) . . ?
O2 Yb1 O5 143.07(14) . . ?
O11 Yb1 O10 85.07(13) . . ?
O6 Yb1 O10 81.16(13) . . ?
O2 Yb1 O10 77.69(14) . . ?
O5 Yb1 O10 129.95(13) . . ?
O11 Yb1 O3 75.05(13) . . ?
O6 Yb1 O3 130.10(13) . . ?
O2 Yb1 O3 93.26(13) . . ?
O5 Yb1 O3 76.11(13) . . ?
O10 Yb1 O3 144.65(14) . . ?
O11 Yb1 N2 65.24(14) . . ?
O6 Yb1 N2 135.75(13) . . ?
O2 Yb1 N2 65.33(14) . . ?
O5 Yb1 N2 139.70(13) . . ?
O10 Yb1 N2 71.19(14) . . ?
O3 Yb1 N2 73.98(14) . . ?
O11 Yb1 N3 136.72(13) . . ?
O6 Yb1 N3 65.51(14) . . ?
O2 Yb1 N3 69.79(14) . . ?
O5 Yb1 N3 73.71(14) . . ?
O10 Yb1 N3 137.82(14) . . ?
O3 Yb1 N3 65.01(14) . . ?
N2 Yb1 N3 115.63(15) . . ?
O11 Yb1 N1 75.13(13) . . ?
O6 Yb1 N1 71.53(13) . . ?
O2 Yb1 N1 132.92(13) . . ?
O5 Yb1 N1 65.13(14) . . ?
O10 Yb1 N1 64.83(14) . . ?
O3 Yb1 N1 133.76(13) . . ?
N2 Yb1 N1 122.15(15) . . ?
N3 Yb1 N1 122.13(15) . . ?
 
_refine_diff_density_max    1.621
_refine_diff_density_min   -1.630
_refine_diff_density_rms    0.141

_shelx_res_file
;
TITL JK8_0m_a.res in P2(1)/n
    shelx.res
    created by SHELXL-2018/1 at 14:28:53 on 31-Jul-2019
CELL  0.71073  16.1841  23.2508  17.6628   90.000   91.979   90.000
ZERR     4.00   0.0005   0.0006   0.0004    0.000    0.002    0.000
LATT   1
SYMM  1/2 - X, 1/2 + Y, 1/2 - Z
SFAC  C    N    O    CR   YB   H
UNIT  252  48   76   4    4    284
MERG   2
OMIT     0   2   0
OMIT     1   2   0
OMIT     1   3   0
OMIT     0   2   1
OMIT    -1   2   1
OMIT     1   1   1
EADP O19 O15
EADP C190 C150
EADP O16 O17
EADP C200 C170
DFIX     2.900   0.020 O9 O17
FMAP   2
PLAN   20
ACTA
BOND   $H
L.S.  12
TEMP  -173.11
WGHT    0.039400   36.979099
FVAR       0.15087
C3    1    0.427648    0.473522    0.702561    11.00000    0.02502    0.01878 =
         0.04094    0.00854   -0.00282    0.00880
AFIX  43
H3    6    0.385415    0.500401    0.689175    11.00000   -1.20000
AFIX   0
C56   1    0.418040    0.585972    0.572226    11.00000    0.03486    0.02068 =
         0.01140   -0.00197    0.00139    0.00467
C4    1    0.444741    0.429142    0.654070    11.00000    0.02611    0.02445 =
         0.02868    0.00658   -0.00655    0.00265
AFIX  43
H4    6    0.416143    0.426096    0.606357    11.00000   -1.20000
AFIX   0
C18   1    0.730286    0.420635    0.771894    11.00000    0.01703    0.01908 =
         0.03427   -0.00116   -0.00234   -0.00055
AFIX  43
H18   6    0.704248    0.422707    0.722936    11.00000   -1.20000
AFIX   0
C10   1    0.759302    0.276660    0.605666    11.00000    0.02670    0.02348 =
         0.03208    0.00344    0.01213    0.00371
AFIX  43
H10   6    0.813854    0.262239    0.601308    11.00000   -1.20000
AFIX   0
C54   1    0.563452    0.545853    0.595881    11.00000    0.02973    0.02552 =
         0.01986   -0.00512    0.00220    0.00507
AFIX  43
H54   6    0.559005    0.522923    0.551410    11.00000   -1.20000
AFIX   0
C8    1    0.627119    0.301000    0.549681    11.00000    0.03396    0.02672 =
         0.01728    0.00211    0.00019    0.00394
AFIX  43
H8    6    0.590220    0.303467    0.506794    11.00000   -1.20000
AFIX   0
C47   1    0.452374    0.872552    0.664958    11.00000    0.03342    0.02331 =
         0.03919    0.00688    0.00709    0.00407
AFIX  43
H47   6    0.478285    0.892620    0.625380    11.00000   -1.20000
AFIX   0
C53   1    0.633878    0.544008    0.642651    11.00000    0.02810    0.02075 =
         0.02808   -0.00116    0.00766    0.00772
AFIX  43
H53   6    0.677851    0.518591    0.631721    11.00000   -1.20000
AFIX   0
C11   1    0.731568    0.295713    0.674053    11.00000    0.01835    0.01989 =
         0.02113    0.00145    0.00373    0.00049
C31   1    0.438923    0.286618    0.781515    11.00000    0.02016    0.02765 =
         0.01492    0.00425    0.00152   -0.00319
C46   1    0.424311    0.901619    0.726913    11.00000    0.05036    0.02295 =
         0.05097    0.00227    0.00521   -0.00116
AFIX  43
H46   6    0.432599    0.941925    0.731672    11.00000   -1.20000
AFIX   0
C6    1    0.461382    0.328962    0.567390    11.00000    0.02967    0.03948 =
         0.01405    0.00247   -0.00579    0.00237
AFIX 137
H6A   6    0.405609    0.331743    0.586993    11.00000   -1.50000
H6B   6    0.470632    0.289876    0.548722    11.00000   -1.50000
H6C   6    0.467086    0.356450    0.525835    11.00000   -1.50000
AFIX   0
C52   1    0.639628    0.579956    0.706171    11.00000    0.01416    0.02519 =
         0.02395    0.00054    0.00079    0.00086
AFIX  43
H52   6    0.687261    0.579385    0.739137    11.00000   -1.20000
AFIX   0
C42   1    0.208677    0.698341    0.627542    11.00000    0.01523    0.02294 =
         0.01781   -0.00745    0.00206    0.00616
C29   1    0.482853    0.329711    0.902609    11.00000    0.02752    0.01804 =
         0.01936   -0.00091    0.00404    0.00130
C49   1    0.472969    0.776291    0.598128    11.00000    0.02082    0.02590 =
         0.02272    0.00608    0.00061    0.00207
C25   1    0.618364    0.337314    0.955952    11.00000    0.03165    0.01930 =
         0.01732   -0.00571   -0.00721    0.00625
C35   1    0.526955    0.225159    0.717980    11.00000    0.02866    0.02365 =
         0.01673   -0.00267    0.00307   -0.00685
AFIX  43
H35   6    0.581096    0.210747    0.711043    11.00000   -1.20000
AFIX   0
C17   1    0.666468    0.222222    0.876097    11.00000    0.04928    0.02105 =
         0.01691   -0.00156   -0.00209    0.00567
AFIX  43
H17   6    0.609689    0.217540    0.886609    11.00000   -1.20000
AFIX   0
C22   1    0.735309    0.381094    0.893166    11.00000    0.02918    0.02571 =
         0.02364   -0.01096   -0.01124    0.00611
C30   1    0.348428    0.354971    0.843591    11.00000    0.02217    0.03884 =
         0.03179    0.00115    0.00318    0.00908
AFIX 137
H30A  6    0.327611    0.366563    0.793110    11.00000   -1.50000
H30B  6    0.353243    0.388915    0.876338    11.00000   -1.50000
H30C  6    0.310006    0.327440    0.865334    11.00000   -1.50000
AFIX   0
C2    1    0.471950    0.479299    0.771271    11.00000    0.03205    0.01697 =
         0.03328   -0.00099    0.00051    0.00436
AFIX  43
H2    6    0.462074    0.510523    0.804449    11.00000   -1.20000
AFIX   0
C37   1    0.249854    0.588289    0.771155    11.00000    0.02406    0.02029 =
         0.03121    0.00232   -0.00419   -0.00133
C32   1    0.370423    0.264876    0.739979    11.00000    0.01740    0.04085 =
         0.02244    0.00864   -0.00141   -0.00354
AFIX  43
H32   6    0.316579    0.279443    0.747971    11.00000   -1.20000
AFIX   0
C51   1    0.574049    0.616388    0.719714    11.00000    0.02615    0.01687 =
         0.01424    0.00060    0.00189    0.00310
C50   1    0.574040    0.661524    0.782495    11.00000    0.02770    0.01840 =
         0.01541   -0.00164    0.00320   -0.00105
C40   1    0.118321    0.615957    0.676147    11.00000    0.02677    0.03601 =
         0.05237    0.01031   -0.01368   -0.01253
AFIX  43
H40   6    0.073973    0.625681    0.641885    11.00000   -1.20000
AFIX   0
C20   1    0.834456    0.451858    0.858845    11.00000    0.03174    0.03454 =
         0.05731   -0.00064   -0.01079   -0.01444
AFIX  43
H20   6    0.881053    0.475312    0.871221    11.00000   -1.20000
AFIX   0
C140  1    0.199534    0.581906    0.459656    11.00000    0.03341    0.02916 =
         0.05297    0.00701    0.00077    0.00142
AFIX 137
H14A  6    0.205343    0.618419    0.487042    11.00000   -1.50000
H14B  6    0.192399    0.550548    0.495924    11.00000   -1.50000
H14C  6    0.151161    0.583738    0.424803    11.00000   -1.50000
AFIX   0
C21   1    0.804834    0.414580    0.911299    11.00000    0.03689    0.03613 =
         0.04034   -0.00739   -0.01652   -0.00307
AFIX  43
H21   6    0.831463    0.411475    0.959907    11.00000   -1.20000
AFIX   0
C27   1    0.502606    0.329069    1.036044    11.00000    0.04804    0.03591 =
         0.01600   -0.00621    0.00946   -0.00024
AFIX  43
H27   6    0.481013    0.326563    1.085270    11.00000   -1.20000
AFIX   0
C38   1    0.175921    0.557012    0.776733    11.00000    0.04405    0.02956 =
         0.06253    0.02026   -0.01255   -0.01426
AFIX  43
H38   6    0.171346    0.526700    0.812409    11.00000   -1.20000
AFIX   0
C15   1    0.807533    0.199179    0.902123    11.00000    0.05975    0.04334 =
         0.02466   -0.01336   -0.02201    0.03416
AFIX  43
H15   6    0.848930    0.180290    0.932373    11.00000   -1.20000
AFIX   0
C160  1    0.261639    0.944500    0.940556    11.00000    0.04106    0.03449 =
         0.08734   -0.02626    0.01207   -0.00086
AFIX 137
H16A  6    0.317921    0.939561    0.961827    11.00000   -1.50000
H16B  6    0.231342    0.971373    0.972114    11.00000   -1.50000
H16C  6    0.264001    0.959816    0.888985    11.00000   -1.50000
AFIX   0
C200  1    0.991569    0.673888    0.466294    11.00000    0.05287    0.05212 =
         0.07036   -0.01647   -0.02610    0.01480
AFIX 137
H20A  6    1.011295    0.707250    0.438223    11.00000   -1.50000
H20B  6    0.933534    0.666483    0.451844    11.00000   -1.50000
H20C  6    1.024933    0.640125    0.454324    11.00000   -1.50000
AFIX   0
C39   1    0.110104    0.571798    0.728620    11.00000    0.03813    0.03910 =
         0.07447    0.01783   -0.01359   -0.02060
AFIX  43
H39   6    0.059132    0.551770    0.731373    11.00000   -1.20000
AFIX   0
C180  1    0.819985    0.632521    0.880371    11.00000    0.06303    0.07207 =
         0.16753    0.04597   -0.01172   -0.00137
AFIX 137
H18A  6    0.868372    0.653271    0.901112    11.00000   -1.50000
H18B  6    0.832446    0.591321    0.878145    11.00000   -1.50000
H18C  6    0.773024    0.638769    0.912965    11.00000   -1.50000
AFIX   0
C130  1    0.396391    0.475154    0.041276    11.00000    0.21221    0.05325 =
         0.10757    0.02490   -0.06610    0.00180
AFIX 137
H13A  6    0.448775    0.467962    0.069158    11.00000   -1.50000
H13B  6    0.396763    0.455509   -0.007800    11.00000   -1.50000
H13C  6    0.350533    0.460546    0.070568    11.00000   -1.50000
AFIX   0
C1    1    0.529817    0.438610    0.789071    11.00000    0.02226    0.01877 =
         0.02120   -0.00125   -0.00200   -0.00049
AFIX  43
H1    6    0.561414    0.442552    0.835112    11.00000   -1.20000
AFIX   0
C190  1    0.890620    0.569109    0.660045    11.00000    0.05080    0.05426 =
         0.26251   -0.01380    0.00330    0.00339
AFIX 137
H19A  6    0.832326    0.570342    0.643159    11.00000   -1.50000
H19B  6    0.915706    0.533373    0.642457    11.00000   -1.50000
H19C  6    0.919793    0.602091    0.639065    11.00000   -1.50000
AFIX   0
C44   1    0.375225    0.811886    0.776036    11.00000    0.01730    0.02219 =
         0.02011   -0.00630   -0.00641    0.00475
C48   1    0.442019    0.813116    0.661456    11.00000    0.01527    0.02287 =
         0.02618    0.00807    0.00119   -0.00135
C150  1    0.224057    0.447838    0.899239    10.50000    0.05080    0.05426 =
         0.26251   -0.01380    0.00330    0.00339
AFIX 137
H15A  6    0.276444    0.467716    0.891282    10.50000   -1.50000
H15B  6    0.189941    0.448762    0.852323    10.50000   -1.50000
H15C  6    0.235166    0.407802    0.913645    10.50000   -1.50000
AFIX   0
C7    1    0.602776    0.319635    0.620644    11.00000    0.02006    0.02074 =
         0.01393    0.00091    0.00371    0.00076
C45   1    0.383628    0.871315    0.782564    11.00000    0.04040    0.02176 =
         0.03621   -0.00391    0.00545    0.00576
AFIX  43
H45   6    0.361824    0.890998    0.824568    11.00000   -1.20000
AFIX   0
C5    1    0.504530    0.388691    0.675779    11.00000    0.02080    0.02118 =
         0.01839    0.00460   -0.00072   -0.00191
C12   1    0.767244    0.261791    0.800276    11.00000    0.02048    0.02369 =
         0.02279   -0.00739   -0.00457    0.00824
C9    1    0.704572    0.279239    0.542930    11.00000    0.03201    0.03525 =
         0.01595   -0.00007    0.01223    0.00438
AFIX  43
H9    6    0.721523    0.265699    0.495152    11.00000   -1.20000
AFIX   0
C36   1    0.327144    0.577219    0.819703    11.00000    0.02919    0.01725 =
         0.02412    0.00092   -0.00164    0.00373
C55   1    0.499604    0.582043    0.615664    11.00000    0.02489    0.01442 =
         0.01199   -0.00108    0.00120    0.00336
C23   1    0.702143    0.343882    0.945880    11.00000    0.01684    0.01477 =
         0.00711   -0.00205   -0.00908    0.00332
C43   1    0.330768    0.773624    0.830366    11.00000    0.01997    0.01960 =
         0.01265   -0.00447   -0.00229    0.00391
C19   1    0.796218    0.455284    0.787546    11.00000    0.02944    0.02426 =
         0.04865    0.00316   -0.00119   -0.00390
AFIX  43
H19   6    0.815641    0.481207    0.750583    11.00000   -1.20000
AFIX   0
C28   1    0.449541    0.327774    0.973396    11.00000    0.03593    0.03203 =
         0.02055   -0.00366    0.01014    0.00076
AFIX  43
H28   6    0.391427    0.325600    0.978809    11.00000   -1.20000
AFIX   0
C41   1    0.193272    0.645584    0.675105    11.00000    0.02029    0.02016 =
         0.02608   -0.00309   -0.00175    0.00009
C34   1    0.461294    0.200439    0.677717    11.00000    0.04153    0.03258 =
         0.02511   -0.00958   -0.00148   -0.01046
AFIX  43
H34   6    0.469982    0.169292    0.644104    11.00000   -1.20000
AFIX   0
C14   1    0.829680    0.233465    0.843577    11.00000    0.03073    0.04303 =
         0.02641   -0.01421   -0.01550    0.01697
AFIX  43
H14   6    0.886215    0.238180    0.832168    11.00000   -1.20000
AFIX   0
C33   1    0.382199    0.222158    0.687480    11.00000    0.02799    0.04725 =
         0.02108   -0.00254   -0.00140   -0.01678
AFIX  43
H33   6    0.336614    0.207577    0.658074    11.00000   -1.20000
AFIX   0
C13   1    0.871052    0.311381    0.727033    11.00000    0.02080    0.03281 =
         0.06211   -0.01028   -0.00221   -0.00099
AFIX 137
H13D  6    0.895551    0.326255    0.774625    11.00000   -1.50000
H13E  6    0.872865    0.341225    0.687946    11.00000   -1.50000
H13F  6    0.902309    0.277687    0.710937    11.00000   -1.50000
AFIX   0
C26   1    0.586281    0.333938    1.028060    11.00000    0.04134    0.03143 =
         0.01394   -0.00532   -0.00534    0.00544
AFIX  43
H26   6    0.622360    0.335010    1.071620    11.00000   -1.20000
AFIX   0
C24   1    0.757734    0.326768    1.010581    11.00000    0.03700    0.03540 =
         0.02018   -0.00436   -0.01471    0.00651
AFIX 137
H24A  6    0.759645    0.357594    1.048440    11.00000   -1.50000
H24B  6    0.813461    0.319907    0.992529    11.00000   -1.50000
H24C  6    0.736801    0.291502    1.033496    11.00000   -1.50000
AFIX   0
C16   1    0.724950    0.191788    0.917654    11.00000    0.06409    0.03231 =
         0.02043    0.00302   -0.00762    0.02257
AFIX  43
H16   6    0.709000    0.166123    0.956368    11.00000   -1.20000
AFIX   0
C170  1    0.520664    0.944517    0.431636    10.50000    0.05287    0.05212 =
         0.07036   -0.01647   -0.02610    0.01480
AFIX 137
H17A  6    0.462343    0.955490    0.433983    10.50000   -1.50000
H17B  6    0.533439    0.935046    0.379256    10.50000   -1.50000
H17C  6    0.555541    0.976610    0.449281    10.50000   -1.50000
AFIX   0
N10   2    0.566198    0.333782    0.893351    11.00000    0.01943    0.02174 =
         0.01352   -0.00123   -0.00351    0.00467
N8    2    0.688126    0.258802    0.820389    11.00000    0.02589    0.01943 =
         0.01463   -0.00195   -0.00454    0.00351
N6    2    0.653601    0.315605    0.682286    11.00000    0.01672    0.02109 =
         0.01694    0.00196    0.00521    0.00197
N2    2    0.505321    0.616370    0.676529    11.00000    0.01515    0.01775 =
         0.01603    0.00176    0.00229    0.00075
N9    2    0.429879    0.328024    0.837590    11.00000    0.01515    0.03058 =
         0.01938    0.00182    0.00208    0.00377
N5    2    0.522712    0.342209    0.628423    11.00000    0.01992    0.02783 =
         0.01282    0.00099   -0.00691    0.00327
N11   2    0.700057    0.383501    0.822405    11.00000    0.02136    0.01744 =
         0.02141   -0.00210   -0.00564    0.00259
N7    2    0.785273    0.294955    0.738346    11.00000    0.01788    0.02357 =
         0.03379   -0.00437   -0.00157    0.00251
N4    2    0.544501    0.392681    0.744151    11.00000    0.01680    0.01636 =
         0.01821    0.00379   -0.00032    0.00256
N12   2    0.516693    0.269322    0.767085    11.00000    0.02108    0.02211 =
         0.01033    0.00385    0.00334    0.00156
N3    2    0.256803    0.631054    0.721187    11.00000    0.01577    0.01400 =
         0.01948   -0.00236   -0.00404   -0.00012
N1    2    0.405164    0.784329    0.716365    11.00000    0.01452    0.02186 =
         0.01541   -0.00195    0.00065    0.00019
O5    3    0.329931    0.721061    0.813825    11.00000    0.01666    0.02054 =
         0.01520   -0.00505    0.00135    0.00130
O4    3    0.322169    0.545383    0.875907    11.00000    0.03573    0.03427 =
         0.03754    0.01441    0.00132   -0.00072
O12   3    0.636462    0.665607    0.826090    11.00000    0.01624    0.03518 =
         0.02634   -0.01168   -0.00505    0.00056
O16   3    0.221750    0.892083    0.938786    11.00000    0.04264    0.03622 =
         0.05114    0.00418   -0.01112   -0.00650
AFIX 147
H160  6    0.209304    0.883290    0.893695    11.00000   -1.50000
AFIX   0
O1    3    0.409410    0.561353    0.510708    11.00000    0.03791    0.03090 =
         0.02093   -0.01091   -0.00517    0.01788
O11   3    0.511265    0.693394    0.782243    11.00000    0.01609    0.01636 =
         0.01755   -0.00341    0.00020    0.00104
O14   3    0.271363    0.571809    0.418033    11.00000    0.04202    0.03670 =
         0.02879   -0.00526   -0.01136    0.01411
AFIX 147
H140  6    0.312631    0.569277    0.448018    11.00000   -1.50000
AFIX   0
O18   3    0.800633    0.652310    0.809150    11.00000    0.03422    0.04147 =
         0.05827    0.01183    0.00531    0.00198
AFIX 147
H180  6    0.751423    0.663849    0.807148    11.00000   -1.50000
AFIX   0
O9    3    0.504130    0.799871    0.543071    11.00000    0.05280    0.03207 =
         0.03584    0.01129    0.02190    0.00164
O3    3    0.390511    0.603059    0.798444    11.00000    0.02207    0.01717 =
         0.02183    0.00049    0.00028    0.00198
O6    3    0.278847    0.722170    0.638966    11.00000    0.01336    0.01905 =
         0.01522   -0.00222    0.00295    0.00189
O2    3    0.363033    0.616236    0.604540    11.00000    0.02611    0.02270 =
         0.01468   -0.00796    0.00010    0.00442
O19   3    0.896008    0.571139    0.734093    11.00000    0.07736    0.08568 =
         0.11253   -0.00695    0.01539   -0.00367
AFIX 147
H190  6    0.876746    0.602532    0.749065    11.00000   -1.50000
AFIX   0
O8    3    0.297354    0.796726    0.885480    11.00000    0.02857    0.02771 =
         0.02102   -0.00909    0.00576    0.00293
O7    3    0.153248    0.716036    0.582727    11.00000    0.01902    0.03312 =
         0.02079    0.00133   -0.00393    0.00566
O10   3    0.465239    0.722488    0.608736    11.00000    0.02190    0.02506 =
         0.01536    0.00010    0.00298    0.00073
O13   3    0.386722    0.533260    0.029921    11.00000    0.09280    0.04145 =
         0.04750   -0.00330   -0.00892    0.00913
AFIX 147
H130  6    0.383058    0.540101   -0.016772    11.00000   -1.50000
AFIX   0
O20   3    0.998717    0.685175    0.545086    11.00000    0.03453    0.09252 =
         0.05690    0.02780   -0.01338   -0.01594
AFIX 147
H200  6    1.048926    0.687303    0.558501    11.00000   -1.50000
AFIX   0
O15   3    0.187300    0.471901    0.949869    10.50000    0.07736    0.08568 =
         0.11253   -0.00695    0.01539   -0.00367
AFIX 147
H150  6    0.153884    0.448780    0.968786    10.50000   -1.50000
AFIX   0
O17   3    0.533395    0.904422    0.470290    10.50000    0.04264    0.03622 =
         0.05114    0.00418   -0.01112   -0.00650
CR1   4    0.611981    0.325511    0.788367    11.00000    0.01516    0.01578 =
         0.01053   -0.00070   -0.00157    0.00199
YB1   5    0.390042    0.679046    0.707214    11.00000    0.01576    0.01418 =
         0.01104   -0.00321    0.00094    0.00098
HKLF    4


REM  JK8_0m_a.res in P2(1)/n
REM R1 =  0.0549 for   10892 Fo > 4sig(Fo)  and  0.0871 for all   15071 data
REM    878 parameters refined using      1 restraints

END

WGHT      0.0394     37.0276

REM Highest difference peak  1.621,  deepest hole -1.630,  1-sigma level  0.141
Q1    1   0.5069  0.9771  0.3606  11.00000  0.05    1.62
Q2    1   0.4984  0.9197  0.4993  11.00000  0.05    1.41
Q3    1   0.2025  0.4252  0.9488  11.00000  0.05    1.32
Q4    1   0.5651  0.8868  0.4571  11.00000  0.05    1.24
Q5    1   0.8784  0.6439  0.9563  11.00000  0.05    1.16
Q6    1   0.5454  1.0088  0.4205  11.00000  0.05    1.10
Q7    1   0.9419  0.5771  0.5789  11.00000  0.05    1.08
Q8    1   0.4258  0.4804 -0.0578  11.00000  0.05    1.01
Q9    1   0.3953  0.7486  0.7044  11.00000  0.05    0.98
Q10   1   0.3909  0.6808  0.7580  11.00000  0.05    0.90
Q11   1   0.3872  0.6777  0.6605  11.00000  0.05    0.88
Q12   1   0.9258  0.5224  0.6833  11.00000  0.05    0.84
Q13   1   0.5902  1.0131  0.4397  11.00000  0.05    0.84
Q14   1   0.9628  0.5497  0.5434  11.00000  0.05    0.83
Q15   1   0.6982  0.3225  0.9398  11.00000  0.05    0.74
Q16   1   0.8165  0.6323  1.0052  11.00000  0.05    0.71
Q17   1   0.7234  0.3400  0.9612  11.00000  0.05    0.70
Q18   1   0.7908  0.6893  0.8531  11.00000  0.05    0.68
Q19   1   0.7149  0.3580  0.9414  11.00000  0.05    0.68
Q20   1   0.3180  0.5284  0.8345  11.00000  0.05    0.64
;
_shelx_res_checksum   66546

_shelx_hkl_file
;
  -6   0   0  166.98   10.70
  -7   0   0    7.70    6.80
  -8   0   0 1489.95   42.10
  -9   0   0    8.20    7.50
 -10   0   0 1509.55   45.20
 -11   0   0    6.40    8.60
 -12   0   0  300.57   21.00
 -13   0   0   -0.30    8.70
 -14   0   0  513.55   29.30
 -15   0   0   47.10   14.30
 -16   0   0   68.99   16.40
 -17   0   0   22.90   15.00
 -18   0   0  445.46   31.80
 -19   0   0   -8.90   11.50
 -20   0   0   27.20   17.10
 -21   0   0    0.50   17.00
  -6  -1   0  581.24   20.30
  -6   1   0  574.04   20.40
  -7   1   0   11.40    7.20
  -8  -1   0 1245.08   37.20
  -8   1   0 1236.38   37.30
  -9  -1   0  254.87   16.60
  -9   1   0  253.87   16.80
 -10  -1   0  463.65   22.00
 -10   1   0  516.05   23.40
 -11  -1   0    8.90    8.80
 -11   1   0   20.20    9.20
 -12  -1   0 1253.57   42.70
 -12   1   0 1250.07   42.40
 -13  -1   0    7.70    9.50
 -13   1   0    2.30    9.40
 -14  -1   0    6.80   11.50
 -14   1   0   46.10   13.30
 -15  -1   0   27.60   13.10
 -15   1   0   50.19   15.20
 -16  -1   0  619.44   34.70
 -16   1   0  673.53   35.50
 -17  -1   0   59.79   16.60
 -17   1   0   40.80   14.40
 -18  -1   0   10.00   12.80
 -18   1   0    1.00   13.50
 -19  -1   0   -3.00   14.10
 -19   1   0    3.50   14.00
 -20  -1   0  183.08   26.10
 -20   1   0  141.79   23.60
 -21  -1   0   17.40   16.20
 -21   1   0   34.90   17.90
   0  -2   0   -2.40    0.70
  -1  -2   0    0.60    1.00
   2   2   0    0.00    1.30
  -6  -2   0   15.90    5.60
  -7  -2   0 1708.33   45.60
  -7   2   0 1751.82   46.40
  -8  -2   0  636.84   25.00
  -8   2   0  761.92   26.40
  -9  -2   0   19.80    7.80
  -9   2   0    8.30    7.00
 -10  -2   0  356.66   19.40
 -10   2   0  338.27   18.90
 -11  -2   0  992.70   35.10
 -11   2   0  963.60   34.90
 -12  -2   0  125.89   15.60
 -12   2   0  104.39   13.90
 -13  -2   0  255.07   21.10
 -13   2   0  226.48   19.40
 -14  -2   0  162.08   18.10
 -14   2   0  219.08   21.20
 -15  -2   0  433.56   28.10
 -15   2   0  366.56   26.90
 -16  -2   0   25.30   13.40
 -16   2   0   -2.60   12.90
 -17  -2   0  212.98   23.40
 -17   2   0  201.78   23.80
 -18  -2   0  186.78   23.80
 -18   2   0  199.78   25.20
 -19  -2   0   45.10   17.20
 -19   2   0   45.70   16.80
 -20  -2   0   27.10   17.10
 -20   2   0    2.10   14.90
 -21  -2   0  134.59   25.30
 -21   2   0  108.59   22.80
   0  -3   0   -1.70    1.60
   0   3   0   -1.30    0.90
   1   3   0   -0.50    1.40
  -2  -3   0   37.10    4.70
   3   3   0  439.06   14.00
  -6  -3   0    9.20    5.80
  -6   3   0   11.50    5.60
  -8  -3   0   35.30    8.30
  -9  -3   0 1159.88   36.10
  -9   3   0 1184.18   37.20
 -10  -3   0   -1.90    7.10
 -10   3   0   -5.50    7.10
 -11  -3   0   46.20   10.60
 -11   3   0   40.60    9.70
 -12  -3   0   74.99   13.00
 -12   3   0   81.49   13.20
 -13  -3   0  390.46   24.10
 -13   3   0  377.46   24.60
 -14  -3   0   10.60   11.40
 -14   3   0    1.60   10.90
 -15  -3   0  218.28   22.60
 -15   3   0  217.58   22.10
 -16  -3   0   25.70   12.90
 -16   3   0   25.10   14.50
 -17  -3   0  214.68   23.60
 -17   3   0  228.08   25.20
 -18  -3   0   -1.50   13.90
 -18   3   0  -14.10   13.00
 -19  -3   0  180.28   24.50
 -19   3   0  135.09   22.10
 -20  -3   0   15.70   17.10
 -20   3   0   16.80   15.60
   0  -4   0  886.01   23.10
  -1  -4   0  789.22   21.00
  -2  -4   0   76.89    6.80
  -3  -4   0 1620.24   39.10
   3   4   0 1595.24   39.00
   4   4   0   86.49    7.50
   5   4   0  162.98   10.10
  -5   4   0  151.68   11.80
  -6  -4   0  319.27   14.80
  -6   4   0  330.47   14.90
  -7  -4   0 3137.39   76.09
  -7   4   0 3252.87   77.29
  -8  -4   0  193.48   14.00
  -8   4   0  216.48   15.40
  -9  -4   0   41.60    8.80
  -9   4   0   62.89   10.30
 -10  -4   0   81.79   11.40
 -10   4   0   68.99   10.70
 -11  -4   0  793.52   30.80
 -11   4   0  781.62   31.50
 -12  -4   0   43.20   11.20
 -12   4   0   27.90   11.10
 -13  -4   0   29.80   10.60
 -13   4   0   69.19   13.80
 -14  -4   0   -3.10    8.50
 -14   4   0   11.50   10.40
 -15  -4   0  284.17   22.30
 -15   4   0  298.37   23.60
 -16  -4   0   52.99   15.20
 -16   4   0   41.40   14.20
 -17  -4   0  276.87   26.80
 -17   4   0  237.28   24.70
 -18  -4   0   -3.50   14.10
 -18   4   0   18.90   14.00
 -19  -4   0   92.79   20.00
 -19   4   0   91.59   19.70
 -20  -4   0   49.99   19.00
 -20   4   0   11.80   15.60
   0  -5   0    1.20    4.60
  -1  -5   0  809.32   22.60
   1   5   0  814.72   23.80
  -2  -5   0 1261.77   32.40
   2   5   0 1319.57   32.80
  -3  -5   0  391.76   14.40
   3   5   0  384.26   14.30
   4   5   0   47.40    6.50
   5   5   0 2619.14   61.99
  -5   5   0 2533.55   61.09
  -6  -5   0 1025.00   29.40
  -6   5   0 1002.50   30.10
   6   5   0 1013.90   30.10
  -7  -5   0   24.30    7.30
   7   5   0   13.10    6.50
  -8  -5   0  320.47   16.50
  -8   5   0  305.07   17.60
  -9  -5   0  244.78   15.70
  -9   5   0  249.58   16.70
 -10  -5   0  182.58   15.00
 -10   5   0  183.18   15.70
 -11  -5   0   86.79   12.30
 -11   5   0   66.69   12.20
 -12  -5   0  173.28   17.10
 -12   5   0  134.09   15.80
 -13  -5   0  752.72   32.30
 -13   5   0  744.03   33.90
 -14  -5   0  198.28   19.80
 -14   5   0  212.38   22.30
 -15  -5   0  170.68   20.20
 -15   5   0  123.19   18.50
 -16  -5   0  183.08   21.80
 -16   5   0  179.18   21.30
 -17  -5   0  140.99   21.00
 -17   5   0  107.79   19.00
 -18  -5   0   -6.90   11.20
 -18   5   0    2.50   14.30
 -19  -5   0   82.99   20.00
 -19   5   0   81.99   20.20
 -20  -5   0  102.19   21.80
 -20   5   0  129.69   23.40
   0  -6   0 1210.18   31.60
   0   6   0 1200.68   31.40
   1  -6   0  625.04   19.40
  -1  -6   0  639.14   19.80
   1   6   0  617.84   19.20
  -2  -6   0 1250.07   33.20
   2   6   0 1316.57   33.70
  -3  -6   0   20.50    5.40
   3   6   0   28.40    5.90
  -4  -6   0 1512.35   39.30
   4   6   0 1503.85   39.40
  -5  -6   0  252.97   12.50
  -5   6   0  237.68   13.00
   5   6   0  242.08   13.00
  -6  -6   0  301.77   13.90
   6   6   0  238.08   14.20
  -6   6   0  307.57   15.20
  -7  -6   0  160.18   11.90
  -7   6   0  171.68   13.30
   7   6   0  156.78   12.40
  -8  -6   0  678.93   24.30
  -8   6   0  656.43   25.50
   8   6   0  698.83   25.10
  -9  -6   0    1.80    5.40
   9   6   0   -2.10    5.80
   9   6   0    6.50    5.50
  -9   6   0   11.10    6.90
 -10  -6   0  622.04   25.00
  10   6   0  577.94   24.60
 -10   6   0  613.54   26.20
 -11  -6   0  144.89   14.10
 -11   6   0  178.08   17.40
 -12  -6   0  202.88   16.70
 -12   6   0  246.58   18.80
 -13  -6   0   53.09   12.40
 -13   6   0   34.30   12.40
 -14  -6   0  223.68   20.80
 -14   6   0  248.88   23.00
 -15  -6   0    8.00   12.10
 -15   6   0   20.90   13.00
 -16  -6   0   36.60   14.60
 -16   6   0   29.00   13.70
 -17  -6   0  162.58   22.40
 -17   6   0  166.68   23.20
 -18  -6   0  212.58   25.40
 -18   6   0  224.98   26.50
 -19  -6   0   40.90   17.10
 -19   6   0   51.39   19.40
 -20  -6   0   17.80   16.90
 -20   6   0   33.90   17.80
   0  -7   0   -4.60    4.30
   0   7   0    2.00    4.60
  -1  -7   0  238.68   12.60
   1  -7   0  264.37   12.40
  -1   7   0  273.57   10.90
   1   7   0  258.57   12.60
  -2  -7   0 1186.48   32.40
  -2   7   0 1188.38   30.40
   2   7   0 1214.38   32.70
  -3  -7   0    6.10    5.10
   3   7   0    5.90    5.40
  -4  -7   0   47.60    7.10
   4   7   0   45.40    7.80
  -5  -7   0   40.30    6.90
   5   7   0   29.70    7.30
  -5   7   0   42.50    7.50
  -6  -7   0 2333.37   57.49
  -6  -7   0 2335.17   56.49
  -6   7   0 2284.37   57.39
   6   7   0 2300.07   58.49
  -7  -7   0   21.30    6.90
   7   7   0   25.80    7.70
   7   7   0   34.80    6.80
  -7   7   0   32.40    7.90
  -8  -7   0 1331.17   38.40
   8   7   0 1355.06   39.70
   8   7   0 1277.27   38.20
  -8   7   0 1344.27   39.70
  -9  -7   0   40.70    8.60
   9   7   0   45.40    9.20
   9   7   0   41.00    8.20
  -9   7   0   32.60    8.90
 -10  -7   0  367.26   19.40
  10   7   0  374.56   19.30
 -10   7   0  355.66   20.50
 -11  -7   0   -1.40    6.50
  11   7   0    9.50    6.90
 -11   7   0   -1.50    8.20
 -12  -7   0  634.34   28.20
 -12   7   0  569.04   27.60
  12   7   0  597.74   26.70
 -13  -7   0    0.40    8.90
 -13   7   0    9.50   10.70
  13   7   0   14.30    8.50
 -14  -7   0   45.00   12.90
  14   7   0   49.10   11.50
 -14   7   0   26.20   12.70
 -15  -7   0    4.90   11.50
 -15   7   0   -1.20   12.10
 -16  -7   0  553.44   32.40
 -16   7   0  615.94   34.40
 -17  -7   0   20.80   12.70
 -17   7   0   15.20   14.70
 -18  -7   0   -9.00   12.80
 -18   7   0    2.20   14.40
 -19  -7   0   -6.40   13.50
 -19   7   0  -18.40   13.30
 -20  -7   0  244.68   27.90
 -20   7   0  228.98   27.20
   0  -8   0 7547.24  164.68
   0   8   0 7507.85  164.68
   1  -8   0   66.59    7.90
  -1  -8   0   81.19    9.10
  -1   8   0   75.29    6.50
   1   8   0   85.89    9.40
   1   8   0   83.99    7.30
  -2  -8   0  277.07   13.60
   2   8   0  249.68   13.70
  -2   8   0  257.47   11.40
   2   8   0  266.27   11.90
  -3  -8   0  535.35   19.40
   3   8   0  528.45   20.10
   3   8   0  559.44   18.60
   4   8   0 1202.98   33.20
   4   8   0 1208.08   34.90
  -5  -8   0  327.47   15.30
  -5   8   0  356.36   15.40
   5   8   0  328.47   15.40
   5   8   0  330.77   17.10
  -6  -8   0  417.66   16.70
  -6  -8   0  401.46   17.50
  -6   8   0  423.56   18.30
   6   8   0  389.36   19.00
   6   8   0  415.16   17.50
  -7  -8   0  294.87   15.10
   7   8   0  303.67   15.30
   7   8   0  264.97   15.90
  -7   8   0  304.77   16.10
  -8  -8   0  622.34   23.10
   8   8   0  605.74   24.30
   8   8   0  615.34   23.40
  -8   8   0  619.94   24.10
  -9  -8   0   73.19   10.30
   9   8   0   80.19   10.40
   9   8   0   82.39   11.30
  -9   8   0   91.29   12.20
 -10  -8   0  734.53   27.70
 -10   8   0  649.43   28.00
  10   8   0  713.63   27.90
 -11  -8   0  192.28   16.30
  11   8   0  209.78   16.30
 -11   8   0  195.78   18.10
 -12  -8   0   90.59   13.90
  12   8   0  124.49   14.90
 -12   8   0   92.89   14.20
 -13  -8   0   97.09   15.40
 -13   8   0   92.59   15.60
  13   8   0  116.99   14.80
 -14  -8   0  309.47   23.40
  14   8   0  294.87   20.80
 -14   8   0  299.17   24.40
 -15  -8   0   91.89   16.60
 -15   8   0   86.49   17.90
 -16  -8   0  -11.90   10.90
 -16   8   0   23.20   14.10
 -17  -8   0   55.99   16.20
 -17   8   0   17.40   13.20
 -18  -8   0  360.26   30.00
 -18   8   0  325.67   30.40
 -19  -8   0   19.30   15.50
 -19   8   0   23.90   17.00
 -20  -8   0   46.30   18.60
 -20   8   0   26.10   17.30
   0  -9   0   -0.40    6.40
   0   9   0   -2.40    3.60
  -1  -9   0 1831.12   50.29
  -1   9   0 1741.33   44.30
   1   9   0 1839.02   47.20
   1   9   0 1794.82   44.60
   2   9   0 1107.99   32.30
   2   9   0 1041.00   29.60
  -2   9   0 1047.00   29.00
  -3   9   0  140.59    9.50
   3   9   0  151.48   10.40
   3   9   0  153.98   13.60
  -4  -9   0  266.67   14.00
   4   9   0  317.77   14.50
   4   9   0  292.27   16.90
  -5  -9   0 2636.94   63.19
  -5  -9   0 2538.65   62.79
   5   9   0 2517.95   62.79
  -5   9   0 2595.84   61.59
   5   9   0 2507.75   64.49
  -6  -9   0  849.91   25.70
  -6  -9   0  792.82   26.80
  -6   9   0  850.41   27.20
   6   9   0  848.22   29.30
   6   9   0  894.21   27.90
  -7  -9   0   27.70    6.70
  -7  -9   0   30.60    7.50
   7   9   0   27.30    8.40
  -7   9   0   38.60    8.40
   7   9   0   35.60    6.90
  -8  -9   0  429.26   18.80
   8   9   0  447.16   20.80
   8   9   0  430.36   19.50
  -8   9   0  435.66   20.00
  -9  -9   0  351.76   17.70
   9   9   0  329.97   17.60
   9   9   0  320.37   18.30
  -9   9   0  320.67   19.50
 -10  -9   0   62.29   10.40
  10   9   0   82.29   12.10
 -10   9   0   59.49   10.80
 -11  -9   0   20.90    9.40
 -11   9   0   27.30    9.60
  11   9   0   24.10    8.90
 -12  -9   0   91.89   13.60
 -12   9   0   65.39   13.50
  12   9   0   82.09   12.60
 -13  -9   0  336.77   22.70
  13   9   0  346.47   22.20
 -13   9   0  344.27   24.10
 -14  -9   0   -0.60   10.30
 -14   9   0  -14.50   10.30
  14   9   0    9.70    8.80
 -15  -9   0  109.69   17.40
 -15   9   0  152.78   19.30
 -16  -9   0  223.18   23.60
 -16   9   0  238.08   25.20
 -17  -9   0   81.79   18.00
 -17   9   0   65.49   17.90
 -18  -9   0   -5.20   12.60
 -18   9   0  -21.10   13.30
 -19  -9   0   51.79   17.30
 -19   9   0   86.59   19.10
 -20  -9   0   71.69   18.80
 -20   9   0   82.99   20.90
   0  10   0  350.46   14.50
   1  10   0  616.14   20.30
  -1  10   0  589.04   19.90
   1  10   0  599.14   23.10
   2  10   0   88.09   11.10
  -2  10   0   95.89    8.30
   2  10   0  105.29    9.50
   3  10   0 1840.12   49.70
  -3  10   0 1883.21   46.50
   3  10   0 1804.52   47.20
  -4 -10   0   11.70    5.80
   4  10   0    8.80    5.40
   4  10   0   16.10    9.00
  -5 -10   0  196.38   12.90
  -5 -10   0  171.18   10.10
   5  10   0  173.38   12.10
  -5  10   0  192.88   12.20
   5  10   0  167.38   14.60
  -6 -10   0   30.80    7.60
  -6 -10   0   27.50    6.20
   6  10   0   45.40    7.90
  -6  10   0   40.60    8.00
   6  10   0   13.30    8.30
  -7 -10   0 1209.78   36.20
  -7 -10   0 1193.78   33.90
   7  10   0 1195.28   38.00
  -7  10   0 1152.78   35.40
   7  10   0 1160.38   35.90
  -8 -10   0  173.78   12.30
  -8  10   0  194.18   14.70
   8  10   0  167.98   13.30
   8  10   0  177.88   14.80
  -9 -10   0   87.69   10.80
   9  10   0   92.19   11.10
  -9  10   0   91.59   12.50
   9  10   0  105.49   12.70
 -10 -10   0   61.29   10.10
 -10  10   0   71.89   12.20
  10  10   0   70.49   11.70
 -11 -10   0  622.34   26.70
 -11  10   0  609.34   28.10
  11  10   0  628.04   27.70
 -12 -10   0   20.10   10.20
 -12  10   0   15.10   10.60
  12  10   0   14.00    9.30
 -13 -10   0  295.77   21.30
  13  10   0  290.17   20.90
 -13  10   0  251.27   22.30
 -14 -10   0   -4.50   10.40
 -14  10   0   15.10   12.20
 -15 -10   0  274.07   23.50
 -15  10   0  277.77   26.20
 -16 -10   0   18.60   12.60
 -16  10   0    0.40   12.20
 -17 -10   0  214.28   23.60
 -17  10   0  205.28   25.00
 -18 -10   0   34.70   17.00
 -18  10   0   36.70   17.00
 -19 -10   0  111.69   20.60
 -19  10   0   79.39   19.60
   0  11   0   -3.80    4.30
  -1  11   0 1224.08   34.50
   1  11   0 1274.47   38.10
   1  11   0 1302.27   35.10
   2  11   0   53.79   10.10
   2  11   0   58.89    7.60
  -2  11   0   67.89    7.70
   3  11   0  413.06   20.40
   3  11   0  394.86   16.60
  -3  11   0  384.16   16.00
  -4 -11   0   46.80    7.90
  -4  11   0   48.10    7.20
   4  11   0   47.80    7.30
   4  11   0   54.39   10.80
  -5 -11   0 1433.76   40.40
  -5 -11   0 1446.16   36.90
   5  11   0 1387.96   42.60
  -5  11   0 1430.86   38.30
   5  11   0 1434.06   40.30
  -6 -11   0   -0.70    4.60
  -6 -11   0   -5.70    5.60
   6  11   0   -2.00    5.10
   6  11   0   -5.90    7.30
  -6  11   0   10.20    6.20
  -7 -11   0   44.00    7.60
  -7 -11   0   30.60    7.70
   7  11   0   48.00    8.00
  -7  11   0   48.10    8.80
   7  11   0   45.30   10.00
  -8 -11   0  133.69   11.60
  -8 -11   0  111.99   12.00
   8  11   0  149.69   15.00
   8  11   0  133.99   12.90
  -8  11   0  111.39   12.10
  -9 -11   0  867.21   29.90
  -9  11   0  883.01   32.10
   9  11   0  943.21   33.90
   9  11   0  893.01   31.70
 -10 -11   0   38.10    8.80
  10  11   0   35.10   10.00
 -10  11   0    5.50    8.60
 -11 -11   0   67.99   11.60
 -11  11   0   58.89   12.30
  11  11   0   57.59   12.00
 -12 -11   0   95.69   13.60
  12  11   0  135.89   16.30
 -12  11   0  109.19   15.50
 -13 -11   0  388.66   23.70
  13  11   0  396.16   23.90
 -13  11   0  426.76   26.70
 -14 -11   0   -0.70    9.80
 -14  11   0    3.80   10.80
 -15 -11   0  304.17   24.10
 -15  11   0  283.57   26.60
 -16 -11   0    9.20   12.80
 -16  11   0   10.30   12.70
 -17 -11   0  165.18   21.40
 -17  11   0  165.58   22.90
 -18 -11   0   -6.20   12.80
 -18  11   0   -2.80   14.80
 -19 -11   0  171.18   24.80
 -19  11   0  191.88   25.90
   0  12   0  217.28   12.50
   1  12   0  163.88   11.30
   1  12   0  178.58   15.50
  -1  12   0  155.78   10.70
  -2  12   0  230.08   12.90
   2  12   0  250.97   13.70
   2  12   0  249.38   16.20
  -3 -12   0 1146.79   34.10
  -3  12   0 1174.88   33.30
   3  12   0 1176.68   34.40
   3  12   0 1151.48   37.10
  -4 -12   0  594.54   22.10
   4  12   0  565.04   21.70
  -4  12   0  539.55   21.00
   4  12   0  587.94   24.80
  -4  12   0  554.34   20.60
  -5 -12   0  503.65   20.80
  -5 -12   0  532.05   18.00
   5  12   0  515.85   23.80
   5  12   0  552.94   21.50
  -5  12   0  524.95   19.30
  -5  12   0  543.95   20.20
  -6 -12   0  248.28   12.90
  -6 -12   0  255.17   16.00
  -6  12   0  286.57   15.00
   6  12   0  265.97   15.70
   6  12   0  272.57   18.30
  -7 -12   0 1104.29   34.60
  -7 -12   0 1044.00   30.80
  -7  12   0  925.41   31.80
   7  12   0 1026.80   36.30
   7  12   0 1069.79   34.20
  -8 -12   0  234.88   14.60
  -8 -12   0  251.37   17.00
  -8  12   0  258.07   16.60
   8  12   0  270.57   18.60
   8  12   0  262.57   16.50
  -9 -12   0    7.80    6.60
   9  12   0   17.80    7.00
   9  12   0    1.70    8.60
  -9  12   0    4.10    8.00
 -10 -12   0  245.98   17.10
 -10  12   0  218.48   17.90
  10  12   0  242.38   19.40
 -11 -12   0  328.47   20.20
  11  12   0  312.67   21.30
 -11  12   0  328.17   21.60
 -12 -12   0    6.30    9.30
  12  12   0   35.70   11.30
 -12  12   0   34.90   11.50
 -13 -12   0   38.80   11.50
 -13  12   0   21.40   11.60
 -14 -12   0  159.08   18.20
 -14  12   0  161.38   19.60
 -15 -12   0  306.17   25.50
 -15  12   0  329.67   28.60
 -16 -12   0   14.20   13.40
 -16  12   0   21.10   13.70
 -17 -12   0  121.59   19.70
 -17  12   0  121.59   20.30
 -18 -12   0   72.29   17.70
 -18  12   0   41.00   18.50
 -19 -12   0   17.70   16.10
 -19  12   0    8.80   14.40
   0  13   0    1.90    4.60
  -1  13   0   84.79    8.80
   1  13   0   60.49    7.80
   1  13   0   54.09   10.20
   2  13   0  854.21   28.40
   2  13   0  910.21   32.10
  -2  13   0  915.71   28.30
  -3 -13   0  137.19   11.70
  -3  13   0  100.99    9.60
   3  13   0  147.59   14.90
   3  13   0  148.79   11.60
  -4 -13   0  151.68   12.50
  -4  13   0  149.99   11.30
  -4  13   0  158.78   10.50
   4  13   0  161.88   12.40
   4  13   0  171.28   16.30
  -5 -13   0  369.66   18.50
  -5 -13   0  360.46   14.50
   5  13   0  402.76   18.60
   5  13   0  372.06   21.10
  -5  13   0  348.67   16.10
  -5  13   0  364.86   17.00
  -6 -13   0 1138.79   36.60
  -6 -13   0 1173.68   32.80
   6  13   0 1204.08   37.30
  -6  13   0 1207.78   34.80
   6  13   0 1217.78   40.00
  -6  13   0 1158.98   35.00
  -7 -13   0   33.20    6.80
  -7 -13   0   29.10    8.50
   7  13   0   26.80    7.40
  -7  13   0   29.50    8.10
   7  13   0   22.20    9.80
  -8 -13   0  310.87   16.40
  -8 -13   0  294.07   18.60
  -8  13   0  292.57   17.70
   8  13   0  286.67   17.80
   8  13   0  312.97   20.80
  -9 -13   0  231.98   15.60
  -9 -13   0  275.27   18.50
  -9  13   0  191.58   17.10
   9  13   0  238.78   17.50
   9  13   0  252.47   19.70
 -10 -13   0   87.29   11.80
  10  13   0   82.79   14.00
 -10  13   0   87.39   13.50
 -11 -13   0   55.59   10.90
  11  13   0   65.49   13.80
 -11  13   0   40.70   11.60
 -12 -13   0  411.76   23.50
 -12  13   0  411.66   25.00
  12  13   0  397.06   25.30
 -13 -13   0  106.59   15.30
 -13  13   0   62.49   14.30
 -14 -13   0  107.59   16.30
 -14  13   0  109.29   17.60
 -15 -13   0   37.30   14.00
 -15  13   0   30.40   15.00
 -16 -13   0  280.57   25.70
 -16  13   0  238.08   24.80
 -17 -13   0   15.90   13.60
 -17  13   0   27.20   15.80
 -18 -13   0   29.70   14.70
 -18  13   0   13.70   14.70
 -19 -13   0   37.40   16.80
 -19  13   0   10.80   16.60
   0  14   0 1164.78   34.80
  -1  14   0   10.90    5.50
  -2 -14   0  414.06   18.30
  -2  14   0  407.36   17.70
   2  14   0  402.06   18.30
   2  14   0  392.56   21.00
  -3 -14   0   37.90    7.70
   3  14   0   23.30   10.20
  -3  14   0   24.20    6.20
   3  14   0   26.30    6.80
  -4 -14   0 1151.88   36.40
  -4  14   0 1212.78   35.60
  -4  14   0 1189.28   34.50
   4  14   0 1225.78   40.00
   4  14   0 1179.48   36.80
  -5 -14   0   44.20    8.20
  -5 -14   0   55.09    7.00
  -5  14   0   72.09    9.20
   5  14   0   56.29   11.90
   5  14   0   65.99    9.70
  -6 -14   0  308.17   14.50
  -6 -14   0  350.26   18.90
  -6  14   0  311.87   16.60
   6  14   0  356.96   22.00
   6  14   0  350.66   18.60
  -6  14   0  339.57   16.40
  -7 -14   0   71.89   10.40
  -7  14   0   38.70    8.60
  -7  14   0   35.80    7.50
   7  14   0   68.99   13.10
  -8 -14   0  776.72   29.70
  -8 -14   0  677.83   25.20
  -8  14   0  727.03   27.60
   8  14   0  704.33   31.30
   8  14   0  723.73   28.80
  -9 -14   0   21.40    7.70
  -9 -14   0   10.50    8.10
  -9  14   0   15.10    9.00
   9  14   0   -0.70    9.20
 -10 -14   0  479.65   22.20
  10  14   0  471.35   26.60
 -10  14   0  455.05   24.10
 -11 -14   0   12.80    9.20
 -11  14   0   22.40   10.20
  11  14   0   20.90   11.50
 -12 -14   0  124.69   15.50
 -12  14   0  106.39   16.00
 -13 -14   0    8.50   10.50
 -13  14   0    3.70   10.50
 -14 -14   0  255.87   21.60
 -14  14   0  303.57   25.50
 -15 -14   0   22.40   13.00
 -15  14   0  -11.30   11.80
 -16 -14   0   71.79   16.40
 -16  14   0   76.69   18.00
 -17 -14   0   -2.40   13.80
 -17  14   0  -18.00   13.10
 -18 -14   0  252.87   26.60
 -18  14   0  249.28   28.00
  -1  15   0 1154.78   35.00
   1  15   0 1139.09   35.50
  -2 -15   0  962.30   32.20
   2  15   0  930.61   30.50
  -2  15   0  832.82   28.90
   2  15   0  878.01   32.70
  -3 -15   0  158.28   13.40
   3  15   0  169.48   16.50
  -3  15   0  124.59   11.60
   3  15   0  166.88   13.20
  -4 -15   0  129.59   12.70
   4  15   0  108.49   14.80
  -4  15   0   89.49   10.20
   4  15   0  131.79   12.90
  -5 -15   0  256.67   16.60
   5  15   0  237.88   16.00
   5  15   0  243.18   19.60
  -5  15   0  259.17   15.10
  -6 -15   0  831.12   31.10
   6  15   0  901.61   34.90
   6  15   0  878.71   31.60
  -6  15   0  840.12   29.50
  -7 -15   0   19.20    8.30
   7  15   0    6.60   10.70
   7  15   0   13.90    7.50
  -7  15   0   65.49    9.30
  -8 -15   0  247.48   18.70
   8  15   0  247.98   17.80
   8  15   0  277.87   22.70
  -8  15   0  225.78   17.30
  -8  15   0  221.98   15.60
  -9 -15   0  281.17   20.20
   9  15   0  279.37   22.70
  -9  15   0  267.07   19.10
  10  15   0  205.18   21.10
 -10  15   0  146.89   16.70
 -11  15   0    9.80   10.00
  11  15   0   20.80   15.40
 -12  15   0  263.87   21.50
 -13  15   0  222.48   21.70
 -14  15   0   74.99   16.50
 -15  15   0   -4.50   11.80
 -16  15   0  262.07   25.80
 -17  15   0    7.80   14.90
 -18  15   0   -1.40   14.40
   0  16   0  146.39   12.20
   1  16   0  356.76   18.40
  -1  16   0  349.27   17.70
   2  16   0   36.70    7.50
   2  16   0   30.80    9.10
  -2  16   0   15.50    6.20
   3  16   0  801.22   32.50
   3  16   0  761.82   28.60
  -3  16   0  809.42   28.20
   4  16   0  240.78   16.40
  -4  16   0  266.77   15.50
   4  16   0  216.28   19.30
   5  16   0  159.68   14.80
  -5  16   0  232.28   14.80
   5  16   0  161.88   17.90
   6  16   0  116.29   12.70
   6  16   0  100.89   15.60
  -6  16   0  102.69   11.40
   7  16   0  482.75   24.10
  -7  16   0  439.76   21.30
   7  16   0  441.16   27.30
  -8  16   0  358.76   18.80
   8  16   0  337.77   24.80
   8  16   0  326.37   20.90
   9  16   0    1.90   11.70
  -9  16   0   10.40    6.70
  10  16   0  186.68   21.60
 -14  16   0  129.99   27.60
 -15  16   0  257.97   29.30
 -16  16   0   31.70   18.10
 -17  16   0   77.99   23.40
   0  17   0   24.80    7.10
   1  17   0 1039.20   35.10
  -1  17   0 1085.69   35.00
   2  17   0   25.60    7.50
  -2  17   0   26.30    7.50
   3  17   0  234.98   16.30
  -3  17   0  228.58   15.10
   3  17   0  243.98   19.80
  -4  17   0    3.50    6.10
   4  17   0    9.30    9.90
   4  17   0   -2.90    6.10
   5  17   0  385.26   21.00
  -5  17   0  394.06   19.90
   5  17   0  348.57   24.40
   6  17   0   77.49   14.80
  -6  17   0  114.19   12.10
   6  17   0   93.39   12.90
   7  17   0   -4.30   11.10
  -7  17   0   22.80    7.70
   7  17   0   -6.20    6.90
  -8  17   0   39.90    9.10
   8  17   0   96.69   13.60
   8  17   0   71.29   15.80
   9  17   0  579.04   32.60
  -9  17   0  619.94   26.30
 -10  17   0    9.40    7.50
   0  18   0  516.25   23.50
   1  18   0  370.26   20.30
  -1  18   0  350.36   19.10
  -2  18   0   66.19   10.50
   2  18   0   77.59   10.90
   3  18   0  301.57   18.80
   3  18   0  353.36   23.50
  -3  18   0  342.97   18.90
   4  18   0   83.39   15.40
   4  18   0   67.89   10.80
  -4  18   0   62.79   10.10
   5  18   0   92.89   12.70
  -5  18   0   58.79   10.00
   5  18   0   59.79   13.90
   6  18   0    5.40    8.00
   6  18   0    4.80   12.10
  -6  18   0    3.80    6.80
   7  18   0  902.11   39.10
  -7  18   0  931.11   33.00
   7  18   0  854.91   34.80
   8  18   0   21.40    9.60
  -8  18   0   21.30    8.30
   8  18   0   -2.00   19.60
  -9  18   0    4.10    7.30
 -10  18   0   -1.50    7.10
 -11  18   0  257.77   18.90
 -12  18   0   12.60    8.70
   0  19   0    6.20    7.00
   1  19   0  179.78   16.20
  -1  19   0  175.98   15.20
   2  19   0  530.75   24.80
  -2  19   0  517.75   24.00
  -3  19   0  157.48   14.90
   3  19   0  179.48   19.90
   3  19   0  157.58   15.10
   4  19   0    9.40    7.80
  -4  19   0   -0.80    6.60
   4  19   0    3.20   10.90
   5  19   0  219.38   18.30
   5  19   0  258.17   24.10
  -5  19   0  254.97   17.70
  -6  19   0   97.29   12.30
   6  19   0   74.59   13.00
   6  19   0   81.39   16.50
   7  19   0   20.70    9.90
  -7  19   0   14.00    8.20
   8  19   0   85.49   22.80
  -8  19   0   77.69   11.80
  -9  19   0  249.48   18.70
 -10  19   0  137.59   15.50
 -11  19   0   31.60    9.90
 -12  19   0  264.77   20.20
 -13  19   0   84.89   13.40
 -14  19   0    4.50    8.80
 -15  19   0   62.89   13.40
   0  20   0 1409.76   45.40
   1  20   0   50.59   10.60
  -1  20   0   37.70    9.80
  -2  20   0  119.29   13.90
   2  20   0   91.99   12.70
   3  20   0   31.80    9.40
  -3  20   0   17.90    8.60
  -4  20   0  484.15   23.70
   4  20   0  498.95   25.50
   4  20   0  496.45   32.40
  -5  20   0   -0.60    6.60
   5  20   0   -9.20    7.40
   6  20   0  195.58   19.00
  -6  20   0  189.98   16.80
   7  20   0   72.09   14.00
  -7  20   0  102.89   13.30
  -8  20   0  296.67   19.70
  -9  20   0   28.90   10.00
 -10  20   0  147.89   15.80
 -11  20   0   15.10    9.90
 -12  20   0   26.60   10.30
 -13  20   0   22.40   10.30
 -14  20   0  303.47   23.00
 -15  20   0   10.30   10.40
   0  21   0   14.70    8.60
   1  21   0   95.89   13.10
  -1  21   0   67.89   11.90
   2  21   0  676.83   30.00
  -2  21   0  711.43   29.70
   3  21   0   16.20    9.10
  -3  21   0    3.00    7.90
   4  21   0   57.49   11.70
  -4  21   0   68.49   11.40
   5  21   0   12.80    9.70
  -5  21   0   21.00    8.90
   6  21   0  280.37   21.30
  -6  21   0  259.87   19.30
   7  21   0   62.09   13.00
  -7  21   0   46.60   10.60
  -8  21   0  129.79   14.90
  -9  21   0    5.00    8.70
 -10  21   0  125.69   15.60
 -11  21   0   13.60    9.60
 -12  21   0  254.87   21.20
 -13  21   0    7.40    9.60
 -14  21   0    6.70    9.60
 -15  21   0    6.60   10.20
   0  22   0  392.16   23.10
  -1  22   0  142.09   16.20
   1  22   0  121.59   14.70
  -2  22   0    3.30    7.80
   2  22   0    3.00    8.00
   3  22   0    3.90    8.20
  -3  22   0   21.80    9.20
  -4  22   0  398.16   22.80
   4  22   0  383.96   24.30
   5  22   0    6.30    9.20
  -5  22   0    4.50    8.20
  -6  22   0   48.30   11.10
   6  22   0   59.79   13.00
  -7  22   0  196.78   18.30
   7  22   0  191.28   19.90
  -8  22   0  156.28   16.70
  -9  22   0    1.90    8.40
 -10  22   0   87.59   13.80
 -11  22   0   32.10   11.40
 -12  22   0    0.80    9.30
 -13  22   0   15.50   10.30
 -14  22   0  304.67   24.20
   0  23   0   21.00    9.30
  -1  23   0  111.39   14.60
   1  23   0  120.69   15.60
  -2  23   0  240.48   19.70
   2  23   0  241.08   20.30
   3  23   0   66.89   13.20
  -3  23   0   87.79   13.80
  -4  23   0  136.89   16.10
   4  23   0  112.59   16.20
  -5  23   0  320.67   22.10
   5  23   0  283.77   22.70
  -6  23   0   69.19   13.20
   6  23   0   80.09   15.00
  -7  23   0    8.40    8.80
   7  23   0    1.30   12.20
  -8  23   0   37.20   11.00
  -9  23   0  232.98   20.50
 -10  23   0   29.10   11.00
 -11  23   0    9.80    9.60
 -12  23   0   70.69   13.90
 -13  23   0  108.49   15.90
   0  24   0   -1.40    8.80
  -1  24   0  159.28   18.00
   1  24   0  145.19   18.00
   2  24   0    2.50    8.80
  -2  24   0   -0.60    9.00
  -3  24   0  290.67   21.30
   3  24   0  259.37   22.00
   4  24   0   17.90   11.50
  -4  24   0    6.20    9.20
  -5  24   0   44.00   12.00
   5  24   0   80.99   14.80
  -6  24   0   -2.30    8.60
   6  24   0    4.00    9.80
  -7  24   0  419.16   25.40
  -8  24   0    9.30   10.10
  -9  24   0   21.90   10.60
 -10  24   0    8.60    9.90
 -11  24   0  149.29   18.20
 -12  24   0   11.80   10.70
   0  25   0    3.30    9.10
   1  25   0  126.09   17.40
  -1  25   0  101.09   15.20
  -2  25   0   19.60   10.50
   2  25   0   17.60   10.90
  -3  25   0   40.90   12.20
   3  25   0   65.89   13.90
  -4  25   0   -4.10    9.00
   4  25   0   26.10   12.00
  -5  25   0  279.77   22.30
   5  25   0  298.67   24.80
   6  25   0   48.10   13.30
  -6  25   0   53.19   13.30
  -7  25   0   -8.80    8.80
  -8  25   0   59.59   13.30
  -9  25   0  234.48   21.10
 -10  25   0    1.40    9.50
 -11  25   0   15.20   10.40
   0  26   0   29.80   11.80
  -1  26   0   43.60   12.30
   1  26   0   53.29   13.50
  -2  26   0   26.00   11.50
   2  26   0   25.20   11.80
   3  26   0  206.58   21.80
  -3  26   0  250.87   22.60
  -4  26   0  150.98   17.80
   4  26   0  152.18   19.10
   5  26   0   45.60   13.80
  -5  26   0   34.90   12.30
   6  26   0  133.89   18.20
  -6  26   0  123.39   16.40
  -7  26   0  168.28   19.30
  -8  26   0   56.59   13.70
  -9  26   0   -9.90    9.10
 -10  26   0   10.30   10.00
   0  27   0    7.60   10.50
   1  27   0   45.50   13.40
  -1  27   0    8.60   10.60
   2  27   0  259.07   24.20
  -2  27   0  324.07   24.00
  -3  27   0    6.10   10.70
   3  27   0    8.30   11.30
   4  27   0   44.80   14.70
  -4  27   0   69.59   14.20
  -5  27   0    0.30    9.90
   5  27   0   17.40   12.30
   6  27   0  225.48   27.90
  -6  27   0  272.77   23.20
  -7  27   0    1.50   10.10
  -8  27   0  112.19   16.90
  -9  27   0   44.40   13.30
   0  28   0  238.78   23.70
   1  28   0   13.90   12.00
  -1  28   0   -2.30   10.90
  -2  28   0   17.90   11.60
   2  28   0   10.80   11.60
   3  28   0   14.00   12.00
  -3  28   0   22.40   11.60
   4  28   0  383.56   29.00
  -4  28   0  370.56   27.00
   5  28   0    2.90   11.20
  -5  28   0  -12.20    9.60
  -6  28   0   92.59   16.00
  -7  28   0    1.40   10.20
   0  29   0   10.00   11.20
  -1  29   0   68.79   16.30
   1  29   0   63.19   15.90
  -2  29   0  222.58   23.50
   2  29   0  149.59   20.30
  -3  29   0   30.90   12.40
   3  29   0   45.40   14.80
  -4  29   0   24.50   12.30
   4  29   0   27.00   13.50
   5  29   0   48.60   15.10
  -5  29   0   87.59   16.90
   0  30   0  148.19   20.70
   1  30   0   67.39   16.60
  -1  30   0  101.39   17.50
   2  30   0  -18.90   10.70
  -2  30   0   -3.60   11.10
 -21   0   1   78.39   20.90
 -20   0   1   18.70   16.20
 -19   0   1   10.80   15.30
 -18   0   1  -10.70   13.10
 -17   0   1  197.38   23.50
 -16   0   1   -0.20   10.60
 -15   0   1  196.08   21.50
 -14   0   1    1.40   11.20
 -13   0   1  174.98   18.70
 -12   0   1    3.30    9.40
 -11   0   1  240.88   18.10
 -10   0   1   -1.20    6.30
  -9   0   1  190.18   14.90
  -8   0   1   28.90    7.90
  -7   0   1  423.96   18.50
  -6   0   1   -0.60    5.20
  -6   0  -1   22.80    6.00
  -7   0  -1  942.21   29.80
  -8   0  -1   -7.30    6.20
  -9   0  -1   22.70    8.50
 -10   0  -1   -1.20    7.70
 -11   0  -1   33.60    9.50
 -12   0  -1   12.50    9.90
 -13   0  -1   39.10   12.70
 -14   0  -1   25.30   12.90
 -15   0  -1  612.84   32.90
 -16   0  -1    4.00   12.90
 -17   0  -1  195.18   22.60
 -18   0  -1   -4.80   12.00
 -19   0  -1   46.90   16.00
 -20   0  -1   -5.70   13.10
 -21   0  -1   89.09   21.60
 -21  -1   1   -6.70   15.40
 -21   1   1    8.20   14.60
 -20  -1   1   10.80   15.50
 -20   1   1   20.50   16.60
 -19  -1   1   50.09   17.50
 -19   1   1   27.90   16.30
 -18  -1   1   40.60   16.20
 -18   1   1    9.20   14.30
 -17  -1   1   46.50   14.60
 -17   1   1   41.90   15.30
 -16  -1   1   28.70   13.70
 -16   1   1   24.00   13.80
 -15  -1   1   49.70   14.50
 -15   1   1   50.89   13.60
 -14  -1   1   13.60   11.50
 -14   1   1   -5.30   10.10
 -13  -1   1   90.09   14.80
 -13   1   1   74.69   14.60
 -12  -1   1   88.89   13.20
 -12   1   1   85.39   13.80
 -11  -1   1  174.18   16.40
 -11   1   1  153.08   15.30
 -10  -1   1   27.10    9.10
 -10   1   1   31.60    8.90
  -9  -1   1  850.11   30.00
  -9   1   1  846.22   30.00
  -8  -1   1  311.57   16.30
  -8   1   1  299.47   16.20
  -7  -1   1   28.90    7.70
  -7   1   1   47.90    8.50
  -6  -1   1    0.80    4.80
  -6   1   1    4.60    5.10
   0  -1   1   -1.80    0.50
  -1  -1  -1    0.30    0.50
  -6  -1  -1  443.16   17.40
  -6   1  -1  423.26   17.40
  -7  -1  -1  160.28   13.30
  -7   1  -1  221.68   13.50
  -8  -1  -1   27.60    8.60
  -8   1  -1    2.80    7.60
  -9  -1  -1  259.97   15.70
  -9   1  -1  216.58   15.10
 -10  -1  -1   -2.40    7.50
 -10   1  -1    9.40    8.10
 -11  -1  -1   -1.50    8.00
 -11   1  -1    9.20    8.90
 -12  -1  -1   84.89   13.70
 -12   1  -1   75.49   12.60
 -13  -1  -1   43.50   12.30
 -13   1  -1   50.99   12.90
 -14  -1  -1   18.70   11.90
 -14   1  -1   11.40   12.00
 -15  -1  -1  138.39   18.40
 -15   1  -1   93.79   16.30
 -16  -1  -1   69.09   16.90
 -16   1  -1   66.59   16.40
 -17  -1  -1  121.19   20.60
 -17   1  -1  160.18   23.00
 -18  -1  -1   -8.00   13.80
 -18   1  -1   -1.50   14.20
 -19  -1  -1   47.90   17.50
 -19   1  -1   55.39   18.80
 -20  -1  -1   42.50   18.70
 -20   1  -1   37.50   17.20
 -21  -2   1   47.30   18.60
 -21   2   1   27.50   18.00
 -20  -2   1   -8.50   15.50
 -20   2   1   16.40   16.10
 -19  -2   1    7.80   15.10
 -19   2   1  -14.40   13.20
 -18  -2   1   37.90   15.80
 -18   2   1   47.00   16.40
 -17  -2   1   98.09   17.50
 -17   2   1  107.19   19.10
 -16  -2   1  -11.00   11.60
 -16   2   1   20.40   13.90
 -15  -2   1    1.20   11.20
 -15   2   1   32.80   13.70
 -14  -2   1   80.89   14.30
 -14   2   1   61.99   13.60
 -13  -2   1   66.59   12.50
 -13   2   1  102.09   15.70
 -12  -2   1   21.90    9.80
 -12   2   1   18.20    9.70
 -11  -2   1  189.08   15.40
 -11   2   1  193.28   15.80
 -10  -2   1  591.44   24.40
 -10   2   1  560.44   24.30
  -9  -2   1   95.19   11.00
  -8  -2   1  543.55   22.10
  -8   2   1  533.95   21.60
  -7  -2   1  288.07   14.80
  -7   2   1  302.07   16.10
  -6  -2   1  206.18   11.50
  -6   2   1  185.08   11.40
  -1  -2   1   -0.10    1.30
   0  -2   1   -1.80    1.00
  -1  -2  -1   -0.40    1.00
   1   2   1   -0.40    0.80
   2   2   1    0.50    1.40
  -5   2  -1  361.46   14.90
  -6  -2  -1   79.19    8.80
  -6   2  -1   94.79    9.30
  -7  -2  -1  154.98   12.90
  -7   2  -1  200.28   14.20
  -8  -2  -1  343.97   17.90
  -8   2  -1  381.26   18.90
  -9  -2  -1   12.80    7.90
  -9   2  -1   24.30    8.70
 -10  -2  -1  160.18   15.10
 -10   2  -1  140.99   14.70
 -11  -2  -1   89.39   13.40
 -11   2  -1   82.09   12.80
 -12  -2  -1   -5.80    8.80
 -12   2  -1    2.30    8.50
 -13  -2  -1  121.59   16.20
 -13   2  -1  113.09   16.90
 -14  -2  -1  390.46   24.30
 -14   2  -1  308.17   23.20
 -15  -2  -1  204.38   21.30
 -15   2  -1  248.48   24.30
 -16  -2  -1   36.20   14.50
 -16   2  -1   55.89   16.10
 -17  -2  -1   75.79   18.40
 -17   2  -1   97.49   18.50
 -18  -2  -1   32.30   16.40
 -18   2  -1   23.70   14.50
 -19  -2  -1   25.40   16.40
 -19   2  -1    4.70   15.50
 -20  -2  -1   11.70   16.10
 -20   2  -1   -3.60   15.00
 -20  -3   1   60.29   19.60
 -20   3   1   16.40   14.70
 -19  -3   1   15.90   15.50
 -19   3   1   16.60   15.40
 -18  -3   1   38.00   15.00
 -18   3   1   41.00   16.10
 -17  -3   1   -4.40   10.90
 -17   3   1    2.40   11.30
 -16  -3   1  115.09   17.30
 -16   3   1  138.99   20.70
 -15  -3   1  101.29   16.00
 -15   3   1   98.89   16.20
 -14  -3   1   15.10   11.00
 -14   3   1   15.00   11.70
 -13  -3   1   69.59   13.30
 -13   3   1   29.40   10.90
 -12  -3   1  226.68   18.30
 -12   3   1  215.68   18.90
 -11  -3   1   -2.30    6.60
 -11   3   1   -7.10    6.70
 -10  -3   1   10.10    7.20
 -10   3   1   16.20    8.50
  -9  -3   1  280.07   16.50
  -9   3   1  255.87   16.90
  -8  -3   1  647.64   25.10
  -8   3   1  811.02   27.10
  -7  -3   1  157.18   12.30
  -7   3   1  180.78   13.40
  -6  -3   1  962.60   28.10
  -6   3   1  962.90   28.70
  -2  -3   1  249.78    9.90
  -1  -3   1  199.38    7.80
   0  -3   1  127.29    6.00
  -1  -3  -1    1.40    2.60
   1   3   1   -1.00    1.30
  -2  -3  -1   45.90    4.80
   2   3   1   30.30    3.60
   3   3   1    6.80    3.70
   4   3   1   84.09    6.80
  -5   3  -1   61.89    7.30
  -6  -3  -1  142.49   10.90
  -6   3  -1  140.59   11.70
  -7  -3  -1  102.99   10.60
  -7   3  -1  122.99   12.00
  -8  -3  -1   79.69   10.40
  -8   3  -1   76.69    9.90
  -9  -3  -1   24.10    8.40
  -9   3  -1   16.90    7.40
 -10  -3  -1  345.57   18.60
 -10   3  -1  359.56   20.40
  10   3   1  344.37   18.40
 -11  -3  -1    3.10    8.50
 -11   3  -1    6.90    9.00
 -12  -3  -1   63.19   12.50
 -12   3  -1   55.59   12.20
 -13  -3  -1    2.30    9.00
 -13   3  -1   14.80    9.90
 -14  -3  -1   65.09   15.20
 -14   3  -1   66.29   15.10
 -15  -3  -1   84.29   16.90
 -15   3  -1   95.29   16.90
 -16  -3  -1  356.76   26.10
 -16   3  -1  375.56   28.60
 -17  -3  -1   22.00   15.40
 -17   3  -1   16.50   14.50
 -18  -3  -1   -3.40   13.60
 -18   3  -1   -4.80   14.00
 -19  -3  -1   -4.60   14.00
 -19   3  -1  -12.60   12.20
 -20  -3  -1   65.09   17.90
 -20   3  -1   60.59   19.30
 -20  -4   1   52.59   17.90
 -20   4   1   39.40   17.60
 -19  -4   1  -21.80   13.00
 -19   4   1   12.40   15.30
 -18  -4   1   81.49   17.90
 -18   4   1  111.39   20.90
 -17  -4   1    0.40   12.20
 -17   4   1   -8.10   12.90
 -16  -4   1   42.30   14.70
 -16   4   1   37.60   15.00
 -15  -4   1   22.70   13.10
 -15   4   1   17.30   13.00
 -14  -4   1  242.78   20.30
 -14   4   1  260.37   21.60
 -13  -4   1    5.90    9.90
 -13   4   1    8.60   10.70
 -12  -4   1   27.10   10.10
 -12   4   1   23.50    9.70
 -11  -4   1   10.10    8.20
 -11   4   1   -6.90    8.10
 -10  -4   1  541.85   23.80
 -10   4   1  584.54   24.70
  -9  -4   1   31.30    8.40
  -9   4   1   49.60   10.00
  -8  -4   1   53.59    9.00
  -7  -4   1  370.56   17.10
  -7   4   1  400.66   18.30
  -6  -4   1   85.49    8.70
  -6   4   1  102.29   10.10
  -5  -4   1   21.20    6.10
   4   4  -1   31.60    5.80
   3   4  -1   -0.20    3.40
  -2  -4   1   59.29    6.30
  -1  -4   1   24.40    5.00
   0  -4  -1   38.50    5.00
   0  -4   1   42.40    5.30
   1  -4   1   11.20    3.80
  -1  -4  -1   13.10    4.60
  -2  -4  -1  184.08    9.10
   2   4   1  197.58    9.30
  -3  -4  -1   26.90    4.80
   3   4   1   33.60    5.20
   4   4   1   51.09    6.30
   5   4   1    7.30    4.50
  -5   4  -1    0.10    5.50
  -6  -4  -1    7.60    6.10
  -6   4  -1   17.40    7.10
  -7  -4  -1  126.49   11.50
  -7   4  -1  108.19   11.50
  -8  -4  -1   77.49   10.40
  -8   4  -1   47.60    9.50
  -9  -4  -1    0.00    6.90
   9   4   1    7.30    5.50
  -9   4  -1    5.00    7.20
 -10  -4  -1   15.20    8.30
  10   4   1   29.00    7.30
 -10   4  -1   30.50    9.70
 -11  -4  -1   20.60    8.20
 -11   4  -1   -2.20    8.60
 -12  -4  -1  130.19   15.90
 -12   4  -1  113.59   16.00
 -13  -4  -1   53.99   13.20
 -13   4  -1   52.59   13.40
 -14  -4  -1  173.08   19.20
 -14   4  -1  144.69   17.80
 -15  -4  -1   29.00   13.20
 -15   4  -1   34.60   14.40
 -16  -4  -1   21.30   13.20
 -16   4  -1    0.20   11.20
 -17  -4  -1   -2.20   10.60
 -17   4  -1  -14.50   13.10
 -18  -4  -1   25.30   16.10
 -18   4  -1   60.79   18.70
 -19  -4  -1    0.40   14.50
 -19   4  -1   -3.20   12.80
 -20  -4  -1    6.30   15.90
 -20   4  -1    7.70   16.00
 -20  -5   1   53.79   18.60
 -20   5   1   -2.40   15.40
 -19  -5   1   33.40   17.00
 -19   5   1   27.10   16.90
 -18  -5   1   16.00   14.90
 -18   5   1   13.30   14.40
 -17  -5   1   55.39   16.30
 -17   5   1   41.90   15.50
 -16  -5   1   49.30   15.60
 -16   5   1   56.09   16.00
 -15  -5   1   86.89   15.70
 -15   5   1   84.89   17.60
 -14  -5   1    9.50   11.00
 -14   5   1   26.50   12.10
 -13  -5   1   66.09   14.40
 -13   5   1   56.49   13.30
 -12  -5   1  181.58   17.80
 -12   5   1  144.19   17.10
 -11  -5   1    3.40    7.80
 -11   5   1   -7.40    7.70
 -10  -5   1   60.69   10.50
 -10   5   1   57.29   10.60
  -9  -5   1  400.46   18.80
  -9   5   1  415.16   20.30
  -8  -5   1  158.98   12.80
  -8   5   1  158.48   12.50
  -7  -5   1  264.67   14.60
  -7   5   1  288.97   15.60
  -6  -5   1   29.80    6.50
  -6   5   1   22.70    6.90
   6   5  -1   29.50    6.80
  -5  -5   1 2363.06   57.69
  -5  -5   1 2442.76   58.39
   5   5  -1 2414.56   59.39
  -5   5   1 2589.04   61.79
  -4  -5   1  380.96   15.50
   4   5  -1  335.47   14.10
  -3  -5   1  819.52   23.60
   3   5  -1  794.02   23.40
  -2  -5   1 1025.40   27.40
   2   5  -1 1054.09   27.80
  -1  -5   1  562.34   17.50
   1   5  -1  564.94   17.70
   0  -5  -1   17.50    5.00
   0  -5   1   19.50    5.50
   1  -5   1  102.99    7.90
  -1  -5  -1  116.59    8.60
   1   5   1  130.39    8.10
  -2  -5  -1   39.70    5.60
   2   5   1   54.59    6.20
  -3  -5  -1    1.30    4.20
   3   5   1    0.70    4.20
   4   5   1  176.08    9.90
   5   5   1  312.47   13.50
  -5   5  -1  296.87   14.10
  -6  -5  -1   10.00    6.10
  -6   5  -1   22.70    7.30
   6   5   1   26.80    6.40
  -7  -5  -1   -3.90    5.80
   7   5   1    4.00    5.90
  -7   5  -1    7.90    6.80
  -8  -5  -1  208.48   14.00
   8   5   1  165.28   12.20
   8   5   1  170.98   12.10
  -8   5  -1  186.68   14.70
  -9  -5  -1  183.38   14.00
  -9   5  -1  177.98   14.00
   9   5   1  178.48   12.90
 -10  -5  -1  161.48   14.80
  10   5   1  178.98   13.10
 -10   5  -1  161.58   15.70
 -11  -5  -1   15.70    8.80
 -11   5  -1   16.00    8.60
 -12  -5  -1   -6.30    9.00
 -12   5  -1   11.40    9.50
 -13  -5  -1  115.09   15.40
 -13   5  -1  107.79   15.50
 -14  -5  -1   62.69   14.00
 -14   5  -1   69.89   15.20
 -15  -5  -1   12.60   12.60
 -15   5  -1    3.10   12.50
 -16  -5  -1  200.48   21.70
 -16   5  -1  162.38   20.80
 -17  -5  -1   46.40   16.00
 -17   5  -1    6.90   14.50
 -18  -5  -1   -0.20   13.50
 -18   5  -1   -0.50   14.70
 -19  -5  -1    2.60   14.90
 -19   5  -1  -10.90   14.30
 -20  -5  -1   47.60   18.10
 -20   5  -1   62.59   20.80
 -20  -6   1   -7.50   14.30
 -20   6   1  -18.50   14.30
 -19  -6   1    1.30   14.30
 -19   6   1  -24.00   12.40
 -18  -6   1   42.40   16.40
 -18   6   1   43.30   16.00
 -17  -6   1  120.29   19.50
 -17   6   1  104.69   19.20
 -16  -6   1   46.30   15.10
 -16   6   1   44.30   15.30
 -15  -6   1    4.30   10.90
 -15   6   1    6.50   12.30
 -14  -6   1   85.09   15.50
 -14   6   1   66.79   14.50
 -13  -6   1  287.77   21.80
 -13   6   1  315.17   21.80
 -12  -6   1   -2.30    8.10
 -12   6   1    5.00    9.70
 -11  -6   1  213.68   17.00
 -11   6   1  223.08   18.00
 -10  -6   1  189.68   15.20
 -10   6   1  175.58   15.50
  -9  -6   1   17.50    7.40
   9   6  -1   11.80    6.70
  -9   6   1   12.60    6.80
  -8  -6   1   95.59   10.40
   8   6  -1   87.99   10.50
  -8   6   1  101.49   11.30
  -7  -6   1  194.18   12.80
   7   6  -1  171.48   13.00
  -7   6   1  191.88   13.40
  -6  -6   1  309.57   14.40
  -6  -6   1  292.17   14.30
   6   6  -1  324.67   16.00
  -6   6   1  324.07   15.50
  -5  -6   1  276.57   13.00
  -5  -6   1  307.57   13.20
   5   6  -1  267.37   13.50
  -5   6   1  301.97   15.20
  -4  -6   1  194.48   10.50
   4   6  -1  183.48   11.20
  -3  -6   1  551.14   18.60
   3   6  -1  543.55   18.70
  -2  -6   1  407.36   15.40
   2   6  -1  425.76   15.60
  -2   6   1  409.66   13.10
  -1  -6   1 1141.09   30.10
   1   6  -1 1130.69   30.20
  -1   6   1 1120.49   29.20
   0  -6   1   14.50    5.00
   0  -6  -1    4.70    5.00
   1  -6   1  256.57   11.60
  -1  -6  -1  260.07   12.00
   1   6   1  245.08   11.40
  -2  -6  -1    5.70    4.90
   2   6   1    0.30    4.60
  -3  -6  -1   20.40    5.30
   3   6   1   22.00    5.60
  -4  -6  -1  106.39    8.70
   4   6   1  113.89    9.70
  -5   6  -1   19.10    6.80
   5   6   1   14.10    6.00
  -6  -6  -1    2.30    5.50
   6   6   1    0.50    5.20
  -6   6  -1   14.00    7.00
   6   6   1   -4.40    5.50
  -7  -6  -1   54.69    8.50
   7   6   1   37.10    7.40
  -7   6  -1   58.29    9.40
   7   6   1   32.30    7.70
  -8  -6  -1  272.07   15.40
  -8   6  -1  266.17   16.60
   8   6   1  279.27   14.90
   8   6   1  279.57   15.50
  -9  -6  -1   29.70    8.30
   9   6   1   44.30    8.40
  -9   6  -1   47.70    9.70
   9   6   1   27.90    7.20
 -10  -6  -1   -9.20    6.40
  10   6   1   -3.40    5.20
 -10   6  -1   -0.90    8.00
  10   6   1    7.60    6.50
 -11  -6  -1  303.37   19.20
  11   6   1  279.47   17.10
 -11   6  -1  278.07   20.20
 -12  -6  -1   46.00   11.50
  12   6   1   73.79   11.30
 -12   6  -1   63.69   12.30
 -13  -6  -1    9.30    9.90
  13   6   1   -5.40    7.00
 -13   6  -1    3.00    9.60
 -14  -6  -1  169.28   19.10
  14   6   1  126.69   15.20
 -14   6  -1  127.69   18.10
 -15  -6  -1  256.67   23.40
 -15   6  -1  240.88   24.40
  15   6   1  242.78   19.60
 -16  -6  -1    0.10   12.40
 -16   6  -1  -14.10   11.00
 -17  -6  -1   33.20   14.90
 -17   6  -1   33.40   16.00
 -18  -6  -1   65.89   17.90
 -18   6  -1   53.99   16.60
 -19  -6  -1   18.60   16.30
 -19   6  -1   -8.50   15.80
 -20  -6  -1  -16.20   14.30
 -20   6  -1   -7.30   15.10
 -20  -7   1  -11.20   15.60
 -20   7   1   11.50   14.70
 -19  -7   1   98.29   20.40
 -19   7   1  144.59   22.30
 -18  -7   1   10.50   13.80
 -18   7   1    7.20   14.30
 -17  -7   1   26.10   15.00
 -17   7   1   19.90   14.40
 -16  -7   1  -11.00   10.80
 -16   7   1    1.60   13.20
 -15  -7   1   33.10   13.70
 -15   7   1   40.40   14.70
 -14  -7   1   63.39   14.20
 -14   7   1   47.50   12.60
  14   7  -1   50.29   11.90
 -13  -7   1  251.97   20.40
  13   7  -1  236.68   18.60
 -13   7   1  230.98   21.20
 -12  -7   1   12.80    9.50
 -12   7   1   16.90   10.50
  12   7  -1   14.70    8.30
 -11  -7   1   61.19   11.60
 -11   7   1   56.59   12.00
  11   7  -1   72.49   11.30
 -10  -7   1    5.10    6.90
 -10   7   1   -4.80    7.10
  10   7  -1   17.80    7.60
  -9  -7   1  407.16   19.50
  -9   7   1  420.86   20.50
   9   7  -1  432.66   20.50
  -8  -7   1   13.40    6.60
  -8   7   1    6.90    6.60
   8   7  -1    4.00    5.90
  -7  -7   1    2.30    5.50
   7   7  -1    0.40    6.00
  -7   7   1    7.80    6.50
  -6  -7   1  112.09    9.60
  -6  -7   1   75.19    8.40
   6   7  -1  130.79   12.20
  -6   7   1  130.09   11.30
  -5  -7   1  370.16   15.40
  -5  -7   1  347.47   14.20
  -5   7   1  369.06   15.70
   5   7  -1  347.07   16.60
  -4  -7   1  107.39    8.80
  -4  -7   1  118.39   10.50
   4   7  -1  110.09    9.60
  -3  -7   1  233.98   12.40
  -3   7   1  235.98   10.00
   3   7  -1  242.08   12.90
  -2  -7   1  487.05   17.60
   2   7  -1  516.65   18.40
  -2   7   1  491.45   15.30
  -1  -7   1  124.29    9.90
   1   7  -1  115.39    9.80
  -1   7   1  129.39    7.70
   0  -7  -1 1715.73   42.30
   0  -7   1 1671.63   42.20
   0   7  -1 1630.44   42.00
  -1  -7  -1  167.48   10.80
   1   7   1  171.88   10.60
   1   7   1  184.98    9.00
  -2  -7  -1  259.77   12.60
   2   7   1  277.47   11.50
   2   7   1  258.07   12.70
  -3  -7  -1  598.54   19.90
   3   7   1  607.14   19.20
   3   7   1  589.24   20.10
  -4  -7  -1   -1.60    4.80
   4   7   1   -3.30    4.40
   4   7   1   -2.30    5.60
  -5  -7  -1  103.49   10.20
  -5  -7  -1   99.39   11.40
   5   7   1  116.19    9.70
   5   7   1  100.79   10.20
  -5   7  -1  123.39   10.50
  -6  -7  -1  121.39   10.20
   6   7   1  134.69   10.90
   6   7   1  129.39   11.60
  -6   7  -1  149.99   12.50
  -7  -7  -1  187.88   12.20
  -7   7  -1  164.78   13.70
   7   7   1  182.68   12.30
   7   7   1  175.28   12.90
  -8  -7  -1   60.59    8.90
  -8   7  -1   44.80    8.90
   8   7   1   55.99    8.80
   8   7   1   39.20    7.60
  -9  -7  -1  615.14   24.10
   9   7   1  579.94   23.40
  -9   7  -1  590.64   25.10
   9   7   1  654.23   24.90
 -10  -7  -1    2.70    7.20
  10   7   1    8.20    6.60
  10   7   1   21.80    7.80
 -10   7  -1   12.40    8.30
 -11  -7  -1   10.00    8.60
  11   7   1   13.40    7.50
 -11   7  -1    6.10    9.30
 -12  -7  -1   11.40    8.70
 -12   7  -1    2.70    8.80
  12   7   1   16.70    7.70
 -13  -7  -1  402.76   24.10
  13   7   1  412.26   22.80
 -13   7  -1  394.96   24.50
 -14  -7  -1  -15.70    9.20
  14   7   1   16.90    8.40
 -14   7  -1    5.00   10.30
 -15  -7  -1    9.10   12.10
  15   7   1   30.70   10.00
 -15   7  -1   17.60   13.30
 -16  -7  -1   20.20   13.60
 -16   7  -1   -3.50   12.80
 -17  -7  -1  180.68   22.90
 -17   7  -1  174.68   23.20
 -18  -7  -1  -22.30   12.80
 -18   7  -1   11.60   15.30
 -19  -7  -1   42.50   17.40
 -19   7  -1   27.40   17.10
 -20  -7  -1   22.20   17.00
 -20   7  -1  -24.80   14.10
 -20  -8   1   12.70   15.80
 -20   8   1   25.00   16.40
 -19  -8   1   30.10   16.30
 -19   8   1    6.90   14.10
 -18  -8   1    3.10   13.20
 -18   8   1   24.50   15.40
 -17  -8   1   74.99   17.20
 -17   8   1   64.09   16.90
 -16  -8   1   -3.00   11.20
 -16   8   1  -14.00   10.40
 -15  -8   1   43.70   13.20
 -15   8   1   54.29   15.30
 -14  -8   1    8.90   10.50
  14   8  -1   38.00   10.70
 -14   8   1   35.10   13.30
 -13  -8   1  200.28   19.40
 -13   8   1  155.48   18.90
  13   8  -1  182.98   18.60
 -12  -8   1    7.10    9.30
 -12   8   1   20.30   10.70
  12   8  -1   21.70    8.80
 -11  -8   1   80.79   12.60
  11   8  -1  128.89   14.60
 -11   8   1  113.69   14.60
 -10  -8   1   97.09   12.10
 -10   8   1   95.09   12.50
  10   8  -1  109.29   13.20
  -9  -8   1  260.27   15.60
   9   8  -1  255.57   18.00
   9   8  -1  248.98   16.50
  -9   8   1  247.28   16.50
  -8  -8   1   32.30    7.70
   8   8  -1   25.20    7.80
   8   8  -1   22.60    6.40
  -8   8   1   17.70    7.10
  -7  -8   1   33.40    7.10
  -7  -8   1   23.00    6.50
   7   8  -1   31.50    7.90
  -7   8   1   38.40    8.20
  -6  -8   1  214.08   12.50
  -6  -8   1  228.58   13.40
   6   8  -1  205.28   14.50
  -6   8   1  223.88   13.80
  -5  -8   1  283.67   14.30
  -5  -8   1  283.87   13.20
   5   8  -1  273.07   15.10
  -5   8   1  276.57   14.00
  -4  -8   1    8.20    5.00
   4   8  -1    8.80    7.20
   3   8  -1  414.36   17.80
  -3   8   1  434.16   14.80
  -2  -8   1  305.17   14.60
   2   8  -1  320.17   15.20
  -2   8   1  315.47   12.10
   1  -8  -1   12.90    5.50
  -1  -8   1    8.20    5.90
  -1   8   1   11.40    4.10
   1   8  -1   13.10    5.50
   0  -8  -1   15.20    5.70
   0  -8   1   -0.30    5.60
   0   8   1   20.70    4.40
   0   8  -1   11.50    4.60
   0   8  -1    4.80    5.40
   1  -8   1   25.20    5.90
  -1  -8  -1   31.10    6.90
  -1   8  -1   38.50    5.70
   1   8   1   43.80    5.70
   1   8   1   37.90    6.80
  -2  -8  -1   18.40    6.40
   2  -8   1   15.90    5.70
   2   8   1   21.30    6.50
  -2   8  -1   17.50    4.70
   2   8   1   25.00    5.10
  -3  -8  -1   37.50    7.10
   3   8   1   44.80    8.00
   3   8   1   32.80    5.50
   4   8   1    8.70    5.30
   4   8   1    4.10    6.70
  -5  -8  -1  128.19   10.70
   5   8   1  120.89   10.30
   5   8   1  118.49   11.60
  -5   8  -1  127.89   11.10
  -6  -8  -1   15.10    5.80
  -6  -8  -1    9.50    5.40
   6   8   1   22.60    6.50
   6   8   1   13.30    7.30
  -6   8  -1   23.00    7.50
  -7  -8  -1   74.89    8.90
  -7   8  -1   77.89   10.30
   7   8   1   58.49    8.30
   7   8   1   68.19    9.70
  -8  -8  -1   40.80    8.10
  -8   8  -1   54.59    9.30
   8   8   1   39.20    7.70
   8   8   1   41.20    8.30
  -9  -8  -1   92.39   10.80
   9   8   1   99.69   11.70
   9   8   1  104.89   11.20
  -9   8  -1  113.69   13.10
 -10  -8  -1   30.60    8.60
  10   8   1   36.70    8.40
 -10   8  -1   46.00   10.60
  10   8   1   36.30    8.50
 -11  -8  -1  186.18   15.90
  11   8   1  193.98   15.60
 -11   8  -1  177.48   16.90
 -12  -8  -1   30.90   10.70
  12   8   1   38.90   10.30
 -12   8  -1   16.70   10.90
 -13  -8  -1   18.90   10.50
 -13   8  -1   43.30   13.10
  13   8   1   31.80    9.60
 -14  -8  -1   46.70   12.90
  14   8   1   43.90   11.10
 -14   8  -1   58.39   14.60
 -15  -8  -1  295.77   24.30
 -15   8  -1  270.67   23.50
 -16  -8  -1   24.40   14.30
 -16   8  -1   21.30   14.30
 -17  -8  -1   13.40   14.20
 -17   8  -1   47.70   16.90
 -18  -8  -1  -22.70   13.10
 -18   8  -1  -14.60   12.90
 -19  -8  -1   78.99   20.30
 -19   8  -1   55.59   19.10
 -20  -8  -1  -20.30   14.10
 -20   8  -1  -14.70   15.50
 -20  -9   1   11.50   17.10
 -20   9   1   29.00   16.90
 -19  -9   1   33.10   16.00
 -19   9   1   56.89   17.80
 -18  -9   1   11.40   14.20
 -18   9   1   25.20   16.20
 -17  -9   1   -2.50   12.40
 -17   9   1   12.10   13.50
 -16  -9   1   49.00   14.20
 -16   9   1   54.89   17.10
 -15  -9   1   -6.50   10.10
 -15   9   1  -11.50   11.10
 -14  -9   1   30.20   12.10
 -14   9   1   30.10   12.80
 -13  -9   1  143.49   16.60
 -13   9   1  139.59   17.20
  13   9  -1  171.48   18.00
 -12  -9   1  245.48   19.20
 -12   9   1  274.77   21.10
  12   9  -1  336.47   20.80
 -11  -9   1  147.69   14.70
  11   9  -1  140.59   15.50
 -11   9   1  132.39   14.80
 -10  -9   1   21.00    8.30
 -10   9   1   26.20    8.60
  10   9  -1   16.60    8.40
  -9  -9   1  150.58   13.20
   9   9  -1  155.38   14.80
  -9   9   1  146.49   14.00
  -8  -9   1  244.28   14.70
  -8   9   1  224.08   14.70
   8   9  -1  236.38   15.80
   8   9  -1  223.78   14.30
  -7  -9   1    6.40    5.40
  -7  -9   1   12.80    6.30
  -7   9   1   14.50    6.70
   7   9  -1   21.80    7.50
   7   9  -1    3.40    4.80
  -6  -9   1   -0.50    5.10
  -6  -9   1    3.30    5.80
   6   9  -1    7.50    5.30
  -6   9   1    7.10    6.20
   6   9  -1   14.90    7.40
  -5  -9   1   72.09    7.70
  -5  -9   1   54.09    8.40
   5   9  -1   47.40    7.30
   5   9  -1   43.80    9.70
  -5   9   1   87.39    8.70
  -4  -9   1  119.79    9.80
  -4   9   1  103.69    8.30
   4   9  -1  139.39   13.60
   4   9  -1  113.19    9.80
  -3  -9   1   -2.00    4.30
   3   9  -1    7.20    4.80
   3   9  -1    5.00    7.30
  -3   9   1   -0.90    3.90
   2   9  -1    9.50    4.90
  -2   9   1    7.80    4.10
   2   9  -1   12.80    7.30
   1   9  -1  682.93   23.50
   1   9  -1  661.13   21.10
  -1   9   1  652.43   20.10
   0  -9   1  241.98   16.10
   0   9   1  225.68   11.00
   0   9  -1  237.28   13.70
   0   9  -1  257.47   11.90
  -1  -9  -1  142.89   12.00
  -1   9  -1  156.58    9.70
   1   9   1  162.28   12.00
   1   9   1  154.78    9.60
  -2   9  -1  726.63   22.40
   2   9   1  730.03   24.80
   2   9   1  718.63   22.40
   3   9   1  257.07   13.00
   3   9   1  291.27   16.10
   4   9   1   24.90    5.90
  -4   9  -1   35.30    7.10
   4   9   1   19.70    8.10
  -5  -9  -1    6.10    5.70
   5   9   1   14.40    5.90
   5   9   1    7.40    8.20
  -5   9  -1   10.70    6.80
  -6  -9  -1  259.77   14.70
  -6  -9  -1  251.57   12.90
  -6   9  -1  256.57   14.60
   6   9   1  237.28   15.60
   6   9   1  276.47   14.50
  -7  -9  -1  253.97   14.00
  -7  -9  -1  271.77   15.70
   7   9   1  255.87   15.90
  -7   9  -1  264.37   15.50
   7   9   1  248.48   14.50
  -8  -9  -1   69.29    9.30
  -8   9  -1   50.79    9.40
   8   9   1   58.99    8.80
   8   9   1   60.49   10.10
  -9  -9  -1  273.47   15.80
   9   9   1  280.17   16.40
   9   9   1  262.97   16.60
  -9   9  -1  253.97   17.50
 -10  -9  -1   14.40    7.80
  10   9   1   24.40    8.10
  10   9   1   18.40    7.80
 -10   9  -1   20.00    9.20
 -11  -9  -1   98.89   13.00
 -11   9  -1  103.49   14.80
  11   9   1   97.39   12.80
 -12  -9  -1  278.07   19.50
  12   9   1  273.07   18.70
 -12   9  -1  278.07   21.80
 -13  -9  -1  161.78   18.00
  13   9   1  146.29   16.10
 -13   9  -1  163.88   18.50
 -14  -9  -1  108.39   16.50
  14   9   1  114.69   15.00
 -14   9  -1   87.49   16.70
 -15  -9  -1   -5.40   11.10
 -15   9  -1    2.80   12.50
 -16  -9  -1   92.29   17.90
 -16   9  -1   80.69   17.60
 -17  -9  -1   26.10   15.00
 -17   9  -1   17.50   13.90
 -18  -9  -1   21.20   15.50
 -18   9  -1    0.40   15.10
 -19  -9  -1  -17.40   13.70
 -19   9  -1   -9.80   14.70
 -20  -9  -1   45.30   18.40
 -20   9  -1   86.69   22.00
 -19 -10   1   15.80   15.50
 -19  10   1    1.90   13.70
 -18 -10   1   91.39   19.60
 -18  10   1  102.49   20.90
 -17 -10   1   15.50   13.80
 -17  10   1   -6.30   13.20
 -16 -10   1   14.80   12.80
 -16  10   1   27.30   14.30
 -15 -10   1   16.20   12.10
 -15  10   1   -9.40   11.40
 -14 -10   1   90.89   15.00
 -14  10   1   73.39   15.60
 -13 -10   1   26.20   11.30
 -13  10   1   -6.90   10.50
  13  10  -1   12.60    8.70
 -12 -10   1  -10.20    8.10
  12  10  -1   16.90    8.80
 -12  10   1    3.70    9.50
 -11 -10   1   32.90   10.10
  11  10  -1   41.80   10.40
 -11  10   1   32.40   10.50
 -10 -10   1  509.35   22.90
 -10  10   1  485.55   24.00
  10  10  -1  526.55   24.60
  -9 -10   1   34.40    8.00
   9  10  -1   35.30    9.20
  -9  10   1   38.50    9.30
  -8 -10   1  117.89   11.80
  -8 -10   1  134.49   11.80
   8  10  -1  132.89   12.30
   8  10  -1  130.79   13.60
  -8  10   1  134.79   12.70
  -7 -10   1  113.49   10.70
  -7 -10   1   99.09   10.40
   7  10  -1  108.39   10.80
  -7  10   1   91.09   10.70
   7  10  -1  121.99   13.00
  -6 -10   1  242.78   14.40
  -6 -10   1  207.88   12.40
   6  10  -1  246.28   14.10
  -6  10   1  211.58   13.40
   6  10  -1  248.38   16.60
  -5 -10   1    0.70    5.80
  -5 -10   1    2.20    4.70
  -5  10   1    4.50    5.40
   5  10  -1  -10.80    7.60
   5  10  -1   -2.50    5.00
  -4 -10   1  227.78   13.60
  -4  10   1  234.88   11.90
   4  10  -1  259.07   13.70
   4  10  -1  230.98   16.50
  -3 -10   1  327.87   15.40
  -3  10   1  312.97   13.70
   3  10  -1  335.37   17.60
   3  10  -1  334.67   15.00
   2  10  -1  282.67   13.80
  -2  10   1  298.57   12.90
   2  10  -1  291.17   17.00
   1  10  -1    0.70    4.10
   1  10  -1   -1.10    7.40
  -1  10   1    0.70    4.00
   0  10  -1  447.26   19.70
   0  10   1  459.25   16.50
   0  10  -1  463.85   17.20
  -1  10  -1  543.15   19.30
   1  10   1  579.74   22.20
   1  10   1  579.54   19.40
   2  10   1   70.69   10.70
   2  10   1   60.09    7.30
  -2  10  -1   52.79    7.00
   3  10   1  297.87   17.20
  -3  10  -1  244.98   12.70
   3  10   1  269.77   13.60
  -4  10  -1  377.36   15.70
   4  10   1  338.27   15.70
   4  10   1  361.76   19.00
  -5 -10  -1    5.00    5.30
  -5  10  -1    3.30    6.10
   5  10   1    0.70    4.50
   5  10   1    5.90    7.80
  -6 -10  -1   62.29    8.60
  -6 -10  -1   86.99    8.30
  -6  10  -1   77.89    9.70
   6  10   1   70.49   10.70
   6  10   1   78.39    9.00
  -7 -10  -1   50.69    8.20
  -7 -10  -1   53.09    7.70
   7  10   1   44.50    8.10
  -7  10  -1   52.09    9.30
   7  10   1   57.89   10.40
  -8 -10  -1  392.56   18.20
  -8  10  -1  434.06   20.30
   8  10   1  433.56   20.70
   8  10   1  379.66   19.00
  -9 -10  -1   -3.70    6.30
  -9  10  -1    7.50    7.50
   9  10   1   -4.00    5.60
   9  10   1    7.70    7.00
 -10 -10  -1  293.17   17.60
  10  10   1  292.37   18.30
  10  10   1  308.57   19.60
 -10  10  -1  283.37   19.30
 -11 -10  -1   85.39   12.60
  11  10   1   84.39   12.40
 -11  10  -1   72.49   13.00
 -12 -10  -1  100.49   14.10
 -12  10  -1  149.49   17.80
  12  10   1  127.99   15.10
 -13 -10  -1   -8.30    9.30
 -13  10  -1    8.40   11.50
  13  10   1   23.20    9.60
 -14 -10  -1  268.97   22.10
  14  10   1  281.57   20.30
 -14  10  -1  277.27   25.20
 -15 -10  -1   -5.00   11.00
 -15  10  -1   19.00   13.60
 -16 -10  -1   19.20   13.20
 -16  10  -1   15.30   12.60
 -17 -10  -1  -20.90   11.50
 -17  10  -1  -18.60   13.70
 -18 -10  -1   34.60   16.20
 -18  10  -1   26.70   15.80
 -19 -10  -1   11.00   15.00
 -19  10  -1  -19.90   14.20
 -19 -11   1   -6.00   14.90
 -19  11   1   -1.90   13.70
 -18 -11   1   35.90   15.90
 -18  11   1   10.10   15.30
 -17 -11   1   -6.60   12.50
 -17  11   1   10.20   14.00
 -16 -11   1  101.29   18.20
 -16  11   1  104.49   19.30
 -15 -11   1  -11.70   10.50
 -15  11   1    2.90   12.30
 -14 -11   1   -0.60   11.00
 -14  11   1    7.00   11.40
 -13 -11   1   19.50   11.10
 -13  11   1    9.80   11.90
  13  11  -1   32.20   10.70
 -12 -11   1  493.05   25.40
 -12  11   1  539.95   27.70
  12  11  -1  499.75   26.30
 -11 -11   1   -2.40    8.10
 -11  11   1   -3.50    8.40
  11  11  -1   18.00    9.20
 -10 -11   1   13.60    7.70
 -10  11   1    8.50    8.30
  10  11  -1    9.80    8.60
  -9 -11   1   79.69   10.70
  -9  11   1   56.29   10.30
   9  11  -1   61.59   11.50
  -8 -11   1  434.86   19.00
  -8 -11   1  396.46   19.70
   8  11  -1  390.36   21.30
  -8  11   1  398.46   19.40
   8  11  -1  388.46   19.20
  -7 -11   1    6.70    6.30
  -7 -11   1    4.10    5.40
  -7  11   1    1.80    6.30
   7  11  -1    5.10    7.70
   7  11  -1   -1.80    5.60
  -6 -11   1  474.55   20.60
  -6 -11   1  472.65   18.50
  -6  11   1  490.65   19.50
   6  11  -1  553.04   21.30
   6  11  -1  519.05   23.20
  -5 -11   1   -6.40    4.30
  -5 -11   1   -3.50    5.60
  -5  11   1   -3.20    3.90
   5  11  -1    1.00    7.40
   5  11  -1    3.70    5.00
  -5  11   1   11.80    5.50
  -4 -11   1  472.05   19.40
  -4  11   1  472.45   17.80
   4  11  -1  477.35   22.40
   4  11  -1  493.55   19.50
  -3 -11   1   18.50    5.80
  -3  11   1   22.30    5.50
   3  11  -1   16.50    6.10
   3  11  -1    8.10    8.70
  -2 -11   1  340.77   15.50
   2  11  -1  376.46   19.50
  -2  11   1  369.36   15.00
   2  11  -1  339.77   15.70
   1  11  -1  119.49   10.20
  -1  11   1  113.09    9.10
   1  11  -1  127.59   12.20
   0  11   1   20.00    5.60
   0  11  -1   18.90    5.70
   0  11  -1    6.60    7.10
   1  11   1   97.09    8.70
   1  11   1  114.39   12.30
  -1  11  -1  110.19    9.50
   2  11   1  362.56   19.10
  -2  11  -1  365.06   15.90
   2  11   1  391.66   16.40
   3  11   1   54.69    7.70
   3  11   1   59.69   11.10
  -3  11  -1   48.00    7.20
  -4  11  -1   38.80    7.00
   4  11   1   38.30    9.50
   4  11   1   39.00    7.20
  -5 -11  -1   38.00    7.80
  -5  11  -1   33.60    7.20
   5  11   1   44.10   10.20
   5  11   1   37.50    7.50
  -6 -11  -1  317.57   13.90
  -6 -11  -1  311.37   16.30
   6  11   1  334.67   16.80
  -6  11  -1  327.87   16.60
   6  11   1  362.96   19.10
  -7 -11  -1    3.90    6.00
  -7 -11  -1   -0.10    5.10
   7  11   1    2.10    5.60
  -7  11  -1    1.80    6.20
   7  11   1    3.90    7.50
  -8 -11  -1  117.89   11.00
  -8 -11  -1  104.39   12.30
   8  11   1  122.19   13.50
   8  11   1  100.59   11.70
  -8  11  -1  121.79   12.90
  -9 -11  -1    2.90    6.80
   9  11   1   -0.30    7.60
  -9  11  -1   13.40    7.90
   9  11   1   -0.90    5.90
 -10 -11  -1  322.87   19.10
  10  11   1  356.06   20.90
 -10  11  -1  326.57   20.50
  10  11   1  363.06   22.60
 -11 -11  -1   29.70    9.60
 -11  11  -1   35.70   11.30
  11  11   1   43.80   10.90
 -12 -11  -1  283.07   20.00
 -12  11  -1  286.07   22.30
  12  11   1  317.67   21.00
 -13 -11  -1   -1.80    9.30
 -13  11  -1   -2.10   10.60
  13  11   1    6.10    8.90
 -14 -11  -1   66.39   14.50
 -14  11  -1   54.99   15.00
 -15 -11  -1   15.30   12.30
 -15  11  -1   21.10   13.50
 -16 -11  -1  188.48   21.60
 -16  11  -1  132.09   20.30
 -17 -11  -1    5.80   13.60
 -17  11  -1  -22.10   13.20
 -18 -11  -1    9.70   13.80
 -18  11  -1    0.40   13.40
 -19 -11  -1  -25.70   13.00
 -19  11  -1   -2.10   14.90
 -19 -12   1   -0.70   14.10
 -19  12   1    3.20   14.00
 -18 -12   1   77.49   18.50
 -18  12   1   49.10   17.80
 -17 -12   1    2.30   13.40
 -17  12   1    7.90   14.20
 -16 -12   1    9.50   12.20
 -16  12   1  -13.50   11.90
 -15 -12   1   -3.60   10.20
 -15  12   1   34.60   14.50
 -14 -12   1  145.29   17.80
 -14  12   1  134.99   19.10
 -13 -12   1   22.90   11.20
 -13  12   1    5.00   11.50
 -12 -12   1   18.30    9.90
 -12  12   1   -3.90    9.70
  12  12  -1   15.90   10.40
 -11 -12   1   50.29   11.20
  11  12  -1   90.29   14.00
 -11  12   1   52.29   12.10
 -10 -12   1  181.68   15.80
 -10  12   1  198.28   17.70
  10  12  -1  196.18   17.70
  -9 -12   1    8.90    6.80
  -9 -12   1    9.70    8.10
  -9  12   1   23.40    8.40
   9  12  -1   23.20   10.00
  -8 -12   1  418.76   21.10
  -8 -12   1  427.26   19.30
   8  12  -1  476.25   21.70
   8  12  -1  465.75   23.70
  -8  12   1  440.16   20.60
  -7 -12   1   49.90    8.20
  -7 -12   1   47.00    8.70
   7  12  -1   47.20   10.70
  -7  12   1   57.89    8.90
   7  12  -1   55.59    8.90
  -6 -12   1  258.17   13.40
  -6 -12   1  255.37   15.70
  -6  12   1  244.78   14.00
   6  12  -1  243.48   17.80
  -6  12   1  263.97   13.60
   6  12  -1  261.97   15.30
  -5 -12   1   26.00    6.80
  -5 -12   1   27.00    5.90
  -5  12   1   27.20    6.30
   5  12  -1   27.70    6.90
  -5  12   1   15.20    5.60
   5  12  -1   25.40    9.50
  -4 -12   1   37.50    7.60
   4  12  -1   49.60   10.40
  -4  12   1   46.20    6.80
   4  12  -1   54.99    8.40
  -3 -12   1  171.78   12.40
   3  12  -1  195.08   12.70
  -3  12   1  196.78   11.80
   3  12  -1  214.88   16.50
  -2 -12   1  209.18   13.00
  -2  12   1  208.58   11.90
   2  12  -1  225.88   13.10
   2  12  -1  205.88   15.00
   1  12  -1   12.40    8.50
   1  12  -1   16.60    5.70
  -1  12   1    6.80    4.80
   0  12   1   81.79    8.70
   0  12  -1   82.09    9.10
  -1  12  -1  168.38   11.50
   1  12   1  167.98   11.20
  -2  12  -1    5.00    4.90
   2  12   1    2.80    4.90
   2  12   1    2.70    8.00
  -3  12  -1    3.30    5.00
   3  12   1   -2.00    4.60
   3  12   1   -1.50    7.70
  -4 -12  -1  117.59   10.90
  -4  12  -1  109.19   10.30
   4  12   1   99.79   12.60
  -4  12  -1  116.29   10.00
   4  12   1   95.29    9.60
  -5 -12  -1    2.50    5.90
   5  12   1    1.20    5.30
   5  12   1    2.70    8.00
  -5  12  -1   -4.40    5.40
  -6 -12  -1    5.00    6.40
  -6 -12  -1   14.40    5.70
  -6  12  -1   20.80    7.10
   6  12   1   16.40    6.00
   6  12   1   13.50    8.70
  -7 -12  -1   92.19   11.10
  -7 -12  -1   98.99    9.30
  -7  12  -1   99.59   11.40
   7  12   1  110.09   14.00
   7  12   1   96.79   10.80
  -8 -12  -1  213.28   13.50
  -8 -12  -1  198.78   15.70
  -8  12  -1  213.68   15.80
   8  12   1  230.88   17.60
   8  12   1  237.78   15.90
  -9 -12  -1   -3.50    6.10
  -9  12  -1   -0.50    7.70
   9  12   1    0.90    8.20
   9  12   1    9.50    7.40
 -10 -12  -1  174.68   14.20
 -10  12  -1  185.98   17.60
  10  12   1  159.88   17.70
 -11 -12  -1   47.10   10.80
 -11  12  -1   44.70   12.30
  11  12   1   57.59   12.40
 -12 -12  -1   66.69   12.50
  12  12   1   71.99   13.60
 -12  12  -1   93.79   15.30
 -13 -12  -1   26.50   11.30
 -13  12  -1   34.30   12.70
  13  12   1   26.80   10.20
 -14 -12  -1   74.59   14.40
 -14  12  -1   81.99   16.50
 -15 -12  -1   87.19   16.20
 -15  12  -1   89.99   17.00
 -16 -12  -1    1.60   11.60
 -16  12  -1    2.30   12.30
 -17 -12  -1   21.90   14.30
 -17  12  -1   13.40   15.20
 -18 -12  -1   66.19   17.80
 -18  12  -1   44.70   16.70
 -19 -12  -1   30.50   16.50
 -19  12  -1   42.80   19.10
 -19 -13   1   55.19   18.60
 -19  13   1   73.89   19.60
 -18 -13   1  -10.90   13.20
 -18  13   1  -11.40   13.90
 -17 -13   1   34.20   14.50
 -17  13   1   13.90   14.60
 -16 -13   1   41.40   15.20
 -16  13   1   41.60   16.20
 -15 -13   1   43.20   13.90
 -15  13   1   68.69   16.30
 -14 -13   1    1.90   10.60
 -14  13   1   -7.00   10.70
 -13 -13   1  104.29   14.60
 -13  13   1   92.29   15.90
 -12 -13   1  121.79   15.80
 -12  13   1  146.79   17.70
  12  13  -1  147.49   21.10
 -11 -13   1   30.40   10.10
 -11  13   1   29.30   10.50
  11  13  -1   28.80   11.30
 -10 -13   1   -6.40    6.60
  10  13  -1    8.10   10.00
 -10  13   1    1.90    8.60
  -9 -13   1  166.18   13.40
  -9 -13   1  132.39   13.90
  -9  13   1  146.19   14.70
   9  13  -1  189.28   18.90
  -8 -13   1  222.38   16.40
  -8 -13   1  209.28   13.80
   8  13  -1  199.58   18.00
  -8  13   1  156.58   13.50
   8  13  -1  211.18   15.40
  -7 -13   1   20.40    6.40
  -7 -13   1   35.80    8.90
   7  13  -1   26.20    8.40
  -7  13   1   31.60    7.70
   7  13  -1   40.70   10.60
  -7  13   1   36.10    6.80
  -6 -13   1  194.48   15.40
  -6 -13   1  197.28   12.10
  -6  13   1  181.98   13.00
  -6  13   1  184.98   12.30
   6  13  -1  180.98   17.30
   6  13  -1  177.68   13.80
  -5 -13   1  687.93   25.40
  -5 -13   1  705.83   22.50
  -5  13   1  690.93   24.00
   5  13  -1  712.83   29.00
  -5  13   1  697.83   22.70
   5  13  -1  725.23   26.00
  -4 -13   1   33.20    7.40
  -4 -13   1   50.69    7.40
   4  13  -1   32.80    7.20
  -4  13   1   35.50    6.70
   4  13  -1   45.50   10.40
  -3 -13   1   15.40    6.20
  -3  13   1   18.00    5.60
   3  13  -1   24.40    8.90
   3  13  -1   19.30    6.40
  -2 -13   1   44.80    7.40
   2  13  -1   47.70    7.60
  -2  13   1   45.70    7.10
   2  13  -1   56.99   10.80
  -1 -13   1   47.10    8.00
  -1  13   1   60.99    7.80
   1  13  -1   74.49   11.50
   1  13  -1   58.29    7.90
   0  13   1   28.70    6.40
   0  13  -1   19.10    5.80
  -1  13  -1  188.28   12.60
   1  13   1  192.18   12.10
   2  13   1   18.60    5.80
   2  13   1   22.70    8.60
  -2  13  -1   25.20    6.10
   3  13   1  282.07   15.00
   3  13   1  295.37   18.40
  -3  13  -1  278.37   15.00
  -3  13  -1  283.67   14.80
  -4 -13  -1   40.50    7.90
   4  13   1   55.39    8.50
  -4  13  -1   47.90    7.40
   4  13   1   49.60   11.10
  -4  13  -1   37.00    6.90
  -5 -13  -1  275.87   15.50
  -5  13  -1  255.97   14.10
   5  13   1  264.47   15.60
  -5  13  -1  252.17   14.60
   5  13   1  286.07   18.50
  -6 -13  -1  254.77   12.40
  -6 -13  -1  228.58   15.60
  -6  13  -1  240.08   14.70
   6  13   1  248.58   15.50
   6  13   1  225.48   18.10
  -7 -13  -1   50.69    9.50
  -7 -13  -1   40.80    7.20
   7  13   1   26.90    7.70
  -7  13  -1   40.40    9.00
   7  13   1   21.70   10.30
  -8 -13  -1   25.00    7.90
  -8 -13  -1   39.00    7.50
  -8  13  -1   14.50    8.50
   8  13   1   36.40   10.70
   8  13   1   39.30    8.70
  -9 -13  -1  227.28   15.00
  -9  13  -1  242.38   17.90
   9  13   1  258.97   17.70
   9  13   1  237.98   19.50
 -10 -13  -1   34.70    9.50
  10  13   1   66.49   13.10
 -10  13  -1   68.89   12.40
 -11 -13  -1    7.60    8.40
 -11  13  -1   20.00   10.40
  11  13   1   11.20   10.20
 -12 -13  -1   20.40   10.10
  12  13   1   35.60   12.20
 -12  13  -1   24.90   12.00
 -13 -13  -1  142.39   16.70
 -13  13  -1  194.28   20.40
 -14 -13  -1   18.70   11.90
 -14  13  -1   12.30   12.40
 -15 -13  -1    4.30   11.30
 -15  13  -1   10.00   12.60
 -16 -13  -1   26.10   13.80
 -16  13  -1   31.80   14.90
 -17 -13  -1   89.99   18.10
 -17  13  -1   40.80   16.80
 -18 -13  -1   11.90   14.50
 -18  13  -1  -10.40   13.90
 -18 -14   1   -5.10   13.00
 -18  14   1    3.00   14.50
 -17 -14   1   29.80   15.30
 -17  14   1   87.09   19.20
 -16 -14   1    3.60   12.10
 -16  14   1   -2.50   13.00
 -15 -14   1   46.10   14.20
 -15  14   1   34.20   14.60
 -14 -14   1    4.50   10.30
 -14  14   1  -10.90   10.00
 -13 -14   1   45.70   12.00
 -13  14   1   54.19   13.70
 -12 -14   1   10.20    9.80
 -12  14   1   10.70   11.00
 -11 -14   1  354.66   21.10
  11  14  -1  385.06   25.00
 -11  14   1  314.67   21.60
 -10 -14   1   35.10    9.70
 -10  14   1   35.30   10.40
  10  14  -1   47.90   12.90
  -9 -14   1   15.90    8.90
  -9 -14   1    8.10    7.10
   9  14  -1   12.00   10.00
  -9  14   1   11.50    8.30
  -8 -14   1    2.70    6.00
  -8 -14   1   10.10    7.80
  -8  14   1   16.00    7.60
   8  14  -1    5.70    9.80
  -8  14   1   14.90    5.90
   8  14  -1    9.40    7.80
  -7 -14   1  636.54   23.50
  -7 -14   1  650.73   27.00
  -7  14   1  664.73   24.40
   7  14  -1  640.14   29.80
  -7  14   1  684.73   24.80
   7  14  -1  679.63   27.00
  -6  14   1   51.79    8.00
   6  14  -1   44.90    8.80
   6  14  -1   47.10   12.30
  -6  14   1   43.40    9.40
  -5 -14   1    4.30    6.90
  -5 -14   1   10.50    5.10
   5  14  -1   13.70    9.60
  -5  14   1   14.60    5.60
   5  14  -1   10.10    6.50
  -4 -14   1    1.30    4.40
  -4 -14   1    8.40    6.00
   4  14  -1    4.60    7.90
  -4  14   1    0.20    4.60
   4  14  -1    2.10    5.10
  -3 -14   1  647.24   24.50
   3  14  -1  651.23   28.00
  -3  14   1  657.23   23.40
   3  14  -1  695.43   24.90
  -2 -14   1  174.38   12.80
  -2  14   1  162.88   11.50
   2  14  -1  149.88   15.80
   2  14  -1  173.78   13.00
  -1 -14   1  104.39   10.60
   1  14  -1  117.09   13.50
   1  14  -1  110.39   10.70
  -1  14   1  125.59   10.50
   0  14   1   14.20    5.50
   0  14  -1   23.70    6.70
  -1  14  -1   24.20    6.20
   1  14   1   24.50    6.10
   2  14   1    0.40    5.10
   2  14   1   25.80    8.70
  -2  14  -1   10.80    5.60
  -3 -14  -1   25.00    7.40
  -3  14  -1   18.70    6.20
  -3  14  -1   23.50    5.90
   3  14   1   25.40    6.90
   3  14   1   29.90    9.60
  -4 -14  -1    5.10    6.00
   4  14   1   19.00    6.70
  -4  14  -1   18.80    6.20
   4  14   1    7.60    9.10
  -4  14  -1   19.90    6.30
  -5 -14  -1   78.89    9.90
   5  14   1   72.39    9.90
  -5  14  -1   81.59    9.40
   5  14   1   83.49   13.10
  -5  14  -1   73.29    9.40
  -6 -14  -1   30.00    8.20
   6  14   1   10.80    9.90
  -6  14  -1   18.70    6.40
  -6  14  -1   21.00    7.40
   6  14   1   37.60    8.90
  -7 -14  -1  444.06   21.90
  -7 -14  -1  430.76   22.00
   7  14   1  445.46   24.60
  -7  14  -1  435.36   20.70
   7  14   1  488.25   22.30
  -8 -14  -1   18.60    7.10
  -8 -14  -1   25.10    8.90
   8  14   1   21.30   10.90
  -8  14  -1   33.30    9.30
   8  14   1   21.30    7.70
  -9 -14  -1   16.50    7.50
  -9 -14  -1    2.90    8.60
  -9  14  -1   10.80    8.90
   9  14   1    9.00    7.70
   9  14   1   -6.60    9.80
 -10 -14  -1   15.60    8.30
  10  14   1   22.70   11.00
 -10  14  -1   -7.00    8.50
 -11 -14  -1  240.28   18.20
 -11  14  -1  264.27   21.10
  11  14   1  273.97   21.70
 -12 -14  -1   -8.50    7.70
 -12  14  -1  -12.00    9.80
  12  14   1   -0.30   10.10
 -13 -14  -1   18.00   11.00
 -13  14  -1    6.40   11.70
 -14 -14  -1    6.50   11.00
 -14  14  -1   10.30   12.50
 -15 -14  -1  140.39   18.60
 -15  14  -1  111.39   18.40
 -16 -14  -1   20.40   13.60
 -16  14  -1    5.70   14.40
 -17 -14  -1   37.60   18.40
 -17  14  -1   19.20   14.90
 -18  14  -1   -5.10   14.20
 -18  15   1   -2.00   13.80
 -17 -15   1    9.60   19.90
 -17  15   1   33.50   16.50
 -16 -15   1   17.50   13.90
 -16  15   1  -19.20   12.00
 -15 -15   1   56.39   15.20
 -15  15   1   79.59   17.80
 -14 -15   1   -4.10   10.40
 -14  15   1   -6.20   10.80
 -13 -15   1   93.19   14.80
 -13  15   1  105.49   17.00
 -12 -15   1    6.80    9.70
 -12  15   1   -2.90   10.50
 -11 -15   1   16.50    9.40
 -11  15   1   22.70   11.40
 -10 -15   1  104.19   14.10
 -10 -15   1   82.09   12.10
  10  15  -1   85.39   16.10
 -10  15   1   91.69   16.30
  -9 -15   1  236.88   16.30
  -9 -15   1  267.27   19.70
  -9  15   1  225.28   15.60
   9  15  -1  285.27   22.40
  -8 -15   1   58.49   11.30
  -8 -15   1   49.30    8.90
   8  15  -1   55.89   13.50
  -8  15   1   15.50    6.70
  -7 -15   1    8.40    8.10
  -7 -15   1   37.10    7.80
   7  15  -1   19.30   11.10
   7  15  -1   16.20    7.90
  -7  15   1   14.50    6.50
  -6 -15   1   30.20    8.00
  -6 -15   1   40.80    9.20
   6  15  -1   29.00    7.80
  -6  15   1   88.59    9.70
   6  15  -1   42.20   12.50
  -5 -15   1  801.42   29.50
  -5  15   1  805.02   27.50
   5  15  -1  807.22   29.70
   5  15  -1  797.52   32.70
  -4 -15   1   14.70    7.20
   4  15  -1   25.00   10.40
  -4  15   1   29.20    7.10
   4  15  -1   23.50    7.20
  -3 -15   1   23.20    7.30
   3  15  -1   21.70    9.90
  -3  15   1   18.60    6.30
   3  15  -1   19.80    6.40
  -2 -15   1   19.30    6.30
   2  15  -1   18.20    6.70
   2  15  -1   17.50    8.60
  -2  15   1   14.50    5.70
  -1 -15   1  256.67   14.90
   1  15  -1  239.78   14.80
   1  15  -1  247.28   16.90
  -1  15   1  257.97   14.60
   0 -15   1  189.38   13.50
   0  15   1  164.78   12.50
   0  15  -1  179.88   13.10
   1  15   1  559.14   22.00
  -1  15  -1  534.55   21.80
  -2  15  -1   92.19   10.40
   2  15   1  147.39   15.60
   2  15   1  157.68   12.40
   3  15   1  317.97   17.10
   3  15   1  325.37   20.30
  -3  15  -1  299.67   16.30
   4  15   1   10.50    6.00
   4  15   1   14.10    9.90
  -4  15  -1   11.00    5.90
  -5  15  -1  127.29   12.10
   5  15   1  115.39   12.40
   5  15   1  142.19   16.30
  -5  15  -1  128.69   14.20
  -6  15  -1   78.09   10.20
   6  15   1   42.70   12.20
  -6  15  -1   70.89   10.00
   6  15   1   49.70    9.70
   7  15   1   90.19   11.60
   7  15   1  104.29   15.30
  -7  15  -1   89.69   11.60
  -7  15  -1   93.69   11.50
   8  15   1   59.59   11.10
  -8  15  -1   18.40    8.80
   8  15   1   34.40   12.50
   9  15   1  345.17   21.30
   9  15   1  320.87   24.20
  -9  15  -1  305.17   20.50
 -10  15  -1   28.80   11.00
  10  15   1   26.90   12.40
  11  15   1   11.00   11.60
 -11  15  -1   -1.70    9.90
 -12  15  -1   47.90   13.30
 -13  15  -1  153.78   19.10
 -14  15  -1   -4.90   11.50
 -15  15  -1   10.00   13.40
 -16  15  -1   36.40   16.70
 -17  15  -1  105.79   20.80
 -18  15  -1   28.00   16.10
 -10 -16   1   49.90   12.20
 -10  16   1   34.80    8.30
  -9 -16   1   -2.00    8.40
   9  16  -1   28.30   12.80
  -9  16   1    1.90    6.50
  -8 -16   1   91.89   13.00
   8  16  -1   85.59   16.40
  -8  16   1  111.99   11.90
  -7 -16   1  268.37   19.50
  -7  16   1  255.07   16.30
   7  16  -1  316.07   19.40
   7  16  -1  289.97   23.10
  -6 -16   1  130.39   14.10
  -6  16   1  108.89   11.20
   6  16  -1  123.89   13.70
   6  16  -1  134.79   17.20
  -5 -16   1   57.99   10.40
  -5  16   1   40.30    8.00
   5  16  -1   32.30    8.80
   5  16  -1   28.10   11.80
  -4 -16   1  254.97   17.10
  -4  16   1  281.57   15.60
   4  16  -1  271.27   21.20
   4  16  -1  265.87   17.00
  -3 -16   1  408.66   20.20
   3  16  -1  379.96   22.10
  -3  16   1  422.76   19.30
   3  16  -1  404.26   20.00
  -2 -16   1   14.00   10.80
  -2  16   1    8.70    5.60
   2  16  -1    7.30    8.70
   2  16  -1    4.50    6.20
   1  16  -1    5.20    6.00
  -1  16   1    5.10    5.20
   0  16   1   48.20    8.20
   0  16  -1   48.10    8.50
  -1  16  -1  159.28   13.00
   1  16   1  152.78   12.80
   2  16   1    0.40    5.50
  -2  16  -1   -4.30    5.00
  -3  16  -1   12.10    6.20
   3  16   1    3.30    6.10
   3  16   1   10.70    8.60
   4  16   1  236.98   19.70
  -4  16  -1  268.87   15.90
   4  16   1  236.18   16.10
   5  16   1  234.08   19.90
  -5  16  -1  204.78   15.20
   5  16   1  195.98   15.30
   6  16   1   33.20   12.10
   6  16   1   38.50    9.60
  -6  16  -1   44.20    9.10
   7  16   1  139.59   17.30
  -7  16  -1  106.79   11.90
   7  16   1  133.69   14.00
   8  16   1   60.69   11.40
   8  16   1   53.59   14.30
  -8  16  -1   51.79    9.50
   9  16   1   -5.20    8.00
   9  16   1    8.20   12.80
 -10  16  -1   21.70   12.60
  10  16   1   17.90   13.00
 -11  16  -1  199.18   19.60
 -12  16  -1   49.70   13.70
 -13  16  -1    3.20   11.00
 -14  16  -1   15.30   12.90
 -15  16  -1  107.69   18.90
 -16  16  -1   -2.80   13.50
 -17  16  -1   19.40   14.80
 -12  17   1   93.89   12.60
 -11  17   1   -7.70    6.60
 -10  17   1   26.30    8.50
  -9  17   1    6.50    7.30
  -8  17   1  371.16   19.70
   8  17  -1  333.37   26.10
   7  17  -1    2.90    7.70
  -7  17   1   10.30    6.80
   7  17  -1    9.80   11.70
   6  17  -1  225.38   17.90
   6  17  -1  244.28   22.60
  -6  17   1  257.37   16.30
  -5  17   1   49.40    8.80
   5  17  -1   59.59   14.40
   5  17  -1   40.50    9.80
  -4  17   1  203.88   14.60
   4  17  -1  187.38   15.30
   4  17  -1  190.88   19.80
   3  17  -1   69.49   14.20
  -3  17   1   64.69    9.60
   3  17  -1   83.09   11.30
   2  17  -1  113.09   14.60
   2  17  -1   87.59   11.50
  -2  17   1  108.89   11.90
  -1  17   1  135.09   12.30
   1  17  -1  132.79   13.50
   0  17  -1   24.00    7.40
   0  17   1   50.19    9.00
  -1  17  -1   15.30    7.00
   1  17   1    3.20    5.90
  -2  17  -1  225.38   15.40
   2  17   1  178.98   15.50
  -3  17  -1   -0.30    5.90
   3  17   1   -2.80    8.40
   3  17   1   -2.00    6.00
   4  17   1   27.70   11.10
   4  17   1    4.60    7.00
  -4  17  -1   17.10    7.10
  -5  17  -1   11.10    6.60
   5  17   1   -8.50    9.40
   5  17   1    3.90    7.00
  -6  17  -1  275.07   17.60
   6  17   1  295.47   23.20
   6  17   1  284.77   19.00
  -7  17  -1   93.99   11.70
   7  17   1   84.19   12.10
   7  17   1   66.79   15.00
  -8  17  -1   51.29    9.60
   8  17   1   35.60   13.20
   8  17   1   33.00   10.30
   9  17   1   90.19   13.80
   9  17   1  114.29   17.90
  -9  17  -1   90.99   12.60
 -15  18   1   -2.30    8.50
 -14  18   1   78.29   12.50
 -13  18   1    8.60    8.10
 -12  18   1    4.00    7.70
 -11  18   1   21.30    9.00
 -10  18   1  262.07   18.50
  -9  18   1    8.10    7.70
  -8  18   1   34.40    9.20
   7  18  -1  -10.90   11.80
   7  18  -1   -5.00    7.80
  -7  18   1   14.50    7.10
   6  18  -1  243.58   23.10
   6  18  -1  275.97   19.60
  -6  18   1  253.97   17.20
   5  18  -1   58.09   14.40
   5  18  -1   71.09   11.70
  -5  18   1   44.20    9.10
   4  18  -1  165.88   18.60
   4  18  -1  225.38   16.70
  -4  18   1  213.18   15.50
  -3  18   1   -3.40    5.60
   3  18  -1    4.60   10.30
   3  18  -1    2.70    6.60
   2  18  -1  161.48   15.20
   2  18  -1  142.09   16.60
  -2  18   1  147.09   13.50
  -1  18   1   26.00    7.80
   1  18  -1   35.30    9.00
   0  18  -1  176.48   14.70
   0  18   1  156.08   14.20
  -1  18  -1    1.10    6.50
   1  18   1    5.80    6.50
  -2  18  -1   45.60    9.10
   2  18   1   39.30    8.80
   3  18   1    0.20    6.30
  -3  18  -1    1.00    6.50
   3  18   1    0.60    9.10
  -4  18  -1  226.08   16.70
   4  18   1  240.68   17.50
   4  18   1  230.38   20.70
   5  18   1   29.80    8.90
  -5  18  -1   12.10    7.20
   5  18   1   20.90   12.20
   6  18   1    8.10   11.80
   6  18   1    6.90    8.30
  -6  18  -1   24.80    8.20
   7  18   1   20.10   12.80
   7  18   1   33.20   10.20
  -7  18  -1   15.60    7.80
  -8  18  -1  310.67   19.30
   8  18   1  289.67   21.00
   8  18   1  279.17   24.60
  -9  18  -1   12.80    8.10
   9  18   1   10.10    9.60
 -10  18  -1  124.99   14.50
 -16  19   1   67.59   13.00
 -15  19   1   27.30   10.50
 -14  19   1    2.10    9.00
 -13  19   1   -7.30    8.10
 -12  19   1   92.39   13.20
 -11  19   1   18.90    9.20
 -10  19   1   -6.40    7.10
  -9  19   1   38.30    9.80
  -8  19   1  150.38   14.70
  -7  19   1   -1.30    7.00
  -6  19   1   54.69   10.20
   6  19  -1   46.80   25.00
   6  19  -1   51.69   11.10
   5  19  -1   21.00   13.80
   5  19  -1   24.60    9.80
  -5  19   1   35.80    8.70
   4  19  -1  287.87   24.00
  -4  19   1  276.47   18.10
   4  19  -1  287.77   19.40
   3  19  -1   11.50   11.30
   3  19  -1    8.50    7.30
  -3  19   1   13.10    7.60
  -2  19   1  160.18   14.90
   2  19  -1  165.78   15.60
  -1  19   1   15.00    7.40
   1  19  -1   23.80    8.70
   0  19  -1   37.40    9.70
   0  19   1   36.00    8.90
   1  19   1   22.10    8.30
  -1  19  -1   19.00    8.00
  -2  19  -1  351.76   20.10
   2  19   1  359.96   20.40
  -3  19  -1   65.99   10.40
   3  19   1   92.19   12.50
   4  19   1   16.00    8.10
  -4  19  -1   20.90    8.50
   4  19   1   26.80   12.50
   5  19   1   35.90    9.80
   5  19   1   36.70   14.10
  -5  19  -1   62.49   10.50
   6  19   1  132.69   19.00
   6  19   1  141.79   15.90
  -6  19  -1  122.69   13.80
   7  19   1    0.80    8.60
  -7  19  -1    0.10    7.10
  -8  19  -1   37.40   10.10
   8  19   1   66.09   12.60
  -9  19  -1   12.50    8.10
 -10  19  -1  133.39   15.70
 -11  19  -1   11.90    9.00
 -12  19  -1   80.59   13.40
 -15  20   1   18.20   10.40
 -14  20   1   44.10   11.50
 -13  20   1   44.40   11.80
 -12  20   1   10.40    8.80
 -11  20   1  120.99   14.40
 -10  20   1   60.09   11.40
  -9  20   1    7.40    8.10
  -8  20   1   10.00    7.70
  -7  20   1   39.40    9.50
   6  20  -1   82.49   13.70
  -6  20   1   91.09   12.20
  -5  20   1    1.10    7.00
   5  20  -1    8.90    8.10
  -4  20   1    9.80    7.50
   4  20  -1    2.10    7.90
   3  20  -1  236.48   20.60
   3  20  -1  260.87   19.10
  -3  20   1  238.18   17.60
  -2  20   1   29.70    9.10
   2  20  -1   34.90    9.30
  -1  20   1   94.69   13.30
   1  20  -1  132.99   15.00
   0  20   1  116.49   13.30
   0  20  -1  112.49   13.40
   1  20   1   62.19   11.20
  -1  20  -1   75.49   12.00
  -2  20  -1    4.20    7.40
   2  20   1   -0.60    6.90
  -3  20  -1  134.59   14.90
   3  20   1  117.29   14.70
   4  20   1    6.10    8.40
   4  20   1   21.30   11.90
  -4  20  -1    9.80    7.30
   5  20   1   -1.50    8.00
  -5  20  -1    6.00    8.00
  -6  20  -1    1.40    7.20
   6  20   1    1.80    8.60
  -7  20  -1  142.39   15.50
   7  20   1  134.09   16.20
   8  20   1   72.09   14.20
  -8  20  -1   78.59   12.40
  -9  20  -1   31.40   10.40
 -10  20  -1   26.40   10.10
 -11  20  -1   72.39   12.90
 -12  20  -1   20.30   10.00
 -13  20  -1    7.40    9.10
 -14  20  -1   56.79   13.20
 -15  20  -1   87.09   15.20
 -15  21   1   79.99   14.10
 -14  21   1    2.80    9.40
 -13  21   1  123.79   15.60
 -12  21   1    4.60    8.70
 -11  21   1   34.30   10.80
 -10  21   1   14.00    8.90
  -9  21   1   91.49   13.30
  -8  21   1   55.59   11.30
  -7  21   1    4.60    7.70
   6  21  -1    4.00    9.00
  -6  21   1   19.50    8.80
   5  21  -1   34.30   10.80
  -5  21   1   29.30    9.50
   4  21  -1   -0.30    8.00
  -4  21   1   10.60    7.80
   3  21  -1   44.70   11.20
  -3  21   1   51.89   10.20
   2  21  -1    6.70    8.30
  -2  21   1    7.20    7.60
   1  21  -1  372.26   22.80
  -1  21   1  402.66   22.40
   0  21  -1    6.40    8.00
   0  21   1    9.60    8.10
  -1  21  -1  113.39   14.40
   1  21   1  119.29   14.70
  -2  21  -1   35.10    9.70
   2  21   1   30.80   10.00
   3  21   1  121.09   15.10
  -3  21  -1  119.49   14.60
  -4  21  -1   21.20    9.10
   4  21   1    3.90    8.70
   5  21   1  120.09   14.80
  -5  21  -1  134.49   14.70
   6  21   1   98.79   15.20
  -6  21  -1  107.99   14.20
  -7  21  -1   27.30    9.90
   7  21   1   29.20   11.00
   8  21   1   23.30   11.40
  -8  21  -1   24.90   10.20
  -9  21  -1  136.39   15.90
 -10  21  -1   34.60   10.60
 -11  21  -1   14.20   10.10
 -12  21  -1   -4.10    8.70
 -13  21  -1  182.18   19.60
 -14  21  -1    1.60   10.00
 -15  21  -1   51.99   13.30
 -14  22   1   12.40   10.30
 -13  22   1   91.79   14.30
 -12  22   1   -1.70    9.20
 -11  22   1  114.59   14.90
 -10  22   1   13.40    9.10
  -9  22   1    5.50    8.50
  -8  22   1   22.00    9.10
  -7  22   1  153.48   16.30
  -6  22   1    4.30    8.30
   6  22  -1    4.90    9.80
   5  22  -1   28.30   11.20
  -5  22   1   29.30    9.90
   4  22  -1   30.50   10.50
  -4  22   1   31.20    9.80
   3  22  -1  200.38   18.50
  -3  22   1  234.38   18.60
   2  22  -1   -2.90    7.80
  -2  22   1   -3.90    7.50
   1  22  -1   83.49   13.10
  -1  22   1   73.49   12.30
   0  22  -1   33.70   11.30
   0  22   1   29.80    9.80
  -1  22  -1  355.96   22.10
   1  22   1  334.17   22.30
   2  22   1   -4.50    7.70
  -2  22  -1   -3.90    7.40
   3  22   1   35.10   11.40
  -3  22  -1   36.50   10.50
   4  22   1    6.50    9.30
  -4  22  -1   18.20    9.30
   5  22   1   58.89   12.90
  -5  22  -1   42.10   10.60
  -6  22  -1   10.20    8.50
   6  22   1   -2.00    9.00
   7  22   1  300.27   23.60
  -7  22  -1  317.87   22.20
   8  22   1   56.19   14.00
  -8  22  -1   49.30   11.80
  -9  22  -1   14.90    9.80
 -10  22  -1  -14.00    8.60
 -11  22  -1   90.79   14.50
 -12  22  -1   11.60   10.30
 -13  22  -1   15.40   10.60
 -14  22  -1    9.30   11.00
 -13  23   1   39.10   11.70
 -12  23   1   75.79   14.00
 -11  23   1   16.50   10.00
 -10  23   1    3.00    8.70
  -9  23   1   75.09   12.90
  -8  23   1   38.70   10.90
  -7  23   1   42.00   10.70
  -6  23   1    4.40    8.30
   5  23  -1  138.29   17.50
  -5  23   1  114.09   14.70
   4  23  -1    9.70    9.90
  -4  23   1    7.40    8.30
  -3  23   1  -12.10    7.00
   3  23  -1   -7.40    8.10
   2  23  -1   53.09   12.30
  -2  23   1   79.39   13.30
   1  23  -1  156.28   17.60
  -1  23   1  211.38   18.50
   0  23  -1   -2.70    8.20
   0  23   1    2.60    8.60
   1  23   1   23.50    9.90
  -1  23  -1   31.50   10.60
  -2  23  -1  112.89   14.90
   2  23   1  109.79   14.80
   3  23   1   97.99   15.00
  -3  23  -1   81.99   13.60
  -4  23  -1   -0.70    8.70
   4  23   1    0.50    8.80
   5  23   1  199.28   20.00
  -5  23  -1  215.38   19.50
   6  23   1   17.10   11.10
  -6  23  -1    4.90    8.80
   7  23   1   -6.80    9.60
  -7  23  -1   -1.40    8.40
  -8  23  -1   -6.30    8.80
   8  23   1   -0.70   10.40
  -9  23  -1  217.08   20.40
 -10  23  -1   13.40   10.30
 -11  23  -1   -0.10    9.30
 -12  23  -1   30.20   11.90
 -13  23  -1   82.09   14.90
 -12  24   1    4.00    9.60
 -11  24   1   30.20   11.10
 -10  24   1   50.49   12.20
  -9  24   1   13.40    9.70
  -8  24   1    7.60    9.30
  -7  24   1   11.20    9.40
  -6  24   1   43.70   11.10
   5  24  -1   -6.00    9.30
  -5  24   1    2.30    8.70
   4  24  -1   45.80   12.70
  -4  24   1   60.09   12.40
  -3  24   1   59.79   13.10
   3  24  -1   22.30   10.70
  -2  24   1    6.70    8.90
   2  24  -1   -5.00    8.70
   1  24  -1   20.90   10.30
  -1  24   1   25.50   10.60
   0  24   1  176.28   18.50
   0  24  -1  189.18   19.10
  -1  24  -1  101.49   14.60
   1  24   1  103.09   15.60
  -2  24  -1   75.69   13.30
   2  24   1   74.49   14.50
  -3  24  -1   27.60   10.80
   3  24   1   30.90   11.60
   4  24   1   27.10   11.50
  -4  24  -1   61.69   13.10
   5  24   1   41.80   12.40
  -5  24  -1   37.80   11.50
   6  24   1   36.30   12.50
  -6  24  -1   29.70   10.80
  -7  24  -1   91.39   15.10
   7  24   1   88.59   16.00
  -8  24  -1  138.59   16.90
  -9  24  -1   -0.50    9.50
 -10  24  -1   10.80   10.70
 -11  24  -1    7.00   10.00
 -12  24  -1   57.89   14.10
 -11  25   1    8.00    9.70
 -10  25   1   38.20   12.00
  -9  25   1   -5.50    9.10
  -8  25   1   88.69   14.40
  -7  25   1    9.30    9.70
  -6  25   1   51.89   12.40
   5  25  -1   -4.60    9.90
  -5  25   1    2.10    9.10
   4  25  -1   86.39   15.50
  -4  25   1   78.69   13.90
  -3  25   1   10.70    9.80
   3  25  -1   -9.00    8.80
  -2  25   1  326.77   23.10
   2  25  -1  334.07   24.40
   1  25  -1    1.70   10.00
  -1  25   1   -0.70    9.70
   0  25  -1   26.70   11.40
   0  25   1   51.09   12.60
  -1  25  -1    1.20    9.60
   1  25   1   14.80    9.60
  -2  25  -1  193.58   20.00
   2  25   1  163.38   18.30
  -3  25  -1   -1.10    9.20
   3  25   1   -4.10    9.20
   4  25   1    2.50   10.20
  -4  25  -1    3.50    9.40
   5  25   1    7.50   10.60
  -5  25  -1   -2.00    8.80
  -6  25  -1  132.99   17.10
   6  25   1  105.99   17.10
  -7  25  -1    3.80    9.70
   7  25   1    7.70   11.30
  -8  25  -1   52.69   12.80
  -9  25  -1    6.80   10.10
 -10  25  -1  142.89   18.00
 -11  25  -1    4.00   10.30
 -10  26   1  137.49   17.40
  -9  26   1    9.10   10.40
  -8  26   1   18.10   10.90
  -7  26   1   -6.00    9.10
  -6  26   1   61.59   13.00
  -5  26   1   50.79   13.00
   5  26  -1   11.20   14.10
  -4  26   1   96.69   15.50
   4  26  -1   86.79   16.60
  -3  26   1   79.59   14.20
   3  26  -1   68.69   14.80
  -2  26   1    5.70    9.80
   2  26  -1    5.60   10.60
   1  26  -1   90.99   16.20
  -1  26   1   99.59   15.80
   0  26  -1  149.69   18.10
   0  26   1  162.68   18.90
  -1  26  -1   35.40   11.90
   1  26   1   28.80   11.80
   2  26   1   46.60   13.30
  -2  26  -1   63.59   14.00
  -3  26  -1   -5.00    9.70
   3  26   1   -8.30    9.80
   4  26   1  114.49   17.10
  -4  26  -1  119.39   17.10
   5  26   1    2.00   10.80
  -5  26  -1    3.30    9.80
  -6  26  -1   -6.30    9.40
   6  26   1  -13.30   10.20
  -7  26  -1   55.79   14.10
   7  26   1   32.80   14.00
  -8  26  -1  110.09   16.20
  -9  26  -1   23.20   11.30
 -10  26  -1  122.59   17.50
  -9  27   1  108.99   16.30
  -8  27   1   38.50   12.30
  -7  27   1    6.00   10.10
  -6  27   1   15.50   11.40
  -5  27   1  128.79   17.50
   4  27  -1   15.60   11.50
  -4  27   1    2.40    9.70
  -3  27   1   17.30   10.50
   3  27  -1    7.40   11.00
  -2  27   1   59.99   14.00
   2  27  -1   42.70   13.80
  -1  27   1   46.90   13.00
   1  27  -1   37.00   13.10
   0  27  -1   57.19   13.70
   0  27   1   54.09   13.90
  -1  27  -1   24.10   11.50
   1  27   1   10.30   10.70
   2  27   1  136.19   19.10
  -2  27  -1  110.09   17.60
   3  27   1   16.60   11.70
  -3  27  -1   29.50   12.20
  -4  27  -1   -5.00    9.80
   4  27   1   15.00   11.30
  -5  27  -1   58.59   14.20
   5  27   1   36.70   14.50
   6  27   1   25.90   13.30
  -6  27  -1   27.80   11.60
  -7  27  -1    7.70   10.40
   7  27   1   -6.10   11.50
  -8  27  -1    8.30   10.90
  -9  27  -1  138.89   18.70
  -7  28   1   39.00   13.00
  -6  28   1   26.10   11.60
  -5  28   1    1.90   10.60
   4  28  -1  -11.30   11.20
  -4  28   1   16.40   10.70
  -3  28   1  185.58   20.60
   3  28  -1  171.88   21.20
   2  28  -1   46.40   14.20
  -2  28   1    6.10   11.00
   1  28  -1   21.70   12.60
  -1  28   1   46.10   13.60
   0  28   1   94.69   16.80
   0  28  -1   54.99   15.30
   1  28   1   90.69   16.90
  -1  28  -1   87.49   16.50
  -2  28  -1   13.60   11.50
   2  28   1   -6.00   10.20
  -3  28  -1   51.69   14.20
   3  28   1   89.99   17.00
   4  28   1   -3.20   11.20
  -4  28  -1   11.50   11.90
   5  28   1   37.70   15.20
  -5  28  -1   45.60   14.00
   6  28   1   -5.90   10.80
  -6  28  -1   -9.20    9.90
  -7  28  -1  120.89   17.90
   7  28   1  125.69   22.40
  -5  29   1  102.49   16.90
   4  29  -1   -0.90   12.10
  -4  29   1   -2.30   10.90
  -3  29   1    4.00   11.40
   3  29  -1   15.30   12.80
  -2  29   1   27.90   12.30
   2  29  -1   30.80   13.50
  -1  29   1  178.08   20.90
   1  29  -1  157.68   19.90
   0  29   1   -5.60   10.80
   0  29  -1   -7.10   10.90
  -1  29  -1   59.59   15.00
   1  29   1   67.49   16.00
   2  29   1  -12.80   10.60
  -2  29  -1   -0.40   10.60
  -3  29  -1   36.80   13.70
   3  29   1   33.80   13.60
   4  29   1    0.20   11.50
  -4  29  -1   24.00   12.70
   5  29   1   90.49   18.40
  -5  29  -1   87.69   16.80
  -2  30   1   21.00   12.60
   2  30  -1   -5.70   12.20
   1  30  -1   15.80   11.80
  -1  30   1  -15.90    9.90
   0  30  -1   36.00   14.60
   0  30   1   22.60   13.80
  -1  30  -1   96.59   18.30
   1  30   1  102.89   18.80
  -2  30  -1   14.00   13.10
   2  30   1   25.60   13.70
 -21   0   2  -16.00   12.40
 -20   0   2   47.80   18.20
 -19   0   2   13.30   14.30
 -18   0   2  227.48   25.70
 -17   0   2    8.70   12.60
 -16   0   2   80.89   16.70
 -15   0   2   33.40   13.40
 -14   0   2 1065.89   41.50
 -13   0   2    3.30    8.70
 -12   0   2   41.50   10.60
 -11   0   2   10.10    7.90
 -10   0   2 1456.35   43.70
  -9   0   2   -7.70    6.00
  -8   0   2   58.99    9.30
  -7   0   2    7.40    6.30
  -6   0   2 1054.79   30.40
  -5   0   2    5.60    5.00
  -5   0  -2    9.50    5.50
  -6   0  -2  152.58   10.90
  -7   0  -2   68.39    9.40
  -8   0  -2 1958.90   52.59
  -9   0  -2    0.40    6.90
 -10   0  -2    6.60    8.40
  10   0   2    8.00    5.80
 -11   0  -2    2.90    8.30
 -12   0  -2  453.45   25.20
 -13   0  -2    2.00   10.40
 -14   0  -2  364.66   24.50
 -15   0  -2   33.20   13.80
 -16   0  -2  312.37   26.80
 -17   0  -2    8.60   14.40
 -18   0  -2  313.97   29.50
 -19   0  -2   -2.00   14.00
 -20   0  -2    9.10   16.90
 -21  -1   2    3.40   16.50
 -21   1   2   21.70   16.90
 -20  -1   2   76.69   19.70
 -20   1   2   76.89   20.50
 -19  -1   2   16.70   14.00
 -19   1   2   18.70   13.50
 -18  -1   2  155.78   22.20
 -18   1   2  161.78   23.20
 -17  -1   2  -12.10   12.00
 -17   1   2   22.40   14.40
 -16  -1   2  550.94   31.50
 -16   1   2  610.54   34.00
 -15  -1   2   76.49   15.80
 -15   1   2   99.79   17.10
 -14  -1   2   40.20   12.70
 -14   1   2   52.99   13.10
 -13  -1   2   52.49   12.80
 -13   1   2   46.20   11.80
 -12  -1   2 1019.40   37.40
 -12   1   2 1047.80   38.00
 -11  -1   2  110.29   13.50
 -11   1   2   96.89   13.80
 -10  -1   2   20.70    7.90
  -9  -1   2   28.70    8.50
  -9   1   2   21.80    8.30
  -8  -1   2  294.67   15.60
  -8   1   2  278.47   16.30
  -7   1   2   23.30    6.70
  -5  -1   2   32.80    6.10
  -5   1   2   28.10    6.90
  -1  -1  -2   -0.60    0.60
  -5  -1  -2  182.28   12.30
  -5   1  -2  159.68   10.20
  -6  -1  -2  954.10   28.60
  -6   1  -2  950.10   28.50
  -7  -1  -2  720.53   24.90
  -7   1  -2  666.73   24.20
  -8  -1  -2   67.99    9.40
  -9  -1  -2  192.78   15.30
  -9   1  -2  169.58   14.90
   9   1   2  163.58   13.50
 -10  -1  -2  651.23   27.10
 -10   1  -2  692.23   27.90
  10   1   2  677.73   24.80
 -11  -1  -2   92.09   13.10
 -11   1  -2   73.79   12.10
 -12  -1  -2  381.86   22.20
 -12   1  -2  378.96   23.40
 -13  -1  -2   23.50   11.60
 -13   1  -2    7.00   11.00
 -14  -1  -2   88.89   16.00
 -14   1  -2   78.29   15.40
 -15  -1  -2    0.60   12.70
 -15   1  -2   -0.20   11.50
 -16  -1  -2  412.26   28.00
 -16   1  -2  512.95   32.20
 -17  -1  -2   63.89   17.50
 -17   1  -2   46.60   14.80
 -18  -1  -2   25.90   16.40
 -18   1  -2    1.20   14.80
 -19  -1  -2   29.50   17.50
 -19   1  -2   12.00   16.60
 -20  -1  -2  183.98   24.30
 -20   1  -2  206.28   26.50
 -20  -2   2  -20.30   13.80
 -20   2   2   -2.50   14.50
 -19  -2   2   38.60   16.10
 -19   2   2   21.50   15.30
 -18  -2   2  168.98   23.60
 -18   2   2  223.08   27.10
 -17  -2   2  371.96   29.10
 -17   2   2  370.86   29.00
 -16  -2   2   55.69   14.50
 -16   2   2   62.69   15.40
 -15  -2   2  361.86   26.00
 -15   2   2  330.77   24.10
 -14  -2   2  310.97   22.50
 -14   2   2  375.56   24.80
 -13  -2   2  411.16   24.70
 -13   2   2  397.36   24.70
 -12  -2   2   -1.00    8.40
 -12   2   2    6.70    8.90
 -11  -2   2  522.65   23.90
 -11   2   2  518.15   24.90
 -10  -2   2  711.23   27.90
 -10   2   2  738.43   28.10
  -9  -2   2   40.40    8.10
  -9   2   2   30.10    8.40
  -8  -2   2   96.29   10.60
  -8   2   2  118.99   12.00
  -7  -2   2  554.94   21.30
  -7   2   2  557.84   21.50
  -6  -2   2  655.83   22.10
  -6   2   2  667.93   22.40
  -5  -2   2   96.99    8.10
  -5   2   2   94.39    9.40
   0  -2   2 1492.75   33.40
  -2  -2  -2  148.39    5.90
   2   2   2  153.48    5.90
   3   2   2   78.19    5.30
  -5   2  -2  376.46   15.20
  -6  -2  -2   75.39    9.10
  -7  -2  -2  500.85   20.10
  -7   2  -2  555.44   21.20
  -8  -2  -2  417.96   19.10
  -8   2  -2  442.26   20.50
  -9  -2  -2  451.75   21.10
  -9   2  -2  417.86   20.90
   9   2   2  432.06   18.40
 -10  -2  -2   16.30    8.20
 -10   2  -2   18.00    8.40
  10   2   2    8.30    5.90
 -11  -2  -2  652.03   27.70
 -11   2  -2  700.03   29.00
 -12  -2  -2  220.98   19.20
 -12   2  -2  252.17   20.40
 -13  -2  -2   12.20   10.60
 -13   2  -2    1.50   10.40
 -14  -2  -2  111.19   17.40
 -14   2  -2  110.79   17.60
 -15  -2  -2  331.17   25.90
 -15   2  -2  342.07   26.60
 -16  -2  -2   78.79   15.80
 -16   2  -2   71.79   17.30
 -17  -2  -2  101.99   19.00
 -17   2  -2  126.99   21.30
 -18  -2  -2  107.59   21.20
 -18   2  -2  106.39   19.00
 -19  -2  -2   95.69   22.00
 -19   2  -2  105.99   22.50
 -20  -2  -2    4.60   15.10
 -20   2  -2  -11.20   14.40
 -20  -3   2   33.50   16.90
 -20   3   2   -6.90   14.20
 -19  -3   2  278.57   29.50
 -19   3   2  281.07   29.40
 -18  -3   2   22.80   15.60
 -18   3   2   33.70   15.90
 -17  -3   2  164.08   21.80
 -17   3   2   82.99   16.60
 -16  -3   2    0.10   10.40
 -16   3   2   23.50   12.90
 -15  -3   2  470.85   28.90
 -15   3   2  440.56   28.50
 -14  -3   2  106.89   16.30
 -14   3   2   98.69   16.00
 -13  -3   2  189.68   19.20
 -13   3   2  172.68   18.60
 -12  -3   2   42.50   11.30
 -12   3   2   25.10    9.50
 -11  -3   2 1069.29   37.80
 -11   3   2 1217.48   39.90
 -10  -3   2   62.09   10.00
 -10   3   2   54.29    9.50
  -9  -3   2  638.44   24.90
  -9   3   2  592.24   24.20
  -8  -3   2   33.10    7.80
  -8   3   2   25.00    7.40
  -7  -3   2   12.20    5.90
  -6  -3   2  212.78   12.50
  -6   3   2  228.18   13.10
  -5  -3   2 1880.21   46.60
  -5   3   2 1894.11   49.20
  -4  -3   2  125.19    7.80
  -1  -3   2 3843.12   83.79
   0  -3   2    4.90    3.40
  -1  -3  -2   40.40    4.30
   1  -3   2   36.10    4.30
   1   3   2   21.20    2.90
  -2  -3  -2   38.40    4.40
   2   3   2   46.50    4.60
   3   3   2  508.65   14.90
   4   3   2  102.69    6.90
  -5   3  -2  333.87   15.00
  -6  -3  -2  221.18   12.30
  -6   3  -2  250.57   14.50
  -7  -3  -2  930.11   30.10
  -7   3  -2  960.70   31.30
   7   3   2 1071.79   36.10
  -8  -3  -2    4.40    7.20
  -8   3  -2   27.80    8.00
   8   3   2   13.10    5.60
  -9  -3  -2 1223.28   37.70
  -9   3  -2 1209.08   38.20
   9   3   2 1272.37   36.70
 -10  -3  -2   22.60    8.50
 -10   3  -2   16.60    8.60
  10   3   2   19.40    6.40
 -11  -3  -2   89.69   13.00
 -11   3  -2   54.99   11.10
 -12  -3  -2   47.50   11.70
 -12   3  -2   32.30   11.80
 -13  -3  -2  118.49   15.80
 -13   3  -2  105.39   16.00
 -14  -3  -2   15.30   10.80
 -14   3  -2   16.80   12.00
 -15  -3  -2   21.20   12.70
 -15   3  -2    8.50   12.40
 -16  -3  -2    9.00   13.60
 -16   3  -2   19.10   14.50
 -17  -3  -2  342.07   28.90
 -17   3  -2  375.36   30.20
 -18  -3  -2   35.10   17.30
 -18   3  -2   16.00   15.40
 -19  -3  -2  104.69   21.60
 -19   3  -2  113.99   21.50
 -20  -3  -2    2.20   15.60
 -20   3  -2    4.60   15.70
 -20  -4   2   39.60   16.80
 -20   4   2   23.20   16.70
 -19  -4   2   -3.00   14.00
 -19   4   2    4.80   15.40
 -18  -4   2   -9.20   13.30
 -18   4   2    1.70   14.10
 -17  -4   2  633.54   35.70
 -17   4   2  615.24   35.40
 -16  -4   2   15.10   12.30
 -16   4   2    8.20   12.40
 -15  -4   2   50.49   13.20
 -15   4   2   66.69   15.40
 -14  -4   2   53.19   13.50
 -14   4   2   68.09   14.90
 -13  -4   2  756.02   32.50
 -13   4   2  803.22   34.60
 -12  -4   2   70.39   13.20
 -12   4   2   75.39   13.40
 -11  -4   2  555.94   25.60
 -11   4   2  580.74   26.60
 -10  -4   2   11.70    7.60
 -10   4   2    5.00    7.10
  -9  -4   2  259.67   16.10
  -9   4   2  270.47   16.90
  -8  -4   2   36.00    7.50
  -8   4   2   32.70    8.30
  -7  -4   2  316.57   15.90
  -7   4   2  301.87   16.00
  -6  -4   2  234.68   12.40
  -6   4   2  250.77   13.60
  -5  -4   2   10.40    5.20
  -5   4   2   19.80    8.90
  -4  -4   2  594.04   17.50
   4   4  -2  554.24   19.00
   3   4  -2 4545.55  100.89
  -2  -4   2   29.20    4.90
   2   4  -2   32.90    5.20
  -1  -4   2   -0.70    4.00
   0  -4   2  148.89    8.30
   1  -4   2  976.10   24.40
  -1  -4  -2  944.51   24.10
   1   4   2  924.31   23.80
  -2  -4  -2   -2.90    3.80
   2   4   2    6.30    4.10
  -3  -4  -2  170.38    8.60
   3   4   2  178.68    8.70
   4   4   2  122.89    7.90
   5   4   2  963.90   26.90
  -5   4  -2  986.10   28.60
  -6  -4  -2   65.39    8.30
   6   4   2   64.39    7.70
   6   4   2   75.79    8.00
  -6   4  -2   75.59    9.80
  -7  -4  -2 2295.97   58.39
   7   4   2 2325.27   57.69
  -7   4  -2 2379.16   59.49
  -8  -4  -2  173.68   13.50
  -8   4  -2  162.18   13.50
   8   4   2  172.18   11.90
  -9  -4  -2  137.59   13.40
   9   4   2  129.19   11.10
  -9   4  -2  106.39   12.00
 -10  -4  -2   18.80    8.50
  10   4   2   16.40    6.40
 -10   4  -2   35.50   10.10
 -11  -4  -2 1074.29   37.20
 -11   4  -2 1050.99   37.90
 -12  -4  -2    8.00    9.50
 -12   4  -2    4.80    9.00
 -13  -4  -2   92.59   15.30
 -13   4  -2  111.59   17.10
 -14  -4  -2   15.90   11.40
 -14   4  -2   15.50   13.50
 -15  -4  -2  461.35   29.30
 -15   4  -2  484.35   30.40
 -16  -4  -2   32.90   14.80
 -16   4  -2   36.50   15.20
 -17  -4  -2   18.70   14.60
 -17   4  -2    9.90   13.20
 -18  -4  -2   10.20   15.40
 -18   4  -2    8.50   15.20
 -19  -4  -2  225.58   26.60
 -19   4  -2  165.78   23.90
 -20  -4  -2   17.40   16.70
 -20   4  -2  -15.00   15.00
 -20  -5   2   67.09   18.90
 -20   5   2   43.70   18.40
 -19  -5   2  122.39   21.80
 -19   5   2  181.78   24.80
 -18  -5   2  114.29   20.10
 -18   5   2   96.49   19.20
 -17  -5   2   29.60   14.00
 -17   5   2   30.10   13.10
 -16  -5   2  400.96   28.40
 -16   5   2  379.76   28.40
 -15  -5   2  249.88   24.10
 -15   5   2  224.08   23.00
 -14  -5   2   -4.10    9.70
 -14   5   2    2.20   10.40
 -13  -5   2   35.30   11.40
 -13   5   2   43.90   11.70
 -12  -5   2  199.38   18.90
 -12   5   2  145.59   16.10
 -11  -5   2  668.93   28.10
 -11   5   2  647.84   28.40
 -10  -5   2  119.89   12.60
 -10   5   2  139.69   14.50
  -9  -5   2  477.95   21.50
  -9   5   2  498.05   21.50
  -8  -5   2  434.86   19.30
  -8   5   2  440.26   19.90
  -7  -5   2    3.00    5.90
  -7   5   2    9.90    6.70
  -6  -5   2   25.90    6.80
  -6   5   2   39.50    7.60
  -5  -5   2 1035.90   27.80
  -5  -5   2  986.20   28.20
  -5   5   2 1029.60   30.60
   5   5  -2  961.80   29.30
  -4  -5   2  163.08    9.10
   4   5  -2  141.19    9.90
  -3  -5   2  100.09    8.70
  -3   5   2   93.19    5.50
   3   5  -2  105.99    9.00
  -2  -5   2 1397.26   35.40
   2   5  -2 1376.46   35.40
  -2   5   2 1416.06   32.00
  -1  -5   2  296.67   12.20
   1   5  -2  325.37   12.60
   0  -5   2   48.60    6.20
   0  -5  -2   52.29    6.10
   0   5  -2   59.69    6.40
  -1  -5  -2  552.44   17.10
   1  -5   2  581.44   17.40
   1   5   2  539.05   16.80
  -2  -5  -2  500.85   15.70
   2   5   2  499.25   15.90
  -3  -5  -2  500.65   15.70
   3   5   2  481.15   16.00
  -4  -5  -2    7.30    4.30
   4   5   2    3.80    4.20
   4   5   2    1.40    4.50
   5   5   2  312.67   13.50
  -5   5  -2  329.57   15.30
   5   5   2  303.07   13.60
  -6  -5  -2  937.71   27.50
   6   5   2  874.01   27.20
  -6   5  -2  936.31   29.30
   6   5   2  885.51   27.00
  -7  -5  -2  600.54   22.20
  -7   5  -2  639.04   23.40
   7   5   2  600.84   21.70
   7   5   2  628.64   21.90
  -8  -5  -2  228.18   14.60
   8   5   2  205.18   13.10
   8   5   2  199.58   13.00
  -8   5  -2  186.38   14.10
  -9  -5  -2  604.14   24.00
   9   5   2  587.54   22.30
   9   5   2  592.04   22.80
  -9   5  -2  580.34   24.90
 -10  -5  -2  503.25   22.90
 -10   5  -2  491.45   23.90
  10   5   2  484.45   21.10
 -11  -5  -2   39.00   10.50
 -11   5  -2   47.40   10.50
 -12  -5  -2  110.29   14.50
 -12   5  -2  103.69   15.70
 -13  -5  -2  124.09   15.70
 -13   5  -2  123.79   16.20
 -14  -5  -2  205.58   21.40
 -14   5  -2  238.58   23.00
 -15  -5  -2   28.50   14.30
 -15   5  -2   15.80   13.10
 -16  -5  -2  126.39   19.10
 -16   5  -2   64.59   16.90
 -17  -5  -2  288.47   25.50
 -17   5  -2  316.47   26.90
 -18  -5  -2   69.49   17.60
 -18   5  -2    6.80   15.60
 -19  -5  -2   -0.30   14.60
 -19   5  -2   48.40   17.60
 -20  -5  -2   56.59   20.30
 -20   5  -2   90.19   21.80
 -20  -6   2  115.99   22.30
 -20   6   2  105.29   22.60
 -19  -6   2    9.90   14.70
 -19   6   2   23.70   15.90
 -18  -6   2  145.29   20.40
 -18   6   2  178.28   24.10
 -17  -6   2  101.29   18.60
 -17   6   2   68.29   16.50
 -16  -6   2  141.29   19.70
 -16   6   2  190.68   22.50
 -15  -6   2   11.30   11.70
 -15   6   2    4.20   12.40
 -14  -6   2  276.57   22.70
 -14   6   2  373.86   25.30
 -13  -6   2  191.68   18.50
 -13   6   2  174.28   18.10
 -12  -6   2   11.10    9.20
 -12   6   2   30.90   10.60
 -11  -6   2  153.38   14.70
 -11   6   2  141.19   14.80
 -10  -6   2  572.24   24.60
 -10   6   2  609.94   25.60
  -9  -6   2  150.68   13.10
  -9   6   2  177.38   15.50
  -8  -6   2    3.40    5.30
   8   6  -2   10.20    6.60
  -8   6   2    6.00    6.40
  -7  -6   2    2.60    5.70
  -7   6   2    3.30    6.60
   7   6  -2    0.00    6.10
  -6  -6   2 1695.43   44.40
  -6  -6   2 1751.22   45.30
   6   6  -2 1730.33   46.80
  -6   6   2 1813.52   45.60
  -5  -6   2   19.30    5.40
  -5  -6   2   26.10    5.90
  -5   6   2   35.80    7.40
   5   6  -2   23.20    6.80
  -4  -6   2 1085.59   29.20
   4   6  -2 1081.19   31.00
  -3  -6   2  124.29    8.50
  -3  -6   2  116.89    9.40
   3   6  -2  116.29    8.80
  -3   6   2  123.19    6.70
  -2  -6   2  225.28   11.40
  -2   6   2  221.98    8.40
   2   6  -2  225.88   11.50
  -1  -6   2  116.99    9.20
  -1   6   2  119.39    6.30
   1   6  -2  119.09    9.40
   0  -6   2   50.89    7.00
   0  -6  -2   46.50    6.00
   0   6   2   44.10    4.50
   0   6  -2   48.70    6.40
   1  -6   2  320.87   13.00
  -1  -6  -2  295.77   12.70
   1   6   2  314.77   11.20
   1   6   2  299.97   12.40
   2  -6   2  450.85   15.60
  -2  -6  -2  424.96   15.50
   2   6   2  461.15   15.70
   2   6   2  448.76   14.90
  -3  -6  -2  292.97   12.30
   3   6   2  285.07   12.70
   3   6   2  285.27   11.90
  -4  -6  -2 1496.15   38.20
   4   6   2 1502.95   38.50
  -4   6  -2 1500.15   38.80
   4   6   2 1498.05   38.40
   5   6   2  401.16   15.90
  -5   6  -2  444.26   17.90
   5   6   2  409.96   16.40
  -6  -6  -2   59.69    8.10
  -6   6  -2   41.10    8.80
   6   6   2   49.20    7.70
   6   6   2   31.80    7.30
  -7  -6  -2  130.49   11.40
   7   6   2  109.19   10.80
   7   6   2  132.19   11.20
  -7   6  -2  133.09   12.40
  -8  -6  -2  554.04   22.10
   8   6   2  515.65   20.70
  -8   6  -2  555.54   23.30
   8   6   2  559.14   21.50
  -9  -6  -2   30.90    8.40
  -9   6  -2   26.50    8.70
   9   6   2   30.40    7.60
   9   6   2   44.40    8.00
 -10  -6  -2  121.69   13.40
  10   6   2  137.19   12.80
 -10   6  -2  164.68   16.00
  10   6   2  124.89   12.60
 -11  -6  -2   70.49   11.90
 -11   6  -2   68.59   12.90
  11   6   2   72.79   10.70
 -12  -6  -2  349.27   22.10
  12   6   2  415.46   21.30
 -12   6  -2  380.86   24.50
 -13  -6  -2   80.39   14.40
 -13   6  -2   82.19   14.90
  13   6   2  104.19   13.40
 -14  -6  -2   92.39   16.00
 -14   6  -2  111.29   17.40
  14   6   2   78.89   12.80
 -15  -6  -2   59.39   15.00
 -15   6  -2   49.70   15.60
  15   6   2   93.89   13.60
 -16  -6  -2  168.68   21.00
 -16   6  -2  148.39   21.50
 -17  -6  -2   -5.50   12.60
 -17   6  -2   21.10   13.90
 -18  -6  -2   81.49   18.20
 -18   6  -2  127.09   22.20
 -19  -6  -2   60.39   19.00
 -19   6  -2   64.39   19.60
 -20  -6  -2   34.40   18.80
 -20   6  -2    1.50   15.90
 -20  -7   2  123.79   23.40
 -20   7   2  110.59   22.50
 -19  -7   2  -18.70   13.30
 -19   7   2    6.50   15.60
 -18  -7   2  243.78   26.10
 -18   7   2  185.08   22.60
 -17  -7   2   10.40   12.50
 -17   7   2   16.00   14.00
 -16  -7   2  477.95   29.00
 -16   7   2  523.95   30.50
 -15  -7   2   73.49   15.20
 -15   7   2   85.29   16.50
 -14  -7   2   24.00   11.90
 -14   7   2   11.70   11.80
  14   7  -2   22.10    9.50
 -13  -7   2   13.90   10.10
  13   7  -2    6.20    8.10
 -13   7   2   -0.80    9.20
 -12  -7   2  573.04   27.00
 -12   7   2  529.35   26.80
  12   7  -2  628.74   27.50
 -11  -7   2   -3.00    7.10
  11   7  -2    6.00    7.20
 -11   7   2   -1.00    7.80
 -10  -7   2    7.00    6.30
  10   7  -2    7.60    7.10
 -10   7   2   -6.60    6.60
  -9  -7   2   -1.80    5.70
   9   7  -2    1.10    6.30
  -9   7   2    0.90    6.60
  -8  -7   2  537.45   21.70
   8   7  -2  577.54   23.40
  -8   7   2  550.54   22.60
  -7  -7   2  242.28   13.90
  -7  -7   2  246.48   14.00
   7   7  -2  246.58   15.50
  -7   7   2  265.27   14.70
  -6  -7   2  390.26   16.30
  -6  -7   2  358.16   15.90
   6   7  -2  358.56   17.20
  -6   7   2  385.36   16.60
  -5  -7   2  813.42   24.50
  -5  -7   2  768.02   24.50
  -5   7   2  818.32   26.50
   5   7  -2  803.02   26.60
  -4  -7   2 1186.78   32.00
  -4   7   2 1174.68   29.70
   4   7  -2 1209.58   34.50
  -3  -7   2   32.90    6.70
  -3  -7   2   28.40    5.50
  -3   7   2   27.00    4.10
   3   7  -2   14.70    5.70
  -2  -7   2  217.78   11.90
   2   7  -2  198.68   11.90
  -2   7   2  217.88    8.90
  -1  -7   2  454.65   16.60
  -1   7   2  427.76   13.60
   1   7  -2  441.06   16.70
   0  -7   2   71.59    7.50
   0  -7  -2   79.79    8.10
   0   7  -2   85.19    8.40
   0   7   2   78.79    6.20
  -1  -7  -2  444.46   16.30
   1  -7   2  424.16   16.20
   1   7   2  423.86   15.90
   1   7   2  435.56   14.30
  -2  -7  -2  675.93   21.30
   2  -7   2  667.53   21.20
   2   7   2  663.53   21.20
   2   7   2  666.03   20.00
  -3  -7  -2    6.10    4.70
   3   7   2   -1.90    5.00
   3   7   2   -4.90    3.50
  -4  -7  -2   20.60    6.20
  -4   7  -2   23.60    6.60
   4   7   2   33.80    6.30
   4   7   2   27.50    7.00
  -5  -7  -2  102.19    9.70
   5   7   2  125.29   11.10
  -5   7  -2  143.69   11.80
   5   7   2  130.49   10.40
  -6  -7  -2 3111.49   73.09
   6   7   2 3115.59   74.69
   6   7   2 3088.59   74.79
  -6   7  -2 3166.28   75.29
  -7  -7  -2    1.00    5.90
   7   7   2   -0.90    4.60
   7   7   2    1.40    6.00
  -7   7  -2    4.80    6.40
  -8  -7  -2   79.69   10.00
   8   7   2   86.19   10.00
   8   7   2   82.59    9.90
  -8   7  -2   90.99   11.60
  -9  -7  -2   59.69    9.70
   9   7   2   64.19    9.50
  -9   7  -2   47.60   10.10
   9   7   2   50.99    8.40
 -10  -7  -2  826.92   29.90
 -10   7  -2  830.52   31.70
  10   7   2  813.22   29.20
  10   7   2  785.72   29.10
 -11  -7  -2    4.70    8.10
 -11   7  -2   -0.70    9.40
  11   7   2    8.00    7.20
 -12  -7  -2   96.09   14.50
 -12   7  -2  114.69   16.30
  12   7   2  104.59   13.50
 -13  -7  -2   -7.00    9.50
 -13   7  -2  -16.70    8.80
  13   7   2    5.30    7.50
 -14  -7  -2  194.18   20.10
 -14   7  -2  311.37   24.90
  14   7   2  275.27   19.50
 -15  -7  -2   17.20   12.50
 -15   7  -2   21.50   14.40
  15   7   2   32.50    9.70
 -16  -7  -2  344.77   26.30
 -16   7  -2  323.37   28.30
 -17  -7  -2   24.20   14.40
 -17   7  -2    9.80   14.80
 -18  -7  -2  114.29   20.60
 -18   7  -2   76.79   19.70
 -19  -7  -2    0.60   14.70
 -19   7  -2    8.00   14.60
 -20  -7  -2  197.58   26.20
 -20   7  -2  237.28   29.90
 -20  -8   2   69.29   20.30
 -20   8   2   99.79   21.90
 -19  -8   2   20.50   16.00
 -19   8   2    1.80   14.50
 -18  -8   2  192.38   24.00
 -18   8   2  198.68   25.10
 -17  -8   2   43.20   15.20
 -17   8   2   92.29   17.60
 -16  -8   2  166.88   20.40
 -16   8   2  155.38   21.70
 -15  -8   2   33.20   12.70
 -15   8   2   -5.50   11.30
 -14  -8   2  416.96   25.80
 -14   8   2  358.46   25.80
 -13  -8   2   61.89   13.10
 -13   8   2   48.20   13.30
  13   8  -2   47.60   11.50
 -12  -8   2   14.10    8.70
  12   8  -2   13.00    8.70
 -12   8   2    0.60    9.00
 -11  -8   2   67.29   11.70
 -11   8   2   72.49   12.20
  11   8  -2   84.29   12.80
 -10  -8   2  443.76   21.40
  10   8  -2  432.96   22.00
 -10   8   2  433.66   22.10
  -9  -8   2  121.79   12.50
  -9   8   2  103.39   12.20
   9   8  -2  106.89   12.30
  -8  -8   2  103.59   10.70
  -8   8   2  120.09   12.70
   8   8  -2  128.09   13.20
  -7  -8   2   91.39    9.80
  -7  -8   2  112.89   10.60
  -7   8   2   79.99    9.70
   7   8  -2   76.29   10.10
  -6  -8   2 1159.38   33.80
  -6  -8   2 1182.78   33.30
   6   8  -2 1119.79   35.70
  -6   8   2 1239.48   33.90
  -5  -8   2   31.10    6.50
  -5  -8   2   43.50    7.00
   5   8  -2   19.60    7.30
  -5   8   2   33.10    6.70
  -4  -8   2  427.26   16.60
  -4  -8   2  409.06   17.40
   4   8  -2  420.56   18.80
  -4   8   2  428.96   14.40
  -3  -8   2  885.11   26.10
   3   8  -2  904.21   28.40
  -3   8   2  908.61   24.10
  -2  -8   2   95.39    9.30
  -2  -8   2  113.39   10.10
  -2   8   2  103.29    7.00
   2   8  -2   88.39    9.40
  -1  -8   2    4.40    5.60
   1   8  -2   -3.20    5.60
  -1   8   2    4.50    3.30
   0  -8  -2  220.98   12.20
   0  -8   2  227.88   12.90
   0   8   2  209.08    9.70
   0   8  -2  221.48   12.10
  -1  -8  -2  150.38   11.10
   1  -8   2  149.39   10.30
   1   8   2  159.38   11.10
   1   8   2  145.69    8.90
  -1   8  -2  163.58    9.60
   2  -8   2  168.78   11.30
  -2  -8  -2  181.18   11.80
   2   8   2  165.48   11.50
   2   8   2  180.98    9.70
  -3  -8  -2  168.28   11.50
   3   8   2  173.38   10.50
   3   8   2  187.68   12.40
  -4  -8  -2 4250.17   98.59
  -4   8  -2 4403.06   97.69
   4   8   2 4297.07   99.19
   4   8   2 4354.86   98.29
   5   8   2  523.75   19.30
  -5   8  -2  534.95   20.30
   5   8   2  493.95   20.40
  -6  -8  -2   17.10    6.10
   6   8   2   12.30    7.60
  -6   8  -2   28.00    8.20
   6   8   2   33.80    7.10
  -7  -8  -2   47.10    7.80
  -7   8  -2   35.40    8.30
   7   8   2   38.40    8.20
   7   8   2   42.20    7.20
  -8  -8  -2  616.94   23.00
   8   8   2  619.04   23.40
  -8   8  -2  627.24   25.10
   8   8   2  632.84   24.00
  -9  -8  -2   36.00    8.60
   9   8   2   44.10    8.50
   9   8   2   45.30    9.00
  -9   8  -2   45.60   10.30
 -10  -8  -2   61.99   10.80
  10   8   2   68.89   10.20
  10   8   2   65.89   10.50
 -10   8  -2   71.39   12.30
 -11  -8  -2   90.09   13.00
  11   8   2  124.89   13.60
 -11   8  -2   95.19   14.10
 -12  -8  -2  779.32   31.90
 -12   8  -2  799.22   34.20
  12   8   2  747.43   30.40
 -13  -8  -2   -5.70    9.80
  13   8   2   -2.30    7.40
 -13   8  -2   -3.70   10.80
 -14  -8  -2  239.28   21.80
  14   8   2  242.48   19.40
 -14   8  -2  248.48   23.60
 -15  -8  -2   82.99   15.90
 -15   8  -2   65.29   15.90
  15   8   2   97.99   14.00
 -16  -8  -2   92.59   16.90
 -16   8  -2   87.59   17.60
 -17  -8  -2  -10.90   12.30
 -17   8  -2   17.70   15.10
 -18  -8  -2  189.68   24.10
 -18   8  -2  221.88   27.30
 -19  -8  -2   67.39   18.80
 -19   8  -2   76.59   20.00
 -20  -8  -2   38.80   18.60
 -20   8  -2   90.29   21.10
 -20  -9   2   35.70   17.50
 -20   9   2   16.20   17.80
 -19  -9   2  105.29   21.10
 -19   9   2  106.59   20.70
 -18  -9   2   22.80   15.50
 -18   9   2   56.29   16.90
 -17  -9   2   35.00   15.20
 -17   9   2   17.10   14.00
 -16  -9   2  192.88   21.90
 -16   9   2  202.58   22.60
 -15  -9   2  442.26   28.10
 -15   9   2  433.56   28.90
 -14  -9   2   14.80   10.70
 -14   9   2    6.20   11.30
 -13  -9   2   25.10   11.20
  13   9  -2   70.39   12.80
 -13   9   2   29.90   11.80
 -12  -9   2  173.48   17.20
 -12   9   2  193.88   19.20
  12   9  -2  197.08   17.70
 -11  -9   2   70.19   11.30
 -11   9   2   93.49   13.90
  11   9  -2   90.39   13.20
 -10  -9   2    8.10    7.60
  10   9  -2   12.70    8.10
 -10   9   2    6.30    8.50
  -9  -9   2  436.96   20.40
   9   9  -2  449.26   22.00
  -9   9   2  432.96   21.20
  -8  -9   2  369.06   17.80
  -8  -9   2  371.36   18.30
  -8   9   2  377.26   18.40
   8   9  -2  351.76   19.10
   8   9  -2  360.36   20.20
  -7  -9   2  110.09   10.80
  -7  -9   2  129.09   10.90
   7   9  -2  126.59   13.20
  -7   9   2  125.99   11.30
  -6  -9   2  149.39   11.80
  -6  -9   2  167.28   11.40
  -6   9   2  144.19   11.30
   6   9  -2  156.28   14.40
  -5  -9   2 1053.39   31.00
  -5  -9   2 1049.49   29.50
  -5   9   2 1032.00   28.00
   5   9  -2  995.50   33.00
  -5   9   2 1039.50   29.30
  -4  -9   2  206.98   12.60
  -4  -9   2  204.28   11.30
  -4   9   2  197.18   10.10
   4   9  -2  194.68   14.00
  -3  -9   2   40.70    6.50
   3   9  -2   35.90    9.10
  -3   9   2   45.30    5.70
  -2  -9   2  352.26   14.80
   2   9  -2  347.47   17.40
  -2   9   2  338.07   12.90
   1   9  -2  124.19   11.60
   1   9  -2  107.99   10.10
  -1   9   2  114.19    7.90
   0  -9  -2   18.60    6.40
   0   9   2   19.80    4.60
   0   9  -2   18.70    6.80
   0   9  -2   14.70    5.40
  -1  -9  -2   12.50    6.60
  -1   9  -2   11.50    5.10
   1   9   2   13.60    4.40
  -2  -9  -2 1748.72   47.30
   2   9   2 1792.22   43.90
   2   9   2 1709.13   45.90
   3   9   2 1259.27   36.90
   3   9   2 1329.17   35.20
   4   9   2   24.40    8.60
  -4   9  -2   40.30    7.80
   4   9   2   22.20    6.10
   5   9   2  523.55   19.80
  -5   9  -2  518.45   20.60
   5   9   2  534.05   21.90
  -6  -9  -2  541.65   19.10
  -6  -9  -2  529.05   21.00
  -6   9  -2  554.14   22.00
   6   9   2  560.64   20.90
   6   9   2  554.34   22.30
  -7  -9  -2  320.67   15.00
  -7   9  -2  315.97   17.20
   7   9   2  346.17   17.00
   7   9   2  334.77   17.50
  -8  -9  -2   52.79    8.60
   8   9   2   52.09    9.20
   8   9   2   44.50    8.40
  -8   9  -2   58.69   10.30
  -9  -9  -2  741.33   26.90
   9   9   2  771.72   28.20
  -9   9  -2  749.62   29.20
   9   9   2  739.03   28.00
 -10  -9  -2  375.46   20.50
 -10   9  -2  418.46   21.90
  10   9   2  430.46   21.30
  10   9   2  407.26   20.70
 -11  -9  -2  121.89   14.30
 -11   9  -2  134.69   16.50
  11   9   2  126.69   14.30
 -12  -9  -2  167.98   16.70
  12   9   2  154.38   15.80
 -12   9  -2  150.28   18.00
 -13  -9  -2  340.97   22.40
 -13   9  -2  333.37   25.20
  13   9   2  360.16   21.70
 -14  -9  -2   55.39   13.50
 -14   9  -2   66.99   16.10
  14   9   2   83.09   12.90
 -15  -9  -2    2.40   10.60
 -15   9  -2    7.20   13.40
  15   9   2   28.30   15.60
 -16  -9  -2  142.09   19.50
 -16   9  -2  114.99   20.40
 -17  -9  -2  159.48   22.30
 -17   9  -2  136.79   21.80
 -18  -9  -2   -8.90   14.50
 -18   9  -2   14.50   16.30
 -19  -9  -2   14.60   15.60
 -19   9  -2    5.60   14.70
 -19 -10   2   -4.20   14.70
 -19  10   2  -15.70   12.90
 -18 -10   2   11.80   15.20
 -18  10   2   37.70   16.00
 -17 -10   2  382.76   29.00
 -17  10   2  358.16   28.90
 -16 -10   2   -1.30   11.40
 -16  10   2   10.20   12.10
 -15 -10   2  161.68   19.90
 -15  10   2  127.49   19.60
 -14 -10   2   14.50   11.10
 -14  10   2    5.20   11.40
 -13 -10   2  388.66   24.10
  13  10  -2  341.87   22.80
 -13  10   2  416.56   25.90
 -12 -10   2    2.90    8.30
  12  10  -2   12.90    8.80
 -12  10   2    6.10    9.90
 -11 -10   2  188.78   16.40
 -11  10   2  202.88   17.90
  11  10  -2  209.08   17.70
 -10 -10   2   37.20    9.30
 -10  10   2   24.40    9.40
  10  10  -2   24.50    9.00
  -9 -10   2   45.00    9.10
   9  10  -2   59.89   10.50
  -9  10   2   56.79   10.50
  -8 -10   2   65.19    9.30
  -8 -10   2   58.49    8.80
  -8  10   2   52.19    9.20
   8  10  -2   59.29   10.40
   8  10  -2   53.69   10.90
  -7 -10   2  734.33   25.40
  -7 -10   2  764.02   26.60
   7  10  -2  729.73   28.10
   7  10  -2  762.12   26.40
  -7  10   2  758.22   25.70
  -6 -10   2  146.89   12.20
  -6 -10   2  141.59   11.10
   6  10  -2  113.39   12.80
  -6  10   2  144.29   11.10
   6  10  -2  143.69   11.60
  -5 -10   2  132.19   10.20
  -5 -10   2  115.69   10.70
  -5  10   2  125.19   10.00
   5  10  -2  143.29   14.20
   5  10  -2  115.69   10.40
  -5  10   2   99.29    8.50
  -4 -10   2   60.49    8.50
  -4 -10   2   38.00    6.30
  -4  10   2   24.40    5.20
   4  10  -2   30.90    6.70
   4  10  -2   38.50    9.40
  -3 -10   2 1611.34   41.80
  -3  10   2 1547.85   39.50
   3  10  -2 1588.24   42.10
   3  10  -2 1547.25   44.60
  -2 -10   2  202.78   12.10
   2  10  -2  209.28   14.50
  -2  10   2  212.38   10.70
   2  10  -2  205.78   12.00
  -1 -10   2   48.60    7.50
  -1  10   2   68.99    7.00
   1  10  -2   54.39    7.30
   1  10  -2   62.49    9.90
   0  10  -2  210.48   14.80
   0  10  -2  224.98   12.30
   0  10   2  211.08   10.80
   1  10   2  654.43   21.20
  -1  10  -2  701.43   22.70
   2  10   2   33.20    8.40
   2  10   2   29.70    6.00
  -2  10  -2   35.20    6.60
   3  10   2 1064.09   30.30
  -3  10  -2 1037.60   29.00
   3  10   2 1015.30   32.50
   4  10   2  116.19   10.40
  -4  10  -2  116.69   10.40
   4  10   2  107.79   12.10
   5  10   2 1194.98   36.10
  -5  10  -2 1136.99   33.70
   5  10   2 1171.88   34.30
  -6 -10  -2  230.78   14.30
  -6 -10  -2  219.68   11.60
   6  10   2  207.38   15.10
  -6  10  -2  222.78   14.30
   6  10   2  215.08   13.50
  -7 -10  -2  451.55   20.50
  -7 -10  -2  497.55   18.50
   7  10   2  448.26   21.30
   7  10   2  462.45   20.10
  -7  10  -2  461.25   20.80
  -8 -10  -2   46.70    8.20
   8  10   2   50.09   10.00
   8  10   2   33.30    7.60
  -8  10  -2   36.20    9.60
  -9 -10  -2  281.07   15.70
   9  10   2  244.78   16.70
   9  10   2  276.67   16.70
  -9  10  -2  259.47   18.20
 -10 -10  -2   22.00    8.10
  10  10   2    8.70    7.20
  10  10   2   11.10    8.20
 -10  10  -2    3.10    9.00
 -11 -10  -2  737.43   29.50
  11  10   2  785.42   31.30
 -11  10  -2  816.82   33.20
 -12 -10  -2    4.30    8.60
  12  10   2   12.00    9.20
 -12  10  -2   -4.60    9.20
 -13 -10  -2    1.80    9.80
 -13  10  -2    6.30   11.70
  13  10   2   28.40    9.80
 -14 -10  -2   60.99   14.30
 -14  10  -2   41.30   13.90
  14  10   2   87.69   13.60
 -15 -10  -2  389.16   26.60
 -15  10  -2  343.67   27.20
 -16 -10  -2   13.50   13.40
 -16  10  -2   13.40   13.50
 -17 -10  -2   55.79   16.70
 -17  10  -2   68.79   17.70
 -18 -10  -2   34.80   16.00
 -18  10  -2   -1.50   13.90
 -19 -10  -2  229.68   27.90
 -19  10  -2  189.48   26.50
 -19 -11   2  370.96   30.70
 -19  11   2  319.47   31.70
 -18 -11   2    5.80   13.50
 -18  11   2   26.80   14.60
 -17 -11   2   30.30   14.60
 -17  11   2   23.80   14.10
 -16 -11   2    7.40   12.10
 -16  11   2    5.80   12.70
 -15 -11   2  393.76   28.00
 -15  11   2  438.76   28.90
 -14 -11   2    4.60   10.60
 -14  11   2  -15.20    9.60
 -13 -11   2  228.18   19.90
 -13  11   2  217.68   21.60
 -12 -11   2   82.39   12.90
  12  11  -2   78.29   13.60
 -12  11   2   91.29   14.40
 -11 -11   2  339.87   20.60
  11  11  -2  378.46   22.50
 -11  11   2  342.17   22.30
 -10 -11   2   -2.30    7.10
  10  11  -2   20.30    8.90
 -10  11   2   11.20    8.70
  -9 -11   2  782.22   28.40
  -9 -11   2  776.92   29.80
  -9  11   2  807.12   29.90
   9  11  -2  819.32   32.20
  -8 -11   2    5.60    6.30
  -8 -11   2    3.60    6.30
  -8  11   2    2.70    6.60
   8  11  -2   23.60    8.40
  -7 -11   2  177.08   12.20
  -7 -11   2  171.88   13.60
   7  11  -2  163.88   12.90
  -7  11   2  165.38   12.60
   7  11  -2  159.48   15.50
  -6 -11   2    8.70    5.50
  -6 -11   2   26.10    7.30
   6  11  -2   20.50    6.20
   6  11  -2    9.80    7.80
  -6  11   2    9.40    5.60
  -6  11   2    3.50    4.20
  -5 -11   2 1121.99   33.30
  -5 -11   2 1118.19   31.20
  -5  11   2 1077.89   30.50
  -5  11   2 1067.99   30.20
   5  11  -2 1055.09   35.20
   5  11  -2 1099.79   33.10
  -4 -11   2   93.19    8.30
  -4 -11   2   87.39    9.60
   4  11  -2   92.39    9.60
   4  11  -2   83.09   12.40
  -4  11   2   86.19    8.00
  -3 -11   2   -3.40    4.50
   3  11  -2   -1.80    7.60
  -3  11   2   -1.50    3.90
   3  11  -2   -2.10    4.70
  -2 -11   2    0.60    4.70
   2  11  -2    5.70    7.60
  -2  11   2    5.20    4.20
   2  11  -2   -0.80    4.90
  -1 -11   2 1192.28   34.40
   1  11  -2 1269.97   37.70
   1  11  -2 1217.58   34.60
  -1  11   2 1213.88   32.90
   0  11  -2    5.80    4.80
   0  11  -2    0.40    7.30
   0  11   2    4.80    4.40
  -1  11  -2  647.74   22.10
   1  11   2  627.74   21.10
   2  11   2    3.40    7.10
   2  11   2    0.90    4.50
  -2  11  -2    1.50    4.70
   3  11   2 1404.96   41.30
  -3  11  -2 1401.06   37.00
   3  11   2 1407.26   38.70
  -3  11  -2 1470.95   39.40
   4  11   2   27.80    8.90
  -4  11  -2   23.80    6.60
   4  11   2   25.90    6.60
  -5 -11  -2  214.78   14.00
  -5  11  -2  228.98   14.10
   5  11   2  210.48   15.90
   5  11   2  202.08   12.90
  -6 -11  -2   30.60    7.70
  -6 -11  -2   33.80    6.30
  -6  11  -2   24.00    7.40
   6  11   2   25.60    9.10
   6  11   2   36.20    7.20
  -7 -11  -2  307.87   14.60
  -7 -11  -2  304.67   16.90
   7  11   2  308.87   16.70
   7  11   2  302.27   17.90
  -7  11  -2  301.57   17.40
  -8 -11  -2   -7.00    5.20
  -8  11  -2    5.10    7.60
   8  11   2   -1.90    7.50
   8  11   2    1.10    5.80
  -9 -11  -2 1010.90   32.40
  -9  11  -2  941.01   34.40
   9  11   2  991.10   34.00
   9  11   2  970.00   34.80
 -10 -11  -2  179.28   15.60
  10  11   2  178.28   16.20
  10  11   2  196.38   16.10
 -10  11  -2  187.58   18.10
 -11 -11  -2    3.20    8.10
 -11  11  -2    7.70   10.10
  11  11   2   22.90   10.30
 -12 -11  -2   31.00   11.20
  12  11   2   71.59   12.50
 -12  11  -2   68.29   13.70
 -13 -11  -2  584.24   29.70
 -13  11  -2  640.54   32.70
  13  11   2  634.94   29.20
 -14 -11  -2   27.20   12.70
 -14  11  -2   31.10   13.60
  14  11   2   52.69   12.10
 -15 -11  -2   12.40   12.20
 -15  11  -2   -2.10   11.40
 -16 -11  -2    2.20   12.50
 -16  11  -2   -5.90   12.50
 -17 -11  -2  218.28   24.70
 -17  11  -2  218.58   24.90
 -18 -11  -2   35.50   15.70
 -18  11  -2    5.20   15.00
 -19 -11  -2   78.29   19.80
 -19  11  -2   82.09   20.50
 -19 -12   2    1.70   15.00
 -19  12   2   11.30   15.30
 -18 -12   2   93.59   19.70
 -18  12   2   78.29   18.30
 -17 -12   2  246.28   25.30
 -17  12   2  281.47   27.30
 -16 -12   2   12.50   13.40
 -16  12   2   24.30   14.10
 -15 -12   2   47.70   14.00
 -15  12   2   42.90   15.00
 -14 -12   2  318.37   24.60
 -14  12   2  374.26   27.10
 -13 -12   2  164.88   17.80
 -13  12   2  180.28   20.10
 -12 -12   2    5.50    9.00
  12  12  -2   28.20   10.80
 -12  12   2   -2.10    9.50
 -11 -12   2  199.98   16.80
 -11  12   2  233.58   19.60
  11  12  -2  238.88   19.90
 -10 -12   2   85.29   11.80
  10  12  -2   84.69   14.10
 -10  12   2   84.69   12.70
  -9 -12   2  134.69   13.10
  -9 -12   2  133.49   13.40
  -9  12   2  130.79   13.90
   9  12  -2  122.29   14.80
  -8 -12   2  147.09   14.10
  -8 -12   2  118.69   11.90
  -8  12   2  120.79   12.30
   8  12  -2  127.39   14.70
  -7 -12   2  750.62   27.90
  -7 -12   2  757.32   25.90
   7  12  -2  820.22   28.40
  -7  12   2  792.02   25.00
  -7  12   2  727.13   25.90
   7  12  -2  772.42   30.50
  -6 -12   2  437.26   20.00
  -6 -12   2  437.96   17.80
   6  12  -2  440.96   22.30
   6  12  -2  414.46   19.50
  -6  12   2  413.66   17.00
  -6  12   2  426.36   17.50
  -5 -12   2   32.00    6.40
  -5 -12   2   30.50    7.90
  -5  12   2   29.50    5.90
   5  12  -2   23.20    6.60
   5  12  -2   34.60    9.40
  -5  12   2   33.00    6.20
  -4 -12   2  886.51   28.50
  -4 -12   2  810.52   24.90
   4  12  -2  815.02   27.80
  -4  12   2  870.81   26.00
   4  12  -2  858.31   31.20
  -3 -12   2  876.61   28.70
  -3 -12   2  913.31   28.00
  -3  12   2  918.91   26.90
   3  12  -2  923.31   32.10
   3  12  -2  877.41   29.00
  -2 -12   2  316.77   15.70
   2  12  -2  310.17   15.60
  -2  12   2  292.17   13.70
   2  12  -2  334.47   19.20
  -1 -12   2  317.07   15.20
  -1  12   2  292.37   13.40
   1  12  -2  264.07   17.50
   1  12  -2  278.77   14.20
   0 -12   2  137.19   11.10
   0  12  -2  138.49   13.90
   0  12  -2  132.49   10.90
   0  12   2  127.79    9.90
   1  12   2  706.43   23.70
  -1  12  -2  768.72   25.10
  -2  12  -2  530.95   19.80
   2  12   2  535.25   19.70
   2  12   2  498.75   22.20
  -2  12  -2  513.55   20.20
  -3  12  -2  232.38   13.40
  -3  12  -2  219.28   12.20
   3  12   2  214.58   12.70
   3  12   2  214.78   15.80
   4  12   2  781.32   28.90
  -4  12  -2  782.12   24.90
   4  12   2  786.22   26.50
  -5 -12  -2  622.24   23.30
   5  12   2  601.14   22.80
   5  12   2  586.64   24.90
  -5  12  -2  573.14   21.70
  -6 -12  -2    8.60    4.70
  -6 -12  -2    8.90    6.40
  -6  12  -2   -1.20    6.20
   6  12   2    9.10    5.60
   6  12   2    6.50    8.40
  -7 -12  -2  504.25   18.70
  -7 -12  -2  447.66   21.20
   7  12   2  479.15   23.10
   7  12   2  509.05   21.70
  -7  12  -2  436.76   20.50
  -8 -12  -2  595.64   22.60
  -8 -12  -2  603.74   25.80
  -8  12  -2  601.54   25.30
   8  12   2  633.74   26.70
   8  12   2  623.24   25.40
  -9 -12  -2   26.90    7.70
   9  12   2   23.40   10.00
   9  12   2   12.30    7.10
  -9  12  -2    6.50    9.00
 -10 -12  -2   88.29   11.50
  10  12   2   87.49   13.40
 -10  12  -2   77.89   13.70
  10  12   2   85.09   12.20
 -11 -12  -2  507.85   24.70
  11  12   2  536.35   27.40
 -11  12  -2  516.55   27.00
 -12 -12  -2  161.28   16.70
 -12  12  -2  153.28   18.30
  12  12   2  156.08   17.40
 -13 -12  -2   34.80   11.70
 -13  12  -2   59.09   15.10
  13  12   2   65.59   12.80
 -14 -12  -2   39.80   13.00
 -14  12  -2   30.10   13.30
 -15 -12  -2  240.78   23.00
 -15  12  -2  209.68   22.30
 -16 -12  -2   35.50   15.00
 -16  12  -2   48.80   16.20
 -17 -12  -2   73.59   17.30
 -17  12  -2   67.39   17.80
 -18 -12  -2   75.39   17.60
 -18  12  -2   68.09   18.60
 -19 -12  -2   28.30   17.00
 -19  12  -2   31.20   17.10
 -18 -13   2  123.99   20.90
 -18  13   2  120.39   21.60
 -17 -13   2   18.90   14.10
 -17  13   2   11.00   12.90
 -16 -13   2  450.45   29.40
 -16  13   2  505.05   31.90
 -15 -13   2   75.89   15.60
 -15  13   2   58.19   15.60
 -14 -13   2   25.30   11.90
 -14  13   2   11.60   11.10
 -13 -13   2    5.80   10.00
 -13  13   2   -7.80   10.30
 -12 -13   2  363.56   22.50
 -12  13   2  403.46   24.50
 -11 -13   2  246.68   18.80
  11  13  -2  230.68   20.20
 -11  13   2  252.47   19.30
 -10 -13   2   -1.30    8.30
  10  13  -2   12.30    9.90
 -10  13   2   -0.50    8.40
  -9 -13   2  263.17   18.30
  -9 -13   2  262.37   16.60
  -9  13   2  251.57   17.80
   9  13  -2  250.07   20.30
  -8 -13   2  555.34   24.70
  -8 -13   2  578.34   23.10
  -8  13   2  541.85   23.40
  -8  13   2  568.94   21.40
   8  13  -2  567.74   27.10
  -7 -13   2  136.39   13.40
  -7 -13   2  163.38   12.50
   7  13  -2  148.09   12.60
   7  13  -2  122.09   14.60
  -7  13   2  140.09   12.30
  -7  13   2  135.79   11.20
  -6 -13   2   54.89    9.50
  -6 -13   2   51.69    7.90
   6  13  -2   63.59    9.90
  -6  13   2   69.19    8.10
   6  13  -2   68.59   11.70
  -5 -13   2  240.78   12.80
  -5 -13   2  238.18   15.30
   5  13  -2  248.58   18.20
   5  13  -2  242.08   14.90
  -5  13   2  247.78   13.20
  -5  13   2  224.88   12.30
  -4 -13   2  315.47   16.90
  -4 -13   2  332.37   14.30
   4  13  -2  338.47   20.30
  -4  13   2  316.47   14.80
   4  13  -2  339.67   17.00
  -3 -13   2   31.80    7.60
  -3 -13   2   33.90    5.70
   3  13  -2   33.60    7.10
  -3  13   2   20.80    5.40
   3  13  -2   13.80    8.60
   3  13  -2   27.60    4.80
  -2 -13   2  982.90   31.70
   2  13  -2 1075.69   32.60
  -2  13   2 1049.89   30.40
   2  13  -2 1041.30   35.30
  -1 -13   2  333.87   16.60
  -1  13   2  381.76   15.90
   1  13  -2  368.36   20.00
   1  13  -2  370.26   17.10
   0 -13   2  185.18   12.70
   0  13  -2  179.68   12.30
   0  13  -2  164.48   14.60
   0  13   2  187.38   11.50
  -1  13  -2   54.29    8.20
   1  13   2   57.29    7.60
  -2  13  -2  891.91   28.50
   2  13   2  892.01   28.10
   2  13   2  857.91   30.70
  -2  13  -2  850.41   25.20
  -3  13  -2   44.70    7.70
   3  13   2   22.70    9.10
   3  13   2   41.10    7.30
  -3  13  -2   34.20    6.90
  -4  13  -2   36.90    7.10
   4  13   2   21.80    6.90
  -4  13  -2   26.60    6.60
   4  13   2   19.50    9.10
  -5 -13  -2   -1.10    5.90
   5  13   2   -0.50    8.20
  -5  13  -2   -1.30    5.80
   5  13   2   -4.40    5.00
  -6 -13  -2  686.53   26.30
  -6 -13  -2  696.93   21.70
  -6  13  -2  666.43   25.00
   6  13   2  693.23   26.00
   6  13   2  685.23   28.20
  -7 -13  -2   83.79   11.10
  -7 -13  -2   75.99    8.60
   7  13   2   93.69   11.70
   7  13   2   75.49   12.70
  -7  13  -2   79.89   10.70
  -8 -13  -2  171.38   16.30
  -8 -13  -2  176.28   12.40
  -8  13  -2  166.38   15.30
   8  13   2  177.88   15.00
   8  13   2  173.48   17.10
  -9 -13  -2  183.18   13.80
   9  13   2  160.18   15.80
  -9  13  -2  126.79   14.80
   9  13   2  158.38   16.60
 -10 -13  -2  598.24   24.90
 -10  13  -2  618.44   28.80
  10  13   2  603.94   28.60
  10  13   2  569.84   26.90
 -11 -13  -2   -6.40    7.60
  11  13   2   16.90   10.10
 -11  13  -2    4.70   10.00
 -12 -13  -2  173.08   17.10
  12  13   2  188.68   19.20
 -12  13  -2  189.78   19.10
 -13 -13  -2   86.39   14.70
  13  13   2  106.79   16.70
 -13  13  -2   87.39   16.70
 -14 -13  -2  309.17   23.70
 -14  13  -2  270.37   24.60
 -15 -13  -2   17.40   12.30
 -15  13  -2   -5.80   11.90
 -16 -13  -2  117.89   18.80
 -16  13  -2  151.18   22.00
 -17 -13  -2   42.60   15.20
 -17  13  -2   33.20   16.60
 -18 -13  -2  -12.40   13.40
 -18  13  -2   45.30   18.00
 -18 -14   2  111.69   20.40
 -18  14   2  110.29   20.10
 -17 -14   2   13.70   13.80
 -17  14   2    1.20   12.70
 -16 -14   2   14.90   12.90
 -16  14   2   43.50   15.10
 -15 -14   2   15.20   12.00
 -15  14   2   -9.10   11.40
 -14 -14   2  380.46   25.60
 -14  14   2  345.07   25.70
 -13 -14   2   -0.90    9.30
 -13  14   2    4.30   10.80
 -12 -14   2   22.40   10.60
 -12  14   2   24.20   11.20
 -11 -14   2    7.30    9.20
  11  14  -2  -15.70   16.30
 -11  14   2   -4.70    8.70
 -10 -14   2  603.24   26.00
 -10 -14   2  646.94   29.10
  10  14  -2  616.64   30.70
 -10  14   2  621.54   27.70
  -9 -14   2   32.20    9.30
  -9 -14   2   26.10    8.60
   9  14  -2   42.50   12.10
  -9  14   2    4.10    8.20
  -9  14   2    9.30    5.90
  -8 -14   2   54.19   10.40
  -8 -14   2   43.60    9.30
   8  14  -2   67.19   13.80
  -8  14   2   65.79    8.60
  -8  14   2   56.69   11.70
  -7 -14   2   16.50    7.00
  -7 -14   2   14.90    7.50
   7  14  -2    7.60   10.00
  -7  14   2   51.99    7.70
   7  14  -2   18.20    7.40
  -6 -14   2  524.25   20.40
  -6 -14   2  559.64   23.90
   6  14  -2  570.84   23.80
  -6  14   2  526.95   20.60
   6  14  -2  527.05   26.70
  -5 -14   2   25.80    6.20
  -5 -14   2   33.30    8.00
  -5  14   2   37.00    7.00
   5  14  -2   27.80    7.50
   5  14  -2   19.50    9.70
  -4 -14   2 1095.09   35.50
  -4 -14   2 1165.98   31.70
   4  14  -2 1172.18   39.40
   4  14  -2 1128.49   35.70
  -4  14   2 1134.89   33.30
  -3 -14   2    8.80    4.50
  -3 -14   2   13.10    6.60
   3  14  -2   12.60    5.90
  -3  14   2    1.90    4.70
   3  14  -2    6.80    8.60
   3  14  -2    9.40    3.90
  -2 -14   2  614.14   23.30
   2  14  -2  590.64   26.20
   2  14  -2  597.24   23.30
   2  14  -2  637.34   21.10
  -2  14   2  604.64   21.80
  -1 -14   2  174.58   13.00
   1  14  -2  167.38   15.40
   1  14  -2  189.98   13.10
  -1  14   2  163.28   11.80
   0 -14   2  616.64   23.40
   0  14   2  662.43   23.10
   0  14  -2  686.33   24.40
   1 -14   2   22.70    6.70
  -1  14  -2   39.90    6.90
  -1  14  -2   15.20    6.20
   2 -14   2  106.49   11.00
  -2  14  -2   91.79   10.00
   2  14   2  108.49   10.80
  -2  14  -2   97.99    8.70
  -3  14  -2   40.20    7.60
  -3  14  -2   50.99    7.40
   3  14   2   56.99    8.60
   3  14   2   46.30   10.10
   4  14   2  511.65   24.10
   4  14   2  531.75   21.80
  -4  14  -2  513.35   21.50
  -4  14  -2  520.05   19.80
   5  14   2    1.60    8.90
  -5  14  -2   13.50    6.60
   5  14   2    0.20    5.90
  -5  14  -2   17.20    6.30
   6  14   2    9.50    6.20
  -6  14  -2    7.70    7.10
   6  14   2   15.90   10.10
   7  14   2   70.79   12.90
  -7  14  -2   24.60    8.70
   8  14   2  722.53   28.70
   8  14   2  689.03   31.60
  -8  14  -2  714.53   28.60
   9  14   2   32.20    9.30
  -9  14  -2   31.20   10.60
   9  14   2   23.40   11.80
  10  14   2  145.79   17.40
  10  14   2  160.98   16.10
 -10  14  -2  177.68   17.90
 -11  14  -2    1.00    9.70
  11  14   2   15.50   10.90
  12  14   2  334.77   24.30
 -12  14  -2  317.47   23.60
 -13  14  -2   19.80   12.40
 -14  14  -2   99.59   18.30
 -15  14  -2   24.70   13.80
 -16  14  -2  120.59   20.40
 -17  14  -2  -14.00   13.00
 -18  14  -2  132.29   24.00
 -18 -15   2  102.99   19.70
 -18  15   2  110.09   24.20
 -17 -15   2   -3.00   12.40
 -17  15   2   -8.50   13.40
 -16 -15   2  315.77   27.00
 -16  15   2  268.97   27.10
 -15 -15   2   52.39   14.60
 -15  15   2   75.29   17.80
 -14 -15   2   28.00   12.40
 -14  15   2   -9.80   12.50
 -13 -15   2  170.28   18.70
 -12 -15   2  380.76   23.70
 -11 -15   2   31.40   10.40
 -10 -15   2   13.60    8.80
 -10 -15   2   32.60   10.70
  10  15  -2   15.00   11.50
 -10  15   2   37.10    8.10
  -9 -15   2  143.09   14.00
  -9 -15   2  150.68   16.30
  -9  15   2  157.78   13.20
   9  15  -2  145.69   18.60
  -8 -15   2  417.56   22.70
  -8 -15   2  392.66   19.60
   8  15  -2  420.26   25.60
  -8  15   2  413.46   19.30
  -7 -15   2   34.10    8.00
  -7 -15   2   26.80    9.40
  -7  15   2   25.20    7.00
   7  15  -2   34.90   12.00
   7  15  -2   29.00   15.10
  -6 -15   2   35.90    9.00
  -6 -15   2   57.39    8.20
  -6  15   2   51.39    8.10
   6  15  -2   54.09    9.70
   6  15  -2   49.40   12.80
  -5 -15   2  409.86   17.30
  -5 -15   2  450.15   21.30
   5  15  -2  405.16   24.00
   5  15  -2  438.96   20.90
  -5  15   2  422.56   18.60
  -4 -15   2  569.84   19.60
  -4 -15   2  584.94   24.10
   4  15  -2  568.54   23.80
   4  15  -2  547.95   26.80
  -4  15   2  565.84   21.60
  -3 -15   2   55.49    9.30
   3  15  -2   39.10   11.00
  -3  15   2   57.69    8.10
  -2 -15   2  684.43   21.50
  -2 -15   2  700.43   25.80
   2  15  -2  680.33   28.90
  -2  15   2  653.63   23.80
   2  15  -2  699.73   25.90
  -1 -15   2  426.16   19.70
  -1  15   2  460.05   19.00
   1  15  -2  440.96   22.80
   1  15  -2  440.56   20.00
   0 -15   2  319.37   17.40
   0  15  -2  359.56   17.70
   0  15   2  412.06   17.70
   1  15   2   39.50    7.40
  -2  15  -2  637.64   24.10
   2  15   2  597.64   23.30
  -2  15  -2  597.24   24.20
  -3  15  -2  308.27   14.70
  -3  15  -2  338.27   17.20
   3  15   2  317.37   19.70
   3  15   2  311.17   16.60
  -4  15  -2   13.50    6.50
   4  15   2    9.80    9.40
  -4  15  -2    2.70    5.40
   4  15   2    8.70    5.80
   5  15   2  296.27   17.40
  -5  15  -2  293.37   16.40
  -5  15  -2  292.57   16.80
   5  15   2  317.27   21.40
   6  15   2  716.93   27.90
  -6  15  -2  689.93   26.10
  -6  15  -2  720.63   27.50
   6  15   2  743.13   31.80
  -7  15  -2  195.98   15.60
   7  15   2  109.59   16.20
   7  15   2  132.59   13.60
   8  15   2   42.70    9.60
   8  15   2   32.50   12.90
  -8  15  -2   31.30    9.90
   9  15   2  109.39   16.30
   9  15   2   89.69   13.20
  -9  15  -2   95.19   14.00
  10  15   2  407.16   24.00
 -10  15  -2  435.16   24.20
  10  15   2  380.26   26.40
  11  15   2   14.10   12.00
 -11  15  -2    0.30   10.00
 -12  15  -2   80.59   14.90
 -13  15  -2  123.19   18.10
 -14  15  -2  274.17   25.30
 -15  15  -2   -5.10   11.80
 -16  15  -2   69.19   17.70
 -17  15  -2   64.79   18.60
 -18  15  -2   -9.60   15.20
 -12  16   2    4.30    7.00
 -11  16   2  424.86   21.10
 -10 -16   2  243.08   20.60
 -10  16   2  169.98   14.80
  -9 -16   2   82.89   13.70
  -9  16   2   75.69   10.20
   9  16  -2   94.59   16.60
  -8 -16   2  181.18   17.90
   8  16  -2  167.68   19.00
  -8  16   2  168.08   13.60
  -7 -16   2  163.28   15.70
   7  16  -2  163.68   19.60
  -7  16   2  207.18   14.30
  -6 -16   2   78.59   11.70
  -6  16   2   71.29    9.40
   6  16  -2  101.09   15.60
   6  16  -2   93.59   12.20
  -5 -16   2   33.50    9.40
   5  16  -2   18.40   11.40
  -5  16   2   25.80    6.80
   5  16  -2   21.80    7.90
  -4 -16   2  286.17   17.60
   4  16  -2  253.87   16.70
  -4  16   2  247.18   15.00
   4  16  -2  250.17   20.40
  -3 -16   2  697.73   27.50
  -3  16   2  749.82   26.10
   3  16  -2  736.63   28.20
   3  16  -2  717.63   31.10
  -2 -16   2  138.89   13.10
   2  16  -2  144.09   13.20
  -2  16   2  158.58   12.40
   2  16  -2  166.18   17.50
  -1 -16   2   34.00    8.00
   1  16  -2   16.40    6.40
  -1  16   2   15.70    6.10
   1  16  -2   41.20   10.10
   0  16  -2  402.46   19.30
   0  16   2  351.26   17.60
   1  16   2  795.12   27.70
  -1  16  -2  756.72   27.90
  -2  16  -2   39.50    8.00
   3  16   2  339.77   21.00
  -3  16  -2  342.87   18.20
   3  16   2  358.96   18.40
   4  16   2  306.47   21.30
  -4  16  -2  298.07   17.40
   4  16   2  266.87   16.90
  -5  16  -2  391.66   19.60
   5  16   2  318.87   22.10
   5  16   2  325.27   19.10
  -6  16  -2    9.30    6.70
   6  16   2    8.50    7.10
   6  16   2   13.70   10.80
  -7  16  -2  246.28   19.70
  -7  16  -2  232.68   17.00
   7  16   2  212.78   20.40
   7  16   2  258.77   18.10
   8  16   2  209.98   17.70
   8  16   2  226.28   21.00
  -8  16  -2  195.88   17.00
   9  16   2   75.69   16.10
   9  16   2  111.69   14.10
  -9  16  -2   93.39   13.90
  10  16   2   71.99   15.40
  10  16   2  102.89   14.80
 -10  16  -2   85.69   14.10
 -11  16  -2  409.86   24.80
 -12  16  -2  230.48   21.80
 -13  16  -2   23.00   12.70
 -14  16  -2   29.20   13.50
 -15  16  -2  129.19   19.70
 -16  16  -2   45.70   16.50
 -17  16  -2   -0.30   13.80
 -15  17   2  245.78   19.10
 -14  17   2    5.40    7.60
 -13  17   2  147.59   14.60
 -12  17   2   -2.50    7.00
 -11 -17   2  284.27   23.40
 -11  17   2  244.78   17.50
 -10 -17   2   21.10   11.60
 -10  17   2   29.80    8.70
  -9 -17   2  746.83   32.80
  -9  17   2  751.52   28.10
  -8 -17   2  118.19   14.80
   8  17  -2  130.69   19.00
  -8  17   2  128.69   12.80
  -7 -17   2  173.88   17.00
  -7  17   2  184.88   14.20
   7  17  -2  125.49   18.50
  -6 -17   2   11.50    8.30
   6  17  -2   25.80    8.80
   6  17  -2   16.40   12.40
  -6  17   2   18.20    7.00
  -5 -17   2  697.03   28.80
   5  17  -2  697.33   32.80
  -5  17   2  674.23   25.80
   5  17  -2  757.02   29.40
  -4 -17   2    0.50    7.10
   4  17  -2   -2.20   10.00
   4  17  -2    9.40    7.10
  -4  17   2    3.60    6.00
  -3 -17   2    3.00    7.20
  -3  17   2   -1.20    5.70
   3  17  -2    9.10   10.20
   3  17  -2    7.40    6.70
  -2  17   2   30.40    7.40
   1  17  -2  971.90   33.90
  -1  17   2 1012.70   32.90
   1  17  -2  970.80   36.20
   0  17  -2   17.40    7.50
  -1  17  -2   78.49   10.40
   1  17   2  121.19   12.00
  -2  17  -2   11.70    6.80
   2  17   2   17.60    7.50
   3  17   2  490.95   25.50
  -3  17  -2  498.85   22.70
   3  17   2  511.15   22.90
   4  17   2    6.10    6.60
  -4  17  -2   -5.20    5.60
   4  17   2   -5.20    8.70
   5  17   2  263.67   21.20
   5  17   2  241.18   17.60
  -5  17  -2  267.87   17.70
   6  17   2   48.00   13.20
  -6  17  -2   63.79   10.10
   6  17   2   58.59   11.00
   7  17   2  294.87   19.80
  -7  17  -2  294.57   18.90
   7  17   2  296.17   23.70
   8  17   2   22.70    9.70
  -8  17  -2   11.40    7.90
   8  17   2   20.00   12.50
   9  17   2  307.47   21.30
   9  17   2  308.77   24.80
  10  17   2   22.50   11.30
 -14  17  -2   51.29   24.10
 -15  17  -2    5.50   21.60
 -16  17  -2   16.40   23.00
 -16  18   2   13.30    8.80
 -15  18   2   26.10    9.90
 -14  18   2   54.39   11.00
 -13  18   2  254.87   19.00
 -12  18   2   -0.40    7.20
 -11 -18   2  176.48   21.20
 -11  18   2  145.09   14.60
 -10 -18   2  262.57   23.80
 -10  18   2  217.88   16.80
  -9 -18   2  199.38   22.10
  -9  18   2  176.78   15.10
  -8 -18   2   -0.80   10.70
  -8  18   2   35.10    8.40
  -7  18   2  638.64   25.70
   7  18  -2  588.84   35.80
  -6  18   2    6.70    6.50
   6  18  -2    3.20    7.70
   6  18  -2   -2.80   10.30
   5  18  -2    8.50    7.90
   5  18  -2   -4.50   11.20
  -5  18   2    1.20    6.10
   4  18  -2  215.78   17.10
  -4  18   2  217.58   15.50
   4  18  -2  217.48   20.80
   3  18  -2  901.11   36.90
  -3  18   2  859.71   30.40
   3  18  -2  853.51   32.40
  -2  18   2  159.98   13.50
   2  18  -2  160.28   17.80
   2  18  -2  167.18   15.60
  -1  18   2   27.30    7.70
   1  18  -2   29.00    8.60
   0  18   2   39.20    8.60
   0  18  -2   58.19    9.80
  -1  18  -2  707.83   28.10
   1  18   2  704.83   27.50
   2  18   2    3.70    6.30
  -2  18  -2   -0.60    6.20
  -3  18  -2  180.98   16.10
   3  18   2  180.78   16.00
  -4  18  -2   36.30    9.20
   4  18   2   46.50    9.80
   4  18   2   49.20   13.30
   5  18   2  292.87   22.60
   5  18   2  258.77   18.90
  -5  18  -2  297.77   18.50
   6  18   2    4.30   11.30
   6  18   2   -2.10    7.00
  -6  18  -2    7.00    7.10
  -7  18  -2  210.48   17.40
   7  18   2  240.78   23.30
   7  18   2  192.18   18.20
   8  18   2   22.80   10.20
  -8  18  -2   20.10    8.80
   8  18   2   17.60   13.50
  -9  18  -2  129.89   15.30
   9  18   2  138.49   16.20
 -16  19   2   76.19   13.00
 -15  19   2  151.28   16.10
 -14  19   2   37.50   10.40
 -13  19   2   -7.20    7.80
 -12  19   2  277.97   19.70
 -11  19   2  221.38   17.30
 -10  19   2   35.60    9.50
  -9  19   2  203.18   16.30
  -8  19   2  181.28   15.90
  -7  19   2   80.79   11.10
  -6  19   2   38.90    8.60
  -5  19   2   79.59   11.10
   5  19  -2   82.09   12.50
   5  19  -2  110.49   18.10
   4  19  -2  114.19   13.90
  -4  19   2  103.79   11.90
   4  19  -2  101.09   17.80
   3  19  -2    8.40    7.70
   3  19  -2   -4.90   10.00
  -3  19   2    5.40    6.50
   2  19  -2  139.39   17.30
   2  19  -2  143.49   15.40
  -2  19   2  135.09   13.60
  -1  19   2  309.07   18.40
   1  19  -2  318.57   19.60
   0  19   2  148.09   14.40
   0  19  -2  146.09   14.80
   1  19   2   95.69   12.10
  -1  19  -2   96.59   12.30
   2  19   2  429.76   21.90
  -2  19  -2  407.16   21.80
  -3  19  -2  550.24   25.40
   3  19   2  549.15   25.30
   4  19   2   28.30   11.90
   4  19   2   14.40    8.00
  -4  19  -2   29.80    9.20
   5  19   2   63.39   11.50
  -5  19  -2   74.09   11.60
   5  19   2   88.59   15.40
  -6  19  -2  245.68   18.00
   6  19   2  226.08   18.90
   6  19   2  275.87   25.10
  -7  19  -2   89.49   13.10
   7  19   2   94.09   17.80
   7  19   2  111.59   15.10
  -8  19  -2    3.90    8.30
   8  19   2    8.80    9.60
   9  19   2  207.38   19.70
  -9  19  -2  249.88   19.00
 -10  19  -2  231.68   19.40
 -11  19  -2   15.40    9.80
 -15  20   2   -0.20    9.00
 -14  20   2  299.57   21.30
 -13  20   2   68.49   12.10
 -12  20   2    9.40    8.60
 -11  20   2    0.00    8.00
 -10  20   2  421.86   22.80
  -9  20   2   89.39   12.50
  -8  20   2   63.89   10.80
  -7  20   2  227.58   17.00
  -6  20   2  290.27   18.60
   5  20  -2   72.89   12.50
  -5  20   2   43.90    9.40
   4  20  -2  362.56   22.40
  -4  20   2  344.47   19.90
  -3  20   2  106.19   12.50
   3  20  -2  131.29   20.10
   3  20  -2  114.59   13.90
   2  20  -2  487.45   25.10
  -2  20   2  454.45   22.90
   1  20  -2   13.40    8.50
  -1  20   2   15.80    7.60
   0  20   2  516.95   24.40
   0  20  -2  509.55   25.20
  -1  20  -2  134.99   14.30
   1  20   2  130.59   14.20
  -2  20  -2  148.29   15.30
   2  20   2  153.48   15.60
   3  20   2   11.10    8.00
  -3  20  -2    9.80    7.60
  -4  20  -2  680.53   28.70
   4  20   2  552.94   27.10
   5  20   2   67.69   12.10
  -5  20  -2   58.19   10.70
   5  20   2   49.99   18.30
   6  20   2    5.90    8.80
  -6  20  -2    9.90    8.30
   7  20   2   26.90   10.60
  -7  20  -2   46.50   10.70
   8  20   2  554.04   29.00
  -8  20  -2  527.85   27.10
  -9  20  -2   -0.50    8.30
   9  20   2  -14.50    8.60
 -10  20  -2   12.20    9.20
 -11  20  -2   14.60    9.90
 -12  20  -2  117.49   15.80
 -13  20  -2    7.70   10.10
 -15  21   2    6.10    9.40
 -14  21   2   12.10    9.50
 -13  21   2    6.30    9.20
 -12  21   2  354.86   22.00
 -11  21   2    4.20    8.70
 -10  21   2   10.40    8.50
  -9  21   2   -0.10    7.60
  -8  21   2  389.06   21.70
  -7  21   2   14.40    8.40
  -6  21   2   86.19   12.30
  -5  21   2    9.40    7.50
   5  21  -2    0.90    8.50
   4  21  -2  128.09   15.90
  -4  21   2  155.28   14.90
  -3  21   2    7.80    7.70
   3  21  -2   12.00    8.90
   2  21  -2  350.06   22.20
  -2  21   2  358.56   20.90
   1  21  -2    9.20    8.50
  -1  21   2    2.40    7.30
   0  21  -2  286.57   20.00
   0  21   2  280.17   19.00
  -1  21  -2    3.10    8.50
   1  21   2    9.40    8.30
   2  21   2  849.12   33.50
  -2  21  -2  854.21   34.10
   3  21   2   44.30   10.80
  -3  21  -2   42.20   10.80
   4  21   2  -10.80    7.60
  -4  21  -2    4.50    7.60
   5  21   2   16.60    9.20
  -5  21  -2   15.40    9.10
   6  21   2  489.75   27.20
  -6  21  -2  553.74   27.20
   7  21   2    0.40    9.10
  -7  21  -2   -6.10    8.00
  -8  21  -2    8.70    8.80
   8  21   2   -7.70    9.30
   9  21   2   32.90   12.10
  -9  21  -2   22.30   10.10
 -10  21  -2  302.37   22.90
 -11  21  -2   -5.90    9.20
 -12  21  -2   33.90   11.80
 -13  21  -2   40.20   12.30
 -14  21  -2   84.49   14.90
 -14  22   2  113.89   15.00
 -13  22   2   28.40   10.30
 -12  22   2    4.50    9.10
 -11  22   2   55.99   11.90
 -10  22   2  345.57   21.80
  -9  22   2   60.69   11.60
  -8  22   2   48.00   10.60
  -7  22   2   44.80   10.70
  -6  22   2  179.78   16.50
  -5  22   2  -13.40    6.40
  -4  22   2  146.19   15.40
   4  22  -2  171.28   17.90
   3  22  -2   26.50   10.20
  -3  22   2   26.70    9.50
  -2  22   2   34.70    9.60
   2  22  -2   20.20    9.60
  -1  22   2    5.80    8.30
   1  22  -2   20.00    9.80
   0  22  -2  376.56   22.90
   0  22   2  335.97   21.30
   1  22   2   85.29   13.40
  -1  22  -2   77.49   13.40
  -2  22  -2   37.60   10.50
   2  22   2   51.49   11.00
  -3  22  -2   33.80   10.60
   3  22   2   42.10   11.30
   4  22   2  581.94   29.00
  -4  22  -2  603.24   28.60
   5  22   2   80.59   14.60
  -5  22  -2   91.29   14.00
   6  22   2   20.50   10.90
  -6  22  -2    6.00    8.80
  -7  22  -2   80.99   13.10
   7  22   2   75.39   14.50
   8  22   2  447.26   28.50
  -8  22  -2  498.65   27.20
  -9  22  -2  142.29   17.80
   9  22   2  101.69   16.90
 -10  22  -2   -1.50    9.60
 -11  22  -2   46.80   12.60
 -12  22  -2  191.68   20.20
 -13  22  -2   -1.90   10.10
 -14  22  -2  157.08   19.30
 -13  23   2   26.40   10.80
 -12  23   2   64.09   12.60
 -11  23   2   59.79   11.70
 -10  23   2    4.90    8.90
  -9  23   2  222.68   19.30
  -8  23   2   43.30   10.90
  -7  23   2   32.40   10.10
  -6  23   2   19.70    9.50
  -5  23   2  336.47   21.50
   4  23  -2  156.98   18.60
  -4  23   2  170.88   16.80
  -3  23   2   80.39   12.80
   3  23  -2   58.29   13.50
  -2  23   2  212.78   17.90
   2  23  -2  161.98   17.30
  -1  23   2   83.79   13.50
   1  23  -2  108.39   15.40
   0  23   2   14.70    9.00
   0  23  -2   38.50   11.60
   1  23   2   10.30    8.60
  -1  23  -2   23.10   10.10
   2  23   2  316.37   22.10
  -2  23  -2  292.37   22.10
  -3  23  -2  535.85   28.10
   3  23   2  516.35   27.50
   4  23   2   34.50   11.30
  -4  23  -2   34.70   10.80
  -5  23  -2  151.28   17.30
   5  23   2  131.19   16.70
   6  23   2  172.18   18.80
  -6  23  -2  178.58   18.20
   7  23   2   86.69   15.40
  -7  23  -2  100.29   15.10
   8  23   2   50.29   13.60
  -8  23  -2   27.10   11.30
  -9  23  -2  123.49   16.60
   9  23   2  166.18   20.40
 -10  23  -2   52.69   13.00
 -11  23  -2   25.80   11.90
 -12  23  -2   -4.50   10.30
 -13  23  -2   99.39   16.50
 -12  24   2   -3.40    8.50
 -11  24   2  201.88   19.00
 -10  24   2   18.70   10.00
  -9  24   2  117.69   15.10
  -8  24   2   -5.90    8.70
  -7  24   2  265.47   20.40
  -6  24   2    6.60    8.90
  -5  24   2   28.80   10.30
  -4  24   2    1.20    8.30
   4  24  -2    6.30    9.50
  -3  24   2  267.67   20.60
   3  24  -2  277.57   23.90
  -2  24   2   61.19   12.80
   2  24  -2   77.29   13.80
  -1  24   2   -5.90    8.00
   1  24  -2   19.10   10.80
   0  24  -2   40.90   12.50
   0  24   2   67.89   13.00
   1  24   2  485.15   26.70
  -1  24  -2  504.75   28.20
   2  24   2    9.10    9.90
  -2  24  -2   26.80   10.70
  -3  24  -2  293.27   22.10
   3  24   2  308.87   22.30
   4  24   2   26.30   11.20
  -4  24  -2    9.80   10.00
   5  24   2  312.17   23.90
  -5  24  -2  282.37   22.80
  -6  24  -2   16.40    9.60
   6  24   2    9.00   10.60
   7  24   2  281.87   25.30
  -7  24  -2  333.97   24.20
   8  24   2   13.20   11.90
  -8  24  -2   16.90   10.90
  -9  24  -2  145.89   18.00
 -10  24  -2   -7.50    9.60
 -11  24  -2  116.29   17.20
 -12  24  -2   -5.70    9.80
 -11  25   2   78.99   13.70
 -10  25   2   11.70    9.70
  -9  25   2  259.97   21.50
  -8  25   2    0.50    9.00
  -7  25   2   25.80   10.20
  -6  25   2    5.70    9.10
  -5  25   2  302.07   22.40
  -4  25   2   11.50    8.80
  -3  25   2    3.70    8.90
   3  25  -2   -2.20    9.60
   2  25  -2    6.10    9.30
  -2  25   2    1.70    8.90
  -1  25   2  245.28   21.20
   1  25  -2  224.78   21.50
   0  25  -2   39.30   12.00
   0  25   2   40.00   11.70
   1  25   2   81.69   14.60
  -1  25  -2   84.49   14.80
   2  25   2   50.29   12.40
  -2  25  -2   49.10   12.50
   3  25   2  214.18   21.20
  -3  25  -2  253.77   22.50
   4  25   2    3.50   10.20
  -4  25  -2   -0.90    9.50
  -5  25  -2  236.28   22.30
   5  25   2  229.88   23.00
   6  25   2   28.70   12.70
  -6  25  -2   40.80   12.50
  -7  25  -2   72.99   14.10
   7  25   2   81.39   16.10
  -8  25  -2    7.10   10.50
   8  25   2  -10.50   10.30
  -9  25  -2  146.29   18.90
 -10  25  -2   13.20   11.00
 -11  25  -2   23.10   11.90
 -10  26   2   53.19   12.10
  -9  26   2   61.09   13.30
  -8  26   2   20.80   10.60
  -7  26   2  158.18   17.80
  -6  26   2  174.38   18.60
  -5  26   2    3.50    9.20
  -4  26   2   99.19   15.00
   3  26  -2  214.08   22.00
  -3  26   2  244.98   21.20
  -2  26   2   45.70   12.30
   2  26  -2   44.30   13.00
   1  26  -2   42.80   12.30
  -1  26   2   28.10   11.30
   0  26  -2   44.30   13.40
   0  26   2   84.09   14.50
   1  26   2   77.59   14.80
  -1  26  -2   71.89   15.00
  -2  26  -2   66.49   14.10
   2  26   2   46.50   13.60
  -3  26  -2  161.38   19.50
   3  26   2  125.99   17.20
   4  26   2  152.38   19.20
  -4  26  -2  148.39   18.40
   5  26   2  170.28   20.30
  -5  26  -2  163.78   19.10
  -6  26  -2    4.60   10.90
   6  26   2    1.90   11.40
   7  26   2   93.29   17.80
  -7  26  -2   94.59   16.30
  -8  26  -2   65.89   14.20
   8  26   2   38.40   14.60
  -9  26  -2   24.00   12.20
 -10  26  -2   12.70   11.60
  -9  27   2   12.10   10.40
  -8  27   2  171.98   18.50
  -7  27   2   12.00   10.30
  -6  27   2  102.39   16.00
  -5  27   2    8.20    9.90
  -4  27   2  213.58   20.80
  -3  27   2   11.30   10.30
   3  27  -2    8.50   10.70
  -2  27   2  223.88   21.40
   2  27  -2  193.38   21.00
   1  27  -2   23.10   12.30
  -1  27   2   67.59   13.80
   0  27   2   21.00   11.60
   0  27  -2   29.90   11.80
   1  27   2   36.70   13.00
  -1  27  -2   32.50   12.50
   2  27   2  294.57   25.00
  -2  27  -2  375.96   26.60
  -3  27  -2   10.60   11.50
   3  27   2   24.90   11.90
  -4  27  -2   18.40   12.00
   4  27   2   -2.90   10.60
   5  27   2   27.10   13.30
  -5  27  -2   31.90   12.30
  -6  27  -2  193.18   21.40
   6  27   2  275.87   25.70
  -7  27  -2    7.20   11.60
   7  27   2   11.40   12.40
  -8  27  -2   27.40   11.90
   8  27   2    3.50   12.60
  -9  27  -2   22.50   12.20
  -7  28   2  -10.10    9.40
  -6  28   2  208.58   21.10
  -5  28   2    3.70   10.40
  -4  28   2  206.58   21.40
  -3  28   2  -10.60    9.10
   3  28  -2   16.70   18.20
   2  28  -2  111.39   17.70
  -2  28   2   91.09   15.50
  -1  28   2   -0.90   10.00
   1  28  -2  -11.20   10.20
   0  28  -2  191.18   21.30
   0  28   2  193.58   20.90
  -1  28  -2    0.80   10.30
   1  28   2   -6.30    9.90
  -2  28  -2   15.40   12.40
   2  28   2   27.80   12.20
   3  28   2   17.50   12.10
  -3  28  -2    0.10   10.50
  -4  28  -2  297.47   24.80
   4  28   2  318.67   27.50
   5  28   2   -4.30   10.90
  -5  28  -2   -4.50   10.30
   6  28   2   19.60   13.00
  -6  28  -2   14.40   11.70
   7  28   2    0.00   12.00
  -7  28  -2   -8.80   10.10
  -5  29   2   41.50   13.80
  -4  29   2  132.39   18.40
  -3  29   2   11.30   11.40
  -2  29   2  145.69   19.40
   2  29  -2  141.89   19.80
  -1  29   2   72.49   15.50
   1  29  -2   35.90   14.20
   0  29   2   99.59   16.60
   0  29  -2   93.89   17.50
  -1  29  -2    1.10   10.60
   1  29   2    0.80   11.20
  -2  29  -2  255.67   25.60
   2  29   2  246.78   24.00
  -3  29  -2   81.89   17.40
   3  29   2   82.49   16.80
  -4  29  -2    9.00   12.80
   4  29   2    7.30   12.50
   5  29   2   33.10   15.00
  -5  29  -2   51.89   14.70
  -1  30   2    8.90   11.50
   1  30  -2   67.89   15.70
   0  30   2   77.09   16.70
   0  30  -2   65.09   16.40
   1  30   2  154.38   20.10
  -1  30  -2  167.88   20.90
 -20   0   3  -19.40   13.10
 -19   0   3   13.30   14.60
 -18   0   3  -13.10   10.80
 -17   0   3  120.79   19.60
 -16   0   3    1.30   11.40
 -15   0   3  149.39   19.10
 -14   0   3   24.20   10.70
 -13   0   3  179.08   17.90
 -12   0   3    2.80    8.50
 -11   0   3   48.60   10.00
 -10   0   3    2.50    6.20
  -9   0   3  893.21   30.90
  -8   0   3   53.29    8.70
  -7   0   3 1689.13   45.40
  -6   0   3    2.30    5.40
  -5   0   3   86.79    8.30
  -5   0  -3 1017.40   29.20
  -6   0  -3    7.50    7.20
  -7   0  -3  842.52   28.10
   7   0   3  879.51   27.50
   8   0   3    6.00    5.10
  -8   0  -3   -0.90    6.60
   9   0   3  104.59   10.00
  -9   0  -3   89.19   11.40
 -10   0  -3   -0.60    8.00
  10   0   3    3.30    5.30
 -11   0  -3   55.79   12.10
 -12   0  -3    7.60   10.60
 -13   0  -3    8.80   11.20
 -14   0  -3   16.70   12.20
 -15   0  -3  676.23   35.00
 -16   0  -3    7.00   13.50
 -17   0  -3   11.10   14.60
 -18   0  -3   -5.00   12.50
 -19   0  -3  251.77   29.70
 -20   0  -3   17.80   17.30
 -20  -1   3   -5.80   14.00
 -20   1   3    9.30   15.00
 -19  -1   3   95.99   19.70
 -19   1   3   83.69   19.50
 -18  -1   3   16.90   14.70
 -18   1   3   15.50   14.90
 -17  -1   3    7.90   13.30
 -17   1   3    6.20   13.60
 -16  -1   3   78.59   16.90
 -16   1   3   71.59   16.00
 -15  -1   3   61.29   14.10
 -15   1   3   81.29   16.10
 -14  -1   3   -7.90    8.50
 -14   1   3   -1.40    9.50
 -13  -1   3   -1.20    8.40
 -13   1   3   15.80    9.30
 -12  -1   3   54.89   12.20
 -12   1   3   70.59   12.40
 -11  -1   3  232.08   17.60
 -11   1   3  227.88   17.60
 -10  -1   3    2.40    7.10
 -10   1   3   -0.60    7.40
  -9  -1   3  621.24   24.90
  -9   1   3  645.04   24.80
  -8  -1   3  851.51   28.50
  -8   1   3  797.72   27.80
  -7  -1   3  658.73   23.90
  -7   1   3  773.22   24.90
  -6   1   3   15.30    6.20
  -5  -1   3  104.29    9.30
  -5   1   3  112.99    8.50
   0   1  -3   -1.90    1.50
   1  -1   3   21.50    2.20
  -5  -1  -3 1595.24   41.20
  -5   1  -3 1644.24   41.80
  -6  -1  -3  170.78   12.70
  -6   1  -3  158.68   12.10
   6   1   3  146.99   11.80
  -7  -1  -3  360.46   18.50
   7   1   3  387.36   16.40
  -7   1  -3  426.16   19.50
   8  -1   3   50.19    7.50
  -8  -1  -3   68.49   10.50
  -8   1  -3   38.30    8.70
   8   1   3   60.39    8.30
  -9  -1  -3  114.49   12.70
   9  -1   3  132.39   11.70
   9   1   3  134.89   11.30
  -9   1  -3  134.89   13.90
  10  -1   3  180.68   12.80
 -10  -1  -3  175.28   15.40
 -10   1  -3  144.59   14.20
  10   1   3  166.58   12.70
 -11  -1  -3  146.09   16.40
 -11   1  -3  154.88   16.20
 -12  -1  -3    2.40   10.00
 -12   1  -3   -3.70    8.50
 -13  -1  -3   43.30   11.90
 -13   1  -3   41.30   13.30
 -14  -1  -3   28.30   11.90
 -14   1  -3   29.50   12.70
 -15  -1  -3   24.00   13.40
 -15   1  -3   36.20   13.10
 -16  -1  -3    4.50   13.50
 -16   1  -3    7.90   13.50
 -17  -1  -3  112.09   19.90
 -17   1  -3   94.79   19.70
 -18  -1  -3   -6.90   14.00
 -18   1  -3    2.10   15.60
 -19  -1  -3    7.20   16.20
 -19   1  -3   23.60   14.40
 -20  -1  -3   67.99   20.40
 -20   1  -3   17.30   19.00
 -20  -2   3   52.99   18.20
 -20   2   3   84.79   20.90
 -19  -2   3   15.40   14.80
 -19   2   3   28.50   16.50
 -18  -2   3   14.50   13.80
 -18   2   3   12.20   14.70
 -17  -2   3   47.10   15.40
 -17   2   3   40.60   15.80
 -16  -2   3    5.70   12.20
 -16   2   3   31.70   14.30
 -15  -2   3   12.60   10.40
 -15   2   3    8.90   10.80
 -14  -2   3   63.09   13.00
 -14   2   3  104.39   16.60
 -13  -2   3  127.39   16.50
 -13   2   3  168.18   17.90
 -12  -2   3   13.90    8.60
 -12   2   3   12.40    9.90
 -11  -2   3   24.30    8.70
 -11   2   3   33.00   10.00
 -10  -2   3  516.15   23.80
 -10   2   3  593.94   24.80
  -9  -2   3  539.45   23.20
  -9   2   3  587.14   23.70
  -7  -2   3  283.77   15.50
  -7   2   3  332.17   15.70
  -6  -2   3 1362.76   37.30
  -6   2   3 1369.96   37.10
  -5  -2   3   23.80    6.00
  -5   2   3   21.40    5.20
  -3  -2   3   23.90    4.00
   0  -2   3  888.21   21.40
   1  -2   3  365.16   10.20
  -1  -2  -3  348.37    9.70
  -2  -2  -3  546.55   13.60
   2   2   3  550.64   13.80
   3   2   3  180.28    7.00
  -5  -2  -3  783.22   24.50
  -5   2  -3  832.02   25.20
   5   2   3  862.71   29.00
  -6  -2  -3   66.89    9.20
  -6   2  -3   77.29   10.10
   6   2   3   72.69    8.00
  -7  -2  -3  499.65   21.00
  -7   2  -3  560.04   22.30
   7   2   3  497.55   18.80
   8  -2   3  204.48   14.20
  -8  -2  -3  211.08   14.10
  -8   2  -3  222.08   16.10
   8   2   3  206.68   12.80
  -9  -2  -3   69.09   11.20
   9  -2   3   60.89    8.30
  -9   2  -3   60.09    9.90
   9   2   3   59.49    8.50
  10  -2   3    6.80    5.60
 -10  -2  -3   14.00    8.10
  10   2   3   -4.60    5.10
 -10   2  -3   22.40    8.80
 -11  -2  -3   16.40    9.10
  11   2   3   12.10    7.10
 -11   2  -3   19.20    9.20
 -12  -2  -3   92.79   14.90
 -12   2  -3   77.89   13.40
 -13  -2  -3   39.30   13.10
 -13   2  -3   33.90   12.90
 -14  -2  -3  200.58   21.10
 -14   2  -3  202.58   21.00
 -15  -2  -3  466.85   28.70
 -15   2  -3  577.24   32.50
 -16  -2  -3   35.40   16.20
 -16   2  -3   36.10   16.10
 -17  -2  -3    8.10   12.60
 -17   2  -3   22.30   15.20
 -18  -2  -3   51.89   18.10
 -18   2  -3   32.20   14.80
 -19  -2  -3   24.10   17.50
 -19   2  -3   41.80   17.50
 -20  -2  -3   12.40   16.80
 -20   2  -3   12.90   17.20
 -20  -3   3   19.00   16.30
 -20   3   3   14.40   16.60
 -19  -3   3   11.60   15.50
 -19   3   3  -19.30   12.90
 -18  -3   3  144.89   20.30
 -18   3   3  133.89   20.40
 -17  -3   3    9.40   12.80
 -17   3   3    4.90   12.60
 -16  -3   3   56.39   15.00
 -16   3   3   60.39   16.00
 -15  -3   3   13.70   12.10
 -15   3   3   -2.90   11.10
 -14  -3   3   78.89   15.60
 -14   3   3   88.59   14.50
 -13  -3   3    4.80    9.10
 -13   3   3    5.00    9.70
 -12  -3   3  175.38   17.80
 -12   3   3  190.18   18.20
 -11  -3   3  112.39   13.60
 -11   3   3   89.59   12.70
 -10  -3   3  167.28   15.40
 -10   3   3  177.58   15.00
  -9  -3   3    8.20    6.30
  -9   3   3    7.90    6.90
  -8  -3   3  995.10   31.80
  -8   3   3  977.90   31.60
  -7  -3   3   41.60    7.60
  -7   3   3   43.80    8.00
  -6  -3   3   74.99    8.40
  -6   3   3   96.19    9.10
  -5  -3   3    9.70    5.40
  -5   3   3    8.50    5.20
  -4  -3   3   43.40    5.00
  -3  -3   3   54.89    4.90
   2   3  -3  507.75   15.80
   0  -3   3  405.96   12.50
  -1  -3  -3   28.60    3.90
   1  -3   3   28.30    4.20
  -1   3  -3   10.90    3.60
  -2  -3  -3   24.60    3.70
   2   3   3   31.70    4.00
  -3  -3  -3 1038.20   25.10
   3   3   3 1020.00   25.20
  -4   3  -3  286.17   13.40
   4   3   3  284.67   13.40
   4   3   3  299.27   10.70
  -5  -3  -3  298.97   13.80
   5   3   3  312.27   13.10
  -5   3  -3  348.77   14.90
   5   3   3  308.57   12.00
  -6  -3  -3  325.77   15.60
   6   3   3  321.37   14.40
  -6   3  -3  343.17   16.60
  -7  -3  -3  194.58   14.20
   7   3   3  180.28   12.00
  -7   3  -3  220.88   14.80
  -8  -3  -3   17.80    7.90
  -8   3  -3   16.40    7.80
   8   3   3    9.50    5.70
  -9  -3  -3    4.80    7.50
   9  -3   3   22.90    6.20
   9   3   3   13.60    5.60
  -9   3  -3   34.50    9.20
 -10  -3  -3  365.96   19.60
  10  -3   3  398.86   21.10
 -10   3  -3  370.26   21.00
  10   3   3  342.97   17.80
 -11  -3  -3   -6.20    8.00
  11   3   3    8.00    6.90
 -11   3  -3   -4.00    8.60
 -12  -3  -3   73.69   13.20
 -12   3  -3   84.69   14.40
 -13  -3  -3   -2.20    8.90
 -13   3  -3   -5.00    9.90
 -14  -3  -3  388.96   26.30
 -14   3  -3  366.66   26.80
 -15  -3  -3    2.10   12.40
 -15   3  -3   17.90   13.20
 -16  -3  -3  140.79   20.70
 -16   3  -3  108.49   18.30
 -17  -3  -3  -10.90   12.30
 -17   3  -3   -1.90   12.00
 -18  -3  -3   23.40   17.40
 -18   3  -3   42.00   17.10
 -19  -3  -3   12.60   15.80
 -19   3  -3    6.30   16.10
 -20  -3  -3   66.99   20.10
 -20   3  -3   88.89   21.50
 -20  -4   3   21.20   16.80
 -20   4   3   45.10   18.30
 -19  -4   3    2.80   14.20
 -19   4   3   18.40   15.00
 -18  -4   3   22.50   13.30
 -18   4   3   16.40   13.60
 -17  -4   3   25.50   13.80
 -17   4   3    2.20   11.70
 -16  -4   3   73.29   16.10
 -16   4   3   51.69   15.20
 -15  -4   3   29.30   13.30
 -15   4   3   32.30   13.70
 -14  -4   3   51.49   12.90
 -14   4   3   63.59   14.50
 -13  -4   3   64.39   13.60
 -13   4   3   56.29   13.00
 -12  -4   3   29.70   10.30
 -12   4   3   22.90    9.10
 -11  -4   3    2.20    7.40
 -11   4   3    7.30    8.10
 -10  -4   3  536.95   23.80
 -10   4   3  539.55   24.00
  -9  -4   3   25.40    8.00
  -9   4   3   18.10    7.30
  -8  -4   3   21.50    7.20
  -8   4   3   30.10    7.70
  -7  -4   3   15.90    6.50
  -7   4   3   24.30    7.30
  -6  -4   3  458.55   18.20
  -6   4   3  433.36   17.50
  -5  -4   3  121.59    8.30
  -5  -4   3  134.59   10.00
  -5   4   3  123.09    9.40
  -4  -4   3  325.37   12.10
  -4  -4   3  328.17   14.70
  -3  -4   3  843.22   21.60
  -3   4   3  777.82   18.30
   3   4  -3  789.72   23.30
   2   4  -3 6981.40  150.88
  -1  -4   3    6.50    4.30
   1   4  -3    3.60    4.00
   0  -4   3  215.48    9.40
   0   4  -3  213.88    9.40
   1  -4   3   61.29    5.90
  -1  -4  -3   43.30    5.00
  -1   4  -3   46.20    5.40
  -2  -4  -3   35.30    4.70
   2  -4   3   38.00    4.90
   2   4   3   36.50    4.70
  -3  -4  -3   13.70    3.90
   3   4   3   15.20    4.20
   3   4   3   12.80    4.10
   4   4   3  543.15   16.50
   4   4   3  535.25   17.60
  -4   4  -3  543.45   18.30
  -5  -4  -3  400.26   17.90
  -5   4  -3  424.96   17.90
   5   4   3  423.16   15.70
   5   4   3  399.06   14.50
  -6  -4  -3  166.28   12.20
   6   4   3  168.58   10.40
   6   4   3  151.38   10.70
  -6   4  -3  188.58   14.70
  -7  -4  -3   15.60    7.80
   7   4   3   15.70    5.50
  -7   4  -3    7.90    7.40
   7   4   3   16.10    5.60
  -8  -4  -3  115.79   11.90
   8   4   3  113.59   10.60
  -8   4  -3  103.19   11.50
  -9  -4  -3   11.10    7.80
   9  -4   3    0.10    4.50
  -9   4  -3   -5.10    6.80
   9   4   3   -1.50    5.50
 -10  -4  -3   17.60    8.60
 -10   4  -3   -1.30    7.10
  10   4   3   -2.00    5.60
 -11  -4  -3  220.88   17.90
 -11   4  -3  276.87   20.30
  11   4   3  239.68   15.30
 -12  -4  -3  110.19   15.20
 -12   4  -3  115.49   15.50
 -13  -4  -3   32.70   11.90
 -13   4  -3   15.10   12.40
 -14  -4  -3  167.48   19.90
 -14   4  -3  139.79   19.20
 -15  -4  -3   -2.70   11.90
 -15   4  -3    2.00   12.50
 -16  -4  -3   84.29   17.20
 -16   4  -3   87.59   19.20
 -17  -4  -3  -18.30   13.00
 -17   4  -3   18.30   15.00
 -18  -4  -3   34.00   17.50
 -18   4  -3    3.30   15.40
 -19  -4  -3   27.20   17.20
 -19   4  -3   -8.20   15.30
 -20  -4  -3   26.20   16.20
 -20   4  -3   19.20   16.30
 -20  -5   3    0.90   14.90
 -20   5   3   31.20   17.50
 -19  -5   3  -13.50   13.90
 -19   5   3   17.70   15.70
 -18  -5   3  101.69   19.20
 -18   5   3  103.79   19.90
 -17  -5   3   21.60   13.30
 -17   5   3   19.50   14.60
 -16  -5   3    9.50   12.30
 -16   5   3    6.50   12.80
 -15  -5   3  101.49   15.50
 -15   5   3   77.79   15.80
 -14  -5   3    2.10   10.60
 -14   5   3   26.40   12.10
 -13  -5   3   11.90   10.00
 -13   5   3   15.20   10.00
 -12  -5   3  128.39   15.80
 -12   5   3  121.09   15.20
 -11  -5   3   27.90    8.70
 -11   5   3   39.70   10.10
 -10  -5   3   53.69   10.00
 -10   5   3   43.60    9.00
  -9  -5   3   46.00    9.30
  -9   5   3   36.10    8.70
  -8  -5   3  215.88   14.30
  -8   5   3  225.08   14.30
  -7  -5   3   -8.10    5.50
  -7   5   3   13.40    6.40
  -6  -5   3  166.98   11.80
  -6  -5   3  154.88   10.40
  -6   5   3  155.48   11.40
  -5  -5   3  358.66   15.10
  -5  -5   3  348.37   14.10
   5   5  -3  365.96   16.10
  -5   5   3  366.56   14.60
  -4  -5   3  157.98    9.10
  -4  -5   3  169.98   10.10
   4   5  -3  167.88   10.70
  -4   5   3  172.48    6.70
  -3  -5   3  270.07   11.20
   3   5  -3  299.77   13.00
  -3   5   3  277.97    8.40
  -2  -5   3 5722.13  124.09
   2   5  -3 5686.43  124.19
  -2   5   3 5542.05  119.19
  -1  -5   3 9999.00  212.88
  -1   5   3 9962.10  209.18
   1   5  -3 9948.60  212.78
   0  -5   3  346.87   12.80
   0   5   3  354.26   10.60
   0   5  -3  336.67   13.10
  -1  -5  -3  158.18    8.40
   1  -5   3  153.08    8.70
  -1   5  -3  145.99    8.40
   1   5   3  162.48    7.60
   2  -5   3  139.59    8.50
  -2  -5  -3  162.18    8.80
   2   5   3  148.49    8.50
   2   5   3  163.18    8.30
  -3  -5  -3  462.75   15.10
   3   5   3  463.45   15.30
   3   5   3  471.45   15.50
  -4  -5  -3  326.17   12.60
  -4   5  -3  330.77   14.50
   4   5   3  322.17   12.80
   4   5   3  332.77   13.50
   5   5   3   99.89    9.20
   5   5   3  111.49    9.30
  -5   5  -3  124.59   11.40
  -6  -5  -3  388.86   16.80
   6   5   3  398.76   16.50
  -6   5  -3  407.36   19.00
   6   5   3  384.66   15.70
  -7  -5  -3   31.50    8.00
  -7   5  -3   40.90    9.50
   7   5   3   42.50    6.90
   7   5   3   51.99    7.70
  -8  -5  -3   40.80    8.80
   8   5   3   30.80    6.40
   8   5   3   50.39    7.70
  -8   5  -3   62.99   10.30
  -9  -5  -3  245.38   16.00
   9  -5   3  264.17   16.30
   9   5   3  223.88   13.40
   9   5   3  198.68   13.60
  -9   5  -3  241.48   17.30
 -10  -5  -3  187.08   16.10
  10   5   3  200.78   14.30
  10   5   3  187.58   13.30
 -10   5  -3  200.68   18.10
 -11  -5  -3    5.00    8.90
 -11   5  -3    7.10   10.10
  11   5   3   15.60    7.70
  11   5   3   23.80    7.70
 -12  -5  -3   11.60    9.70
  12   5   3   14.40    7.40
 -12   5  -3    2.60   10.40
 -13  -5  -3  171.38   17.70
 -13   5  -3  202.88   21.40
  13   5   3  209.78   16.00
 -14  -5  -3  345.07   25.20
  14   5   3  377.26   21.40
 -14   5  -3  422.06   26.80
 -15  -5  -3   -1.40   12.20
 -15   5  -3   -6.80   12.60
 -16  -5  -3   77.49   17.60
 -16   5  -3   66.39   17.30
 -17  -5  -3   20.20   15.90
 -17   5  -3   32.60   16.60
 -18  -5  -3   13.50   15.00
 -18   5  -3    9.30   15.60
 -19  -5  -3   -3.70   13.60
 -19   5  -3   -4.70   15.40
 -20  -5  -3   39.20   18.20
 -20   5  -3   58.89   19.90
 -20  -6   3   32.40   17.80
 -20   6   3   80.09   19.60
 -19  -6   3   10.40   16.20
 -19   6   3   14.00   15.20
 -18  -6   3  -11.80   13.10
 -18   6   3    6.80   14.60
 -17  -6   3  146.49   20.90
 -17   6   3  151.48   21.50
 -16  -6   3   23.00   13.60
 -16   6   3    4.50   12.60
 -15  -6   3   69.19   15.20
 -15   6   3   44.00   14.00
 -14  -6   3  141.09   17.90
 -14   6   3  135.09   18.00
 -13  -6   3  288.17   21.40
 -13   6   3  282.77   21.50
 -12  -6   3   18.80    9.90
 -12   6   3   15.70    9.70
 -11  -6   3    1.80    8.30
 -11   6   3    5.40    8.40
 -10  -6   3  218.08   15.10
 -10   6   3  181.98   15.50
  -9  -6   3  151.58   13.20
  -9   6   3  134.09   12.90
  -8  -6   3   -9.60    5.50
  -8   6   3   -2.10    5.50
  -7  -6   3  142.69   12.30
  -7   6   3  132.09   11.70
   7   6  -3  141.69   13.30
  -6  -6   3    6.60    4.70
  -6  -6   3   -1.20    5.50
  -6   6   3   -5.90    5.20
   6   6  -3    4.90    5.70
  -5  -6   3  232.78   11.80
  -5  -6   3  223.58   12.50
   5   6  -3  198.38   13.20
  -5   6   3  227.78   11.90
  -4  -6   3  121.59    9.20
  -4  -6   3  133.49    9.50
   4   6  -3  124.59   10.30
  -4   6   3  127.99    6.50
  -3  -6   3  779.22   24.10
  -3  -6   3  800.12   22.30
  -3   6   3  761.12   19.10
   3   6  -3  730.53   23.80
  -2  -6   3  407.16   14.10
  -2  -6   3  395.36   15.30
   2   6  -3  390.46   15.40
  -2   6   3  383.96   11.30
  -1  -6   3  164.98    9.80
   1   6  -3  180.98   10.40
  -1   6   3  168.38    7.00
   0  -6   3  106.49    8.90
   0   6  -3   99.89    8.60
   0   6   3  112.29    6.60
  -1  -6  -3  854.11   24.20
   1  -6   3  859.01   24.60
  -1   6  -3  869.61   24.60
   1   6   3  892.71   22.80
   2  -6   3    8.80    4.60
  -2  -6  -3   23.70    5.50
   2   6   3   16.80    4.90
   2   6   3   14.60    4.10
  -3  -6  -3   90.39    7.80
   3   6   3   84.39    7.10
   3   6   3   96.49    8.20
  -3   6  -3  108.59   13.80
  -4  -6  -3  123.89    8.80
   4   6   3  108.09    9.10
  -4   6  -3  124.79   10.80
   4   6   3  123.59    9.00
  -5   6  -3  124.39   11.30
   5   6   3  121.99   10.40
   5   6   3  124.19    9.90
  -6  -6  -3   18.60    6.60
  -6   6  -3   11.30    8.10
   6   6   3    9.30    6.30
   6   6   3   15.10    5.60
  -7  -6  -3  139.69   11.90
   7   6   3  116.59   10.50
   7   6   3  139.69   11.70
  -7   6  -3  145.79   13.30
  -8  -6  -3  272.77   15.70
  -8   6  -3  287.97   17.50
   8   6   3  293.97   15.30
   8   6   3  260.77   14.50
  -9  -6  -3  300.47   17.10
   9   6   3  313.97   16.60
  -9   6  -3  274.67   17.60
   9   6   3  300.27   15.90
 -10  -6  -3    0.20    6.90
 -10   6  -3  -11.40    7.80
  10   6   3   -5.90    5.50
  10   6   3   14.90    6.50
 -11  -6  -3  619.14   26.90
  11   6   3  582.24   24.20
 -11   6  -3  611.34   27.60
 -12  -6  -3   95.29   14.20
  12   6   3  111.09   12.60
 -12   6  -3   99.29   15.80
 -13  -6  -3   80.19   15.00
  13   6   3   87.99   12.30
 -13   6  -3  113.19   17.30
 -14  -6  -3   37.80   12.90
  14   6   3   40.50    9.60
 -14   6  -3   46.30   13.70
 -15  -6  -3  199.98   22.00
 -15   6  -3  227.88   24.60
 -16  -6  -3   62.59   16.90
 -16   6  -3   87.99   18.80
 -17  -6  -3   22.70   15.10
 -17   6  -3   19.40   14.80
 -18  -6  -3   14.50   15.20
 -18   6  -3   24.10   15.50
 -19  -6  -3  122.79   21.90
 -19   6  -3  101.89   21.50
 -20  -6  -3    7.40   16.00
 -20   6  -3   15.30   17.30
 -20  -7   3   27.90   16.60
 -20   7   3   -3.70   15.00
 -19  -7   3  130.59   21.60
 -19   7   3   97.89   20.10
 -18  -7   3    4.10   14.70
 -18   7   3   12.20   14.00
 -17  -7   3   -3.80   13.20
 -17   7   3    4.10   13.10
 -16  -7   3    6.10   12.10
 -16   7   3   11.50   13.00
 -15  -7   3   88.39   16.40
 -15   7   3   83.49   16.40
 -14  -7   3   85.19   14.90
 -14   7   3   39.90   13.00
 -13  -7   3   42.30   12.00
 -13   7   3   36.60   12.00
  13   7  -3   67.09   12.40
 -12  -7   3   -1.60    8.50
 -12   7   3    8.80    8.90
  12   7  -3    8.70    8.10
 -11  -7   3  152.88   15.10
 -11   7   3  169.78   16.90
  11   7  -3  213.88   16.80
 -10  -7   3   12.70    7.60
 -10   7   3   16.10    8.30
  10   7  -3   29.90    8.60
  -9  -7   3  258.07   16.40
  -9   7   3  278.37   16.80
   9   7  -3  290.17   17.70
  -8  -7   3   33.70    7.80
  -8   7   3   21.10    7.30
   8   7  -3   30.90    8.30
  -7  -7   3   93.49    9.70
  -7  -7   3   96.49   10.30
   7   7  -3  101.69   11.60
  -7   7   3  108.49   10.50
  -6  -7   3   72.09    7.90
  -6  -7   3   82.79    9.10
   6   7  -3   87.09   10.80
  -6   7   3  100.19    9.70
  -5  -7   3  397.26   16.10
  -5  -7   3  369.16   15.60
  -5   7   3  389.16   15.40
   5   7  -3  361.36   17.00
  -5   7   3  374.36   12.60
  -4  -7   3   57.29    6.90
  -4  -7   3   52.39    7.20
  -4   7   3   46.40    4.80
   4   7  -3   56.69    8.90
  -3  -7   3  185.48   11.90
  -3  -7   3  189.48   10.50
  -3   7   3  190.58    7.90
   3   7  -3  161.18   11.70
  -2  -7   3   72.39    7.10
  -2  -7   3   57.59    7.70
   2   7  -3   57.19    7.90
  -2   7   3   58.49    4.80
  -1  -7   3 2830.82   66.29
  -1  -7   3 2653.13   64.99
  -1   7   3 2845.02   62.39
   1   7  -3 2902.61   66.69
   0  -7   3   26.90    6.10
   0  -7  -3   18.80    5.20
   0   7  -3   21.30    5.90
   0   7   3   14.30    3.40
   1  -7   3   14.80    5.80
  -1  -7  -3    8.40    5.20
   1   7   3    8.10    3.80
  -1   7  -3   10.50    5.00
  -2  -7  -3   -3.50    4.90
   2  -7   3    3.90    5.00
   2   7   3    6.80    5.20
   2   7   3    3.10    3.80
   3  -7   3  137.49    9.70
  -3  -7  -3  141.39    9.80
   3   7   3  152.38   10.90
  -3   7  -3  143.09   10.90
   3   7   3  155.08    9.40
  -4  -7  -3   49.60    7.20
   4   7   3   54.99    8.10
  -4   7  -3   40.80    7.60
   4   7   3   58.39    7.40
  -5  -7  -3   41.20    7.10
  -5   7  -3   42.70    8.90
   5   7   3   46.90    6.90
   5   7   3   42.60    8.40
  -6  -7  -3   12.70    6.40
   6   7   3   12.90    5.90
  -6   7  -3   16.30    8.10
   6   7   3   17.40    7.10
  -7  -7  -3  767.32   25.10
  -7   7  -3  744.43   27.50
   7   7   3  782.42   26.10
   7   7   3  764.32   25.80
  -8  -7  -3   -1.60    6.10
   8   7   3   -3.80    5.30
   8   7   3   -2.80    5.50
  -8   7  -3   -3.00    7.20
  -9  -7  -3  410.96   19.50
  -9   7  -3  376.06   21.00
   9   7   3  403.26   19.20
   9   7   3  386.06   18.30
 -10  -7  -3   -2.20    7.20
  10   7   3   11.80    7.00
  10   7   3   23.90    7.40
 -10   7  -3   22.50    9.40
 -11  -7  -3  189.98   16.80
  11   7   3  211.58   15.40
  11   7   3  209.08   15.70
 -11   7  -3  172.18   17.00
 -12  -7  -3   48.70   11.80
 -12   7  -3   71.79   14.40
  12   7   3   68.09   10.90
 -13  -7  -3  485.15   26.50
  13   7   3  485.95   24.30
 -13   7  -3  473.15   28.30
 -14  -7  -3   -8.20   10.70
 -14   7  -3   13.10   13.40
  14   7   3   17.00    8.00
 -15  -7  -3   25.30   14.00
 -15   7  -3   30.70   14.20
 -16  -7  -3    6.10   13.10
 -16   7  -3   -9.20   11.40
 -17  -7  -3   57.79   17.10
 -17   7  -3   59.49   17.70
 -18  -7  -3   -0.70   13.20
 -18   7  -3  -13.00   14.10
 -19  -7  -3   -6.30   14.20
 -19   7  -3   -0.30   15.90
 -20  -7  -3  -15.70   15.30
 -20   7  -3   10.90   14.80
 -20  -8   3   42.00   17.80
 -20   8   3    5.40   14.80
 -19  -8   3   33.20   16.70
 -19   8   3   50.09   17.60
 -18  -8   3   11.50   14.70
 -18   8   3   11.10   14.80
 -17  -8   3  142.19   21.00
 -17   8   3  132.09   20.90
 -16  -8   3   31.40   14.20
 -16   8   3    0.30   11.60
 -15  -8   3   -3.40   11.30
 -15   8   3  -10.30    9.70
 -14  -8   3   -0.50   10.60
 -14   8   3   11.20   11.10
 -13  -8   3  177.08   19.00
 -13   8   3  220.88   20.90
  13   8  -3  219.18   18.70
 -12  -8   3   58.09   12.40
 -12   8   3   44.60   11.30
  12   8  -3   48.40   10.90
 -11  -8   3   62.39   11.40
 -11   8   3   59.39   12.00
  11   8  -3   54.69   10.50
 -10  -8   3   10.70    7.50
  10   8  -3   17.40    7.70
 -10   8   3    0.40    7.40
  -9  -8   3  163.68   13.80
  -9   8   3  145.49   13.70
   9   8  -3  133.99   13.50
  -8  -8   3   11.30    6.30
   8   8  -3    4.40    6.80
  -8   8   3    4.00    6.10
  -7  -8   3  143.59   11.50
  -7  -8   3  136.39   12.00
  -7   8   3  126.39   11.30
   7   8  -3  142.69   13.90
  -6  -8   3  272.57   14.30
  -6  -8   3  256.97   13.80
   6   8  -3  235.28   14.90
  -6   8   3  281.87   13.80
  -5  -8   3   65.49    8.20
  -5  -8   3   76.39    8.60
  -5   8   3   81.19    8.20
  -5   8   3   62.19    5.80
   5   8  -3   61.39    9.60
  -4  -8   3   -3.90    4.80
  -4  -8   3    1.30    5.00
  -4   8   3    2.00    3.20
   4   8  -3    6.60    7.30
  -3  -8   3 1040.70   29.30
  -3  -8   3 1103.69   29.90
  -3   8   3 1036.50   26.70
   3   8  -3 1086.89   32.20
  -2  -8   3  859.71   24.70
   2   8  -3  794.82   26.10
  -2   8   3  843.52   22.00
  -1  -8   3    8.40    4.90
  -1  -8   3    0.80    5.30
  -1   8   3    4.80    3.20
   1   8  -3    3.00    5.70
   0  -8   3  259.37   13.80
   0  -8  -3  278.57   13.40
   0  -8   3  259.27   13.60
   0   8  -3  274.17   13.90
   0   8   3  291.67   11.10
   1  -8   3  309.77   14.80
  -1  -8  -3  294.77   14.10
  -1   8  -3  298.17   14.20
   1   8   3  307.87   12.20
  -2  -8  -3   94.49    9.70
   2  -8   3   89.69    9.10
   2   8   3   90.79    7.80
   2   8   3  104.29    9.40
   3  -8   3   -7.00    5.20
  -3  -8  -3   -4.30    5.60
   3   8   3    5.10    4.60
  -3   8  -3    2.20    6.00
   3   8   3   -2.60    6.30
  -4  -8  -3  117.39   10.80
   4   8   3  137.59   10.20
  -4   8  -3  147.79   11.70
   4   8   3  129.09   11.80
   5   8   3  333.47   16.80
   5   8   3  322.47   15.10
  -5   8  -3  308.57   16.40
  -6  -8  -3   69.19    8.30
   6   8   3   88.39    9.20
   6   8   3   68.79    9.80
  -6   8  -3   74.79   10.50
  -7  -8  -3  150.08   11.70
   7   8   3  136.89   11.50
  -7   8  -3  120.89   12.40
   7   8   3  127.49   12.10
  -8  -8  -3   -1.40    5.90
   8   8   3    2.80    5.20
  -8   8  -3    5.70    7.50
   8   8   3    2.70    5.60
  -9  -8  -3   32.40    8.30
   9   8   3   50.59    9.10
   9   8   3   46.20    9.00
  -9   8  -3   26.10    9.30
 -10  -8  -3    8.40    7.80
 -10   8  -3    3.30    9.30
  10   8   3    7.70    6.50
  10   8   3   -0.50    6.60
 -11  -8  -3  139.19   15.10
  11   8   3  150.38   15.10
  11   8   3  132.89   13.60
 -11   8  -3  124.19   16.30
 -12  -8  -3   93.09   14.00
  12   8   3   82.79   11.80
 -12   8  -3   94.59   15.40
 -13  -8  -3  100.69   15.50
 -13   8  -3   96.99   16.60
  13   8   3  118.89   14.20
 -14  -8  -3  -18.00    9.90
  14   8   3   24.10    8.80
 -14   8  -3   12.00   13.30
 -15  -8  -3  219.78   21.90
 -15   8  -3  205.38   22.80
 -16  -8  -3   13.30   13.90
 -16   8  -3  -18.40   12.70
 -17  -8  -3   -9.30   12.10
 -17   8  -3   12.90   14.80
 -18  -8  -3   22.20   15.40
 -18   8  -3   -8.70   14.50
 -19  -8  -3  142.69   23.30
 -19   8  -3  163.08   25.30
 -20  -8  -3   -6.10   16.00
 -20   8  -3    1.70   16.20
 -20  -9   3   -3.50   13.80
 -20   9   3   -5.90   14.00
 -19  -9   3   93.59   20.30
 -19   9   3   98.49   21.20
 -18  -9   3   36.90   16.20
 -18   9   3   16.00   15.20
 -17  -9   3    1.50   12.50
 -17   9   3   -9.60   11.50
 -16  -9   3   20.80   13.60
 -16   9   3   25.20   14.20
 -15  -9   3   24.40   12.90
 -15   9   3   20.80   12.40
 -14  -9   3  113.99   17.50
 -14   9   3   92.09   15.60
 -13  -9   3    5.50    8.90
  13   9  -3    2.60    8.30
 -13   9   3   -0.40    9.20
 -12  -9   3  188.28   17.90
  12   9  -3  213.18   18.30
 -12   9   3  232.48   20.70
 -11  -9   3   34.70    9.80
 -11   9   3    5.60    8.50
  11   9  -3   21.40    9.30
 -10  -9   3   -0.60    7.00
  10   9  -3   11.30    8.50
 -10   9   3   -9.30    6.80
  -9  -9   3   43.50    9.00
   9   9  -3   49.50   10.30
  -9   9   3   50.29    9.60
  -8  -9   3  532.95   21.90
  -8  -9   3  560.54   22.40
   8   9  -3  570.84   24.30
  -8   9   3  525.25   22.10
  -7  -9   3   37.90    7.20
  -7  -9   3   23.50    7.20
   7   9  -3   28.60    8.10
  -7   9   3   29.50    7.00
  -6  -9   3   23.90    6.60
  -6  -9   3   21.80    6.60
  -6   9   3   38.50    6.80
  -6   9   3   26.60    4.70
   6   9  -3   26.20    8.00
  -5  -9   3  198.28   12.80
  -5  -9   3  209.68   12.20
   5   9  -3  193.88   14.80
  -5   9   3  206.38   10.10
  -5   9   3  222.98   11.60
  -4  -9   3  585.94   20.20
  -4  -9   3  584.74   20.70
  -4   9   3  572.34   17.60
   4   9  -3  568.94   23.20
  -3  -9   3    2.60    5.00
  -3  -9   3    4.00    4.70
   3   9  -3    3.60    7.80
  -3   9   3    2.50    3.40
  -2  -9   3  123.99   10.00
  -2   9   3   99.39    7.20
   2   9  -3  131.19   12.30
  -1  -9   3  487.85   18.00
  -1   9   3  482.95   15.60
   1   9  -3  494.75   20.30
   0  -9  -3   41.10    8.70
   0  -9   3   43.40    6.30
   0   9  -3   31.20    7.70
   0   9   3   31.10    5.00
  -1  -9  -3  105.39   10.80
  -1   9  -3   84.09   10.30
  -1   9  -3   84.09    8.50
   1   9   3   85.49    7.20
  -2  -9  -3  184.88   13.30
   2   9   3  181.08   10.50
  -2   9  -3  166.78   10.70
   2   9   3  173.18   12.80
   3   9   3  225.38   12.10
   3   9   3  239.18   15.20
  -3   9  -3  247.28   13.40
  -4   9  -3   45.90    8.40
   4   9   3   57.79    7.40
   4   9   3   64.39   10.00
   5   9   3  101.69    9.60
  -5   9  -3  125.09   11.70
   5   9   3  139.69   12.50
  -6  -9  -3  366.26   17.60
  -6  -9  -3  363.96   15.30
   6   9   3  347.77   16.70
   6   9   3  347.97   17.40
  -6   9  -3  355.66   17.90
  -7  -9  -3  286.57   14.70
   7   9   3  273.17   16.10
  -7   9  -3  302.67   17.40
   7   9   3  271.17   15.20
  -8  -9  -3   42.30    8.40
   8   9   3   41.30    8.40
   8   9   3   34.60    8.60
  -8   9  -3   42.10    9.90
  -9  -9  -3  156.98   13.50
   9   9   3  145.09   13.00
   9   9   3  154.68   14.10
  -9   9  -3  144.09   15.40
 -10  -9  -3  279.77   17.50
  10   9   3  350.76   19.10
 -10   9  -3  281.17   19.10
  10   9   3  305.37   18.60
 -11  -9  -3   53.99   11.20
 -11   9  -3   60.29   13.00
  11   9   3   55.29   10.20
  11   9   3   63.29   11.10
 -12  -9  -3    1.10    9.60
 -12   9  -3   24.20   12.10
  12   9   3   28.70    9.20
 -13  -9  -3  120.69   16.10
  13   9   3   97.69   13.20
 -13   9  -3  110.99   17.00
 -14  -9  -3  184.18   19.80
  14   9   3  244.08   19.00
 -14   9  -3  190.48   21.80
 -15  -9  -3   14.40   12.20
 -15   9  -3    0.30   13.00
 -16  -9  -3   44.20   14.60
 -16   9  -3   27.70   13.70
 -17  -9  -3   58.79   16.80
 -17   9  -3   51.29   17.80
 -18  -9  -3   22.80   15.80
 -18   9  -3   15.00   15.80
 -19  -9  -3   23.50   16.70
 -19   9  -3    7.20   16.60
 -19 -10   3    2.50   15.50
 -19  10   3  -10.90   13.90
 -18 -10   3    6.90   14.10
 -18  10   3   24.20   15.80
 -17 -10   3   -6.40   13.00
 -17  10   3   14.30   13.50
 -16 -10   3   36.20   14.60
 -16  10   3   43.30   15.40
 -15 -10   3  -10.50   10.50
 -15  10   3    4.10   11.80
 -14 -10   3  144.09   18.00
 -14  10   3  137.99   18.20
 -13 -10   3   67.59   13.70
 -13  10   3   62.39   13.10
 -12 -10   3   90.19   13.30
  12  10  -3   55.69   11.90
 -12  10   3   80.09   13.80
 -11 -10   3    1.50    7.90
  11  10  -3    6.30    8.50
 -11  10   3  -12.10    7.20
 -10 -10   3  136.79   14.20
 -10  10   3  129.89   14.50
  10  10  -3  124.09   14.00
  -9 -10   3    3.40    6.60
  -9  10   3    5.10    7.30
   9  10  -3   -0.10    6.60
  -8 -10   3   38.00    8.50
  -8 -10   3   31.00    8.00
  -8  10   3   50.69    8.80
   8  10  -3   34.60    9.30
  -7 -10   3  127.89   11.60
  -7 -10   3   97.09   10.40
   7  10  -3  126.69   14.00
  -7  10   3  109.29   11.00
  -6 -10   3  339.27   16.20
  -6 -10   3  346.27   16.70
  -6  10   3  347.47   15.30
  -6  10   3  321.67   13.40
   6  10  -3  337.97   18.70
  -5 -10   3   71.79    8.60
  -5 -10   3   92.09    9.30
   5  10  -3   85.99   11.70
  -5  10   3   75.19    8.10
  -5  10   3   72.89    6.90
  -4 -10   3  274.37   13.20
  -4 -10   3  275.97   14.50
  -4  10   3  255.97   11.40
   4  10  -3  285.37   17.70
  -3 -10   3    5.10    4.90
  -3 -10   3   10.20    6.00
   3  10  -3    7.90    8.50
  -3  10   3    4.20    3.60
  -2 -10   3  873.61   27.50
  -2 -10   3  831.42   26.70
   2  10  -3  883.31   30.10
  -2  10   3  909.01   24.60
   2  10  -3  874.61   25.10
   2  10  -3  884.11   29.90
  -1 -10   3   11.80    5.70
  -1  10   3   17.40    4.60
   1  10  -3   16.10    6.00
   1  10  -3    3.00    8.00
   0 -10   3 1439.56   38.60
   0  10  -3 1423.16   41.00
   0  10   3 1478.35   37.10
   1 -10   3   19.10    5.70
  -1  10  -3   16.80    5.40
  -1  10  -3   24.50    6.60
   1  10   3   23.60    5.40
   2 -10   3  176.48   15.10
  -2  10  -3  146.79   11.00
   2  10   3  145.79   13.50
   2  10   3  166.38   10.50
  -3  10  -3   40.70    7.70
   3  10   3   22.30    5.90
   3  10   3   34.60    8.70
   4  10   3  633.34   22.00
  -4  10  -3  635.04   22.50
   4  10   3  644.04   24.00
  -5  10  -3   91.39   10.30
   5  10   3   82.99   10.80
   5  10   3   81.09    9.00
  -6 -10  -3   89.99    9.80
  -6 -10  -3   87.79    8.70
  -6  10  -3   86.69   10.60
   6  10   3   96.99   10.40
   6  10   3   96.09   11.50
  -7 -10  -3   44.20    8.00
   7  10   3   43.30    9.30
  -7  10  -3   47.40    9.30
   7  10   3   36.70    7.60
  -8 -10  -3  194.28   13.50
   8  10   3  180.38   13.80
   8  10   3  202.58   15.40
  -8  10  -3  176.48   15.00
  -9 -10  -3    5.30    6.90
  -9  10  -3    0.00    8.00
   9  10   3   12.90    7.90
   9  10   3   15.70    7.00
 -10 -10  -3   38.60    9.70
  10  10   3   26.30    8.20
  10  10   3   24.40    9.10
 -10  10  -3   37.00   11.30
 -11 -10  -3   50.49   10.70
  11  10   3   40.50   10.50
 -11  10  -3   34.40   12.70
  11  10   3   43.20   10.00
 -12 -10  -3  491.15   26.00
 -12  10  -3  493.85   28.00
  12  10   3  507.75   24.80
 -13 -10  -3   46.50   12.30
 -13  10  -3   33.70   11.90
  13  10   3   49.30   11.10
 -14 -10  -3   53.99   13.20
 -14  10  -3   63.19   15.80
  14  10   3   73.89   17.90
 -15 -10  -3   44.00   13.60
 -15  10  -3   50.49   16.50
 -16 -10  -3    1.90   12.10
 -16  10  -3   15.40   14.10
 -17 -10  -3   -9.00   12.60
 -17  10  -3   -8.60   13.40
 -18 -10  -3   59.09   17.80
 -18  10  -3   69.69   18.70
 -19 -10  -3  -28.00   13.30
 -19  10  -3  -11.00   14.80
 -19 -11   3    9.00   14.90
 -19  11   3  -16.00   14.10
 -18 -11   3   91.69   19.60
 -18  11   3   82.49   19.10
 -17 -11   3   10.20   13.60
 -17  11   3    7.10   12.90
 -16 -11   3   85.89   17.30
 -16  11   3   96.89   17.80
 -15 -11   3  -11.20    9.90
 -15  11   3   -0.20   10.90
 -14 -11   3   95.39   15.90
 -14  11   3   93.69   15.90
 -13 -11   3   20.00   11.10
 -13  11   3   29.00   11.20
 -12 -11   3  349.87   22.10
  12  11  -3  399.06   23.90
 -12  11   3  353.96   22.90
 -11 -11   3    4.20    8.60
 -11  11   3   -6.50    7.70
  11  11  -3  -10.90    7.10
 -10 -11   3   57.79   10.40
  10  11  -3   71.29   12.60
 -10  11   3   52.09   10.80
  -9 -11   3  139.99   13.80
  -9 -11   3  135.79   13.30
   9  11  -3  173.88   17.60
  -9  11   3  150.88   14.20
  -8 -11   3  266.27   16.50
  -8 -11   3  281.87   16.40
   8  11  -3  269.07   18.70
  -8  11   3  259.87   15.40
  -7 -11   3   -1.50    5.60
  -7 -11   3    1.80    6.00
  -7  11   3    1.40    4.00
   7  11  -3    1.70    6.40
   7  11  -3   -4.00    7.00
  -7  11   3    2.30    5.30
  -6 -11   3  245.78   14.90
  -6 -11   3  237.68   14.00
  -6  11   3  226.58   12.70
  -6  11   3  240.78   11.80
   6  11  -3  250.37   16.50
   6  11  -3  247.28   14.60
  -5 -11   3   10.30    5.60
  -5 -11   3   30.70    7.10
   5  11  -3   25.40    6.70
  -5  11   3   11.70    5.20
  -5  11   3    9.40    4.30
   5  11  -3    5.40    7.60
  -4 -11   3  476.35   17.90
  -4 -11   3  434.56   19.00
   4  11  -3  498.05   19.50
   4  11  -3  461.65   21.40
  -4  11   3  502.35   16.80
  -3 -11   3  106.99    9.20
  -3 -11   3  121.89   11.10
   3  11  -3  115.39   10.50
  -3  11   3   95.89    8.10
   3  11  -3  127.89   13.80
  -2 -11   3  119.59    9.50
  -2 -11   3  120.59   10.90
   2  11  -3  124.09   10.50
   2  11  -3  124.09    8.70
  -2  11   3  129.19    8.80
   2  11  -3  121.09   12.40
  -1 -11   3   25.30    6.80
  -1 -11   3   21.60    6.90
   1  11  -3   30.20    6.70
   1  11  -3   17.90    8.80
  -1  11   3   27.80    5.10
   1  11  -3   16.50    5.40
   0 -11   3  401.96   17.40
   0 -11   3  395.46   16.90
   0  11   3  413.26   15.50
   0  11  -3  414.16   15.40
   0  11  -3  397.56   19.60
   1 -11   3    1.50    5.20
  -1  11  -3    0.80    4.60
  -1  11  -3   -5.30    4.60
   1  11   3    4.50    4.60
   2 -11   3  134.39   11.00
   2  11   3  146.99   13.00
  -2  11  -3  123.39   10.50
  -2  11  -3  138.19   10.80
   2  11   3  150.48   10.60
   3 -11   3   86.99   10.50
   3  11   3   76.09    8.80
  -3  11  -3   78.59    9.20
   3  11   3  107.09   12.00
   4  11   3  122.29   10.50
   4  11   3  141.79   13.50
  -4  11  -3  105.59   10.40
  -5  11  -3   47.40    8.50
   5  11   3   43.30    9.70
   5  11   3   39.70    7.30
  -6 -11  -3  470.15   20.30
  -6 -11  -3  460.95   16.80
   6  11   3  435.66   21.50
   6  11   3  463.35   19.80
  -6  11  -3  457.85   20.20
  -7 -11  -3    0.10    5.00
  -7 -11  -3   -3.80    6.30
   7  11   3    0.90    5.70
   7  11   3   -2.90    7.20
  -7  11  -3    0.20    7.00
  -8 -11  -3   -0.50    5.80
   8  11   3   -0.60    7.30
  -8  11  -3   11.00    7.90
   8  11   3   13.50    6.80
  -9 -11  -3   16.00    8.00
  -9  11  -3   10.60    9.00
   9  11   3   26.00    8.50
   9  11   3   29.80    9.80
 -10 -11  -3  215.08   15.50
  10  11   3  218.78   17.10
  10  11   3  223.38   17.10
 -10  11  -3  242.28   19.60
 -11 -11  -3   47.20   10.80
  11  11   3   36.50   10.60
  11  11   3   54.39   11.70
 -11  11  -3   53.49   13.80
 -12 -11  -3   86.89   13.20
  12  11   3   94.89   13.60
 -12  11  -3  110.49   16.60
 -13 -11  -3   18.30   11.00
 -13  11  -3   23.30   12.30
  13  11   3   20.50    9.10
 -14 -11  -3  195.58   19.70
 -14  11  -3  182.28   21.90
 -15 -11  -3   -4.90   11.50
 -15  11  -3  -12.00   12.40
 -16 -11  -3  133.39   19.20
 -16  11  -3  170.98   22.80
 -17 -11  -3   -1.30   14.20
 -17  11  -3    9.00   14.70
 -18 -11  -3   15.30   15.80
 -18  11  -3   15.50   15.30
 -19 -11  -3    3.10   15.30
 -19  11  -3  -13.60   13.60
 -19 -12   3   23.10   15.50
 -19  12   3   26.20   16.60
 -18 -12   3   29.90   15.60
 -18  12   3   47.50   17.30
 -17 -12   3   35.90   15.10
 -17  12   3   36.30   15.30
 -16 -12   3   68.59   15.60
 -16  12   3   62.79   16.50
 -15 -12   3   -5.90   10.20
 -15  12   3   25.40   12.60
 -14 -12   3   60.59   13.40
 -14  12   3   65.99   14.90
 -13 -12   3   49.00   12.30
 -13  12   3   39.70   12.50
 -12 -12   3  121.99   15.20
 -12  12   3  130.19   16.50
 -11 -12   3   22.70    9.80
 -11  12   3   15.40    9.90
  11  12  -3   48.30   11.80
 -10 -12   3  186.88   16.30
 -10  12   3  241.68   17.90
  10  12  -3  210.58   19.10
  -9 -12   3  149.49   14.50
  -9 -12   3  130.29   13.00
   9  12  -3  134.89   16.20
  -9  12   3  115.99   13.10
  -8 -12   3   12.90    7.20
  -8 -12   3    3.20    6.90
  -8  12   3   24.00    7.90
   8  12  -3    2.10    8.20
  -8  12   3   20.10    5.70
  -7 -12   3   13.60    6.70
  -7 -12   3   17.80    7.40
  -7  12   3   20.50    5.50
  -7  12   3   23.30    6.50
   7  12  -3   29.70   10.10
  -6 -12   3  150.58   13.40
  -6 -12   3  173.28   12.50
   6  12  -3  153.68   15.60
   6  12  -3  135.59   12.30
  -6  12   3  144.59   10.00
  -6  12   3  145.89   10.60
  -5 -12   3   12.70    5.80
  -5 -12   3   11.40    6.60
  -5  12   3    9.90    4.40
   5  12  -3    6.50    7.10
   5  12  -3   10.40    6.10
  -5  12   3    9.70    4.80
  -4 -12   3  127.99   11.60
  -4 -12   3   85.29    8.70
  -4  12   3   98.39    8.50
   4  12  -3  114.69   11.40
   4  12  -3   76.29   11.60
  -3 -12   3    7.10    5.50
  -3 -12   3   14.70    5.30
  -3  12   3    4.50    4.00
   3  12  -3   16.40    8.50
   3  12  -3    4.30    4.60
  -2 -12   3  577.24   19.00
  -2 -12   3  548.85   20.80
   2  12  -3  552.14   18.30
   2  12  -3  563.14   21.50
   2  12  -3  539.85   24.10
  -2  12   3  561.44   19.10
  -1 -12   3   12.60    5.70
  -1 -12   3   12.60    5.30
  -1  12   3   14.80    4.70
   1  12  -3   11.50    5.60
   1  12  -3    5.90    8.00
   1  12  -3   13.00    5.00
   0 -12   3   76.69    7.80
   0 -12   3   76.99    8.80
   0  12   3   69.59    7.70
   0  12  -3   67.89    8.40
   0  12  -3   88.39   11.90
   0  12  -3   77.59    7.70
   1 -12   3  129.49   10.90
  -1  12  -3  142.19   10.00
  -1  12  -3  141.39   11.30
   1  12   3  146.39   10.50
   2 -12   3   41.20    7.00
  -2  12  -3   45.40    7.30
   2  12   3   47.50    7.20
  -2  12  -3   36.20    7.20
   3 -12   3   69.09    8.90
  -3  12  -3   68.39    8.90
   3  12   3   89.89   11.50
  -3  12  -3   65.49    8.50
   3  12   3   69.59    8.60
   4 -12   3  210.68   13.30
   4  12   3  205.18   12.80
   4  12   3  187.98   15.10
  -4  12  -3  214.28   13.60
   5 -12   3   21.60    6.60
  -5  12  -3   21.70    7.60
   5  12   3   28.50    6.80
   5  12   3   28.10    9.20
  -6 -12  -3   13.60    5.20
  -6 -12  -3   15.10    6.90
   6  12   3   20.60    6.90
   6  12   3   10.10    8.20
  -6  12  -3   19.80    7.90
  -7 -12  -3   -0.80    5.20
  -7 -12  -3    0.40    8.90
   7  12   3   -3.70    8.40
  -7  12  -3   -1.50    7.30
   7  12   3    0.20    5.80
  -8 -12  -3  224.28   14.10
   8  12   3  223.88   17.40
   8  12   3  234.08   16.10
  -8  12  -3  212.78   17.60
  -9 -12  -3   43.30    8.80
  -9  12  -3   42.90   10.80
   9  12   3   50.09   10.20
   9  12   3   56.79   11.90
 -10 -12  -3   35.60    9.20
 -10  12  -3   25.40   11.00
  10  12   3   28.40    9.00
  10  12   3   42.00   10.90
 -11 -12  -3  225.58   17.70
  11  12   3  220.78   18.40
  11  12   3  182.28   17.90
 -11  12  -3  236.78   22.00
 -12 -12  -3  177.18   17.60
  12  12   3  217.28   18.60
 -12  12  -3  147.79   18.30
 -13 -12  -3   71.99   14.10
 -13  12  -3   72.69   15.30
  13  12   3   87.09   14.60
 -14 -12  -3   64.49   14.20
 -14  12  -3   68.99   16.80
 -15 -12  -3   -4.90   11.70
 -15  12  -3   18.90   14.10
 -16 -12  -3   24.90   13.70
 -16  12  -3   34.30   15.60
 -17 -12  -3  -10.70   13.00
 -17  12  -3  -14.90   13.20
 -18 -12  -3   90.79   19.10
 -18  12  -3   63.29   19.40
 -19 -12  -3   25.00   16.80
 -19  12  -3   50.39   19.30
 -18 -13   3   28.30   15.40
 -18  13   3  -15.70   13.10
 -17 -13   3   12.70   13.70
 -17  13   3  -10.50   12.00
 -16 -13   3   21.90   13.40
 -16  13   3   21.50   13.60
 -15 -13   3   98.79   17.20
 -15  13   3   85.59   16.40
 -14 -13   3    0.80   11.00
 -14  13   3   -4.80   10.80
 -13 -13   3    9.90   10.70
 -13  13   3   18.60   10.80
 -12 -13   3   41.30   11.90
 -12  13   3   65.09   13.30
 -11 -13   3   99.29   13.80
  11  13  -3  134.19   17.40
 -11  13   3  121.19   15.10
 -10 -13   3   32.90    9.40
 -10 -13   3   29.60    9.60
 -10  13   3   12.10    8.90
  10  13  -3   19.60    9.70
  -9 -13   3   82.29   11.80
  -9 -13   3  106.69   12.80
  -9  13   3   73.59   11.70
  -9  13   3   95.69    9.70
   9  13  -3  123.69   16.40
  -8 -13   3  393.06   19.10
  -8 -13   3  409.16   21.20
  -8  13   3  373.26   16.80
  -8  13   3  355.56   18.50
   8  13  -3  414.26   23.60
  -7 -13   3  130.49   12.20
  -7 -13   3  132.09   13.30
  -7  13   3  117.19   10.20
  -7  13   3  128.59   11.60
   7  13  -3  146.89   16.60
  -6 -13   3    8.00    6.20
  -6 -13   3    3.10    6.60
  -6  13   3   -7.40    6.10
  -6  13   3    4.90    4.40
   6  13  -3    1.60    7.80
   6  13  -3   -2.50    5.70
  -5 -13   3  446.26   18.10
  -5 -13   3  420.36   19.90
   5  13  -3  405.26   22.50
   5  13  -3  492.25   20.80
  -5  13   3  467.15   17.40
  -4 -13   3  296.47   14.10
  -4 -13   3  265.77   15.90
   4  13  -3  264.37   15.70
  -4  13   3  270.27   13.20
   4  13  -3  289.37   18.90
  -3 -13   3  316.47   14.20
  -3 -13   3  308.47   16.50
   3  13  -3  316.37   13.30
  -3  13   3  302.77   13.90
   3  13  -3  319.57   16.30
   3  13  -3  309.27   19.30
  -2 -13   3   68.89    7.70
  -2 -13   3   80.39    9.70
   2  13  -3   74.89    7.50
   2  13  -3   80.79    9.40
   2  13  -3   81.29   11.90
  -2  13   3   65.89    7.50
  -1 -13   3  683.23   24.80
  -1 -13   3  707.73   22.10
  -1  13   3  651.83   22.50
   1  13  -3  714.83   21.80
   1  13  -3  734.43   28.20
   1  13  -3  726.73   25.10
   0 -13   3  191.18   13.00
   0  13  -3  194.78   15.60
   0  13  -3  215.28   13.60
   0  13   3  224.48   12.20
   0  13  -3  194.68   10.60
   1 -13   3   18.20    6.50
  -1  13  -3    7.30    5.50
  -1  13  -3   18.60    5.40
   1  13   3   18.70    5.60
   2 -13   3   88.39    9.40
   2  13   3   90.89    9.00
  -2  13  -3   96.09   10.60
  -2  13  -3   97.49    9.20
   3 -13   3  385.66   18.00
  -3  13  -3  409.36   16.70
   3  13   3  384.26   19.80
  -3  13  -3  379.16   17.90
   3  13   3  412.36   17.90
   4 -13   3   74.99    9.40
  -4  13  -3   70.79    8.90
   4  13   3   59.39   10.50
   4  13   3   64.29    8.60
  -5  13  -3   -1.40    6.60
   5  13   3   -3.90    7.80
   5  13   3    6.20    5.80
   6  13   3  159.08   13.20
   6  13   3  148.39   15.40
  -6  13  -3  135.09   12.80
  -7 -13  -3   49.90   11.60
  -7  13  -3   48.30   10.10
   7  13   3   48.30    8.70
   7  13   3   49.60   11.30
  -8 -13  -3    1.70    6.20
  -8  13  -3    3.30    8.30
   8  13   3    3.10    6.70
   8  13   3    3.10    9.70
  -9 -13  -3  117.29   12.10
   9  13   3  131.29   15.90
   9  13   3  100.59   12.80
  -9  13  -3  132.49   14.90
 -10 -13  -3   63.79   11.10
  10  13   3   85.69   12.60
 -10  13  -3   82.69   14.10
  10  13   3   72.39   13.80
 -11 -13  -3   72.59   12.30
 -11  13  -3   60.39   14.00
  11  13   3   78.19   12.90
  11  13   3   73.69   13.70
 -12 -13  -3   15.80   10.20
  12  13   3   21.80   11.10
 -12  13  -3   14.80   11.80
 -13 -13  -3  207.58   19.80
  13  13   3  231.68   20.20
 -13  13  -3  230.78   22.40
 -14 -13  -3   33.70   13.10
 -14  13  -3   -6.90   11.50
 -15 -13  -3   24.60   13.30
 -15  13  -3   -0.20   13.40
 -16 -13  -3   27.70   13.50
 -16  13  -3    8.50   13.50
 -17 -13  -3   87.09   19.30
 -17  13  -3  113.99   20.70
 -18  13  -3   -3.30   15.10
 -18 -14   3    7.50   15.60
 -18  14   3    3.20   14.70
 -17 -14   3  166.58   22.90
 -17  14   3  155.18   22.70
 -16 -14   3   19.60   13.60
 -16  14   3   -6.10   12.60
 -15 -14   3   11.80   13.10
 -15  14   3   -8.20   10.90
 -14 -14   3    3.60   11.40
 -14  14   3   10.50   11.40
 -13 -14   3   72.09   14.20
 -13  14   3   71.39   14.10
 -12 -14   3   86.39   13.60
 -12  14   3   88.79   14.80
 -11 -14   3   15.40    9.50
 -11  14   3    8.60    6.60
 -11  14   3   27.50   10.90
 -10 -14   3   -4.40    8.30
 -10 -14   3    7.50    8.10
 -10  14   3   -4.60    9.90
  10  14  -3    2.80   10.00
 -10  14   3   -4.20    5.20
  -9 -14   3  128.49   14.20
  -9 -14   3  139.99   13.90
  -9  14   3  140.89   11.90
   9  14  -3   98.39   14.30
  -8 -14   3   63.19   10.10
  -8 -14   3   68.69   11.20
   8  14  -3   77.29   13.70
  -8  14   3   47.10    7.70
  -7 -14   3  504.35   23.50
  -7 -14   3  500.95   21.40
   7  14  -3  486.85   25.30
  -7  14   3  498.55   19.40
  -6 -14   3   19.10    6.90
  -6 -14   3   24.90    7.90
  -6  14   3   21.70    6.00
   6  14  -3   31.40   11.00
   6  14  -3   18.90    7.20
  -5 -14   3   86.69   11.30
  -5 -14   3   84.49    9.40
   5  14  -3   65.59   11.70
   5  14  -3  103.99   11.90
  -5  14   3   81.79    8.50
  -4 -14   3    4.50    5.00
  -4 -14   3    1.70    5.90
   4  14  -3    0.50    8.10
   4  14  -3   10.60    6.20
  -4  14   3    1.80    4.50
  -3 -14   3  516.85   22.20
  -3 -14   3  548.05   19.20
   3  14  -3  561.14   25.70
   3  14  -3  577.44   22.70
  -3  14   3  546.15   19.90
   3  14  -3  528.15   18.60
  -2 -14   3   21.00    7.00
  -2 -14   3   25.20    5.90
   2  14  -3   17.80    9.00
  -2  14   3   15.30    5.40
   2  14  -3   22.50    5.20
   2  14  -3   20.50    6.60
  -1 -14   3  195.48   13.10
  -1 -14   3  206.88   11.50
   1  14  -3  191.98   16.20
  -1  14   3  172.78   11.60
   1  14  -3  203.78   10.80
   1  14  -3  218.78   13.70
   0 -14   3   35.80    7.30
   0  14  -3   20.90    5.40
   0  14  -3   26.40    8.30
   0  14   3   23.60    5.80
   1 -14   3  574.04   22.20
  -1  14  -3  573.64   22.50
  -1  14  -3  548.75   19.10
   1  14   3  550.54   21.00
   2 -14   3   41.10    8.00
   2  14   3   48.50    7.50
  -2  14  -3   41.40    7.00
  -2  14  -3   46.30    8.00
   3 -14   3   83.09    9.90
   3  14   3  106.89   13.10
  -3  14  -3   91.09   10.20
   3  14   3   89.89    9.80
  -3  14  -3   87.69    9.30
  -4  14  -3   44.40    8.10
   4  14   3   45.60   10.60
  -4  14  -3   45.20    8.40
   4  14   3   48.50    8.10
   5  14   3  290.97   16.60
  -5  14  -3  283.17   16.40
   5  14   3  320.27   19.70
   6  14   3    5.80    6.00
   6  14   3  -13.90    8.60
  -6  14  -3   11.40    7.50
   7  14   3   86.79   11.20
  -7  14  -3   61.49   11.10
   7  14   3   52.59   12.70
  -8  14  -3   26.70    9.70
   8  14   3   39.10    9.70
   8  14   3   36.00   12.20
   9  14   3  116.69   16.30
   9  14   3  109.99   13.50
  -9  14  -3   97.19   14.00
  10  14   3    5.90    7.90
 -10  14  -3   14.40   10.90
  10  14   3    3.20   10.60
  11  14   3  346.57   23.90
 -11  14  -3  406.76   25.10
  11  14   3  403.86   24.50
  12  14   3   29.30   11.90
 -12  14  -3    7.90   11.70
 -13  14  -3   -8.60   11.10
 -14  14  -3   13.60   13.50
 -15  14  -3   82.99   17.90
 -16  14  -3  -16.00   12.10
 -17  14  -3   12.90   15.30
 -18  14  -3    1.90   15.00
 -18 -15   3   25.80   16.20
 -17 -15   3   12.90   14.10
 -16 -15   3   17.40   14.00
 -15 -15   3  197.78   21.30
 -14 -15   3   15.00   12.00
 -13 -15   3   39.00   12.20
 -13  15   3   28.50    8.30
 -12 -15   3    8.40    9.60
 -12  15   3   22.50    7.30
 -11 -15   3   79.59   13.40
 -11  15   3   48.00    8.70
 -10 -15   3    0.90    8.10
 -10 -15   3  -12.10    7.90
 -10  15   3    3.60    6.00
  -9 -15   3  401.06   21.20
  -9 -15   3  389.36   22.90
   9  15  -3  395.46   25.70
  -9  15   3  372.86   18.10
  -8 -15   3   14.90    8.50
  -8 -15   3   13.00    8.00
   8  15  -3   35.00   12.60
  -8  15   3   13.90    5.90
  -7 -15   3  352.66   20.20
  -7 -15   3  325.57   17.10
   7  15  -3  284.67   22.20
  -7  15   3  288.57   15.40
  -6 -15   3   85.39   12.00
  -6 -15   3   88.79   10.30
  -6  15   3  137.99   11.20
   6  15  -3   70.79   14.10
  -5 -15   3  277.07   17.80
  -5 -15   3  298.87   15.10
  -5  15   3  301.77   15.20
   5  15  -3  309.77   21.60
   5  15  -3  309.17   18.00
  -4 -15   3   81.19   11.30
  -4 -15   3   89.69    9.10
   4  15  -3   95.89    8.80
  -4  15   3   87.99    9.30
   4  15  -3   76.99   12.90
   4  15  -3  125.99   12.90
  -3 -15   3  337.27   15.00
  -3 -15   3  310.17   17.70
   3  15  -3  298.07   20.70
  -3  15   3  339.57   15.70
   3  15  -3  330.27   14.20
   3  15  -3  322.37   17.40
  -2 -15   3   28.50    7.80
  -2  15   3    3.30    5.00
   2  15  -3   26.20    8.80
  -1 -15   3  490.95   21.50
  -1 -15   3  496.75   17.80
  -1  15   3  492.65   19.60
   1  15  -3  465.05   21.10
   1  15  -3  513.55   24.30
   1  15  -3  484.25   17.30
   0 -15   3   -2.90    5.20
   0  15  -3   11.50    4.80
   0  15   3   49.90    7.40
   0  15  -3    9.40    5.70
   1 -15   3   65.79    9.70
  -1  15  -3   68.69    9.70
  -1  15  -3   64.49    7.60
   1  15   3   58.89    8.40
   2 -15   3  139.39   12.80
  -2  15  -3  137.09   13.00
   2  15   3  106.79   10.70
  -2  15  -3  115.39   10.10
   3  15   3  177.48   16.40
   3  15   3  150.88   12.80
  -3  15  -3  146.49   11.50
  -3  15  -3  157.58   13.10
   4  15   3    0.40    7.90
  -4  15  -3   12.00    6.30
   4  15   3   -1.70    5.40
  -4  15  -3    3.10    6.30
  -5  15  -3   19.40    7.90
  -5  15  -3    8.80    6.30
   5  15   3   -3.60    8.30
   5  15   3    3.40    5.80
   6  15   3  105.59   12.10
   6  15   3  108.59   15.50
  -6  15  -3  107.89   12.10
  -7  15  -3   92.89   12.90
   7  15   3  121.59   16.60
   7  15   3  105.39   12.50
   8  15   3   16.90    8.60
   8  15   3    0.60   10.80
  -8  15  -3   -2.10    8.10
   9  15   3  242.98   18.80
  -9  15  -3  286.17   20.30
   9  15   3  257.27   22.80
  10  15   3   -9.30   10.60
  10  15   3   10.80    8.10
 -10  15  -3   -7.40    9.90
  11  15   3   31.30   12.70
  11  15   3   18.60   12.00
 -11  15  -3   39.80   12.70
  12  15   3   38.30   15.80
 -12  15  -3   58.09   14.50
 -13  15  -3  166.88   20.30
 -14  15  -3   20.30   14.30
 -15  15  -3    5.60   14.00
 -16  15  -3   25.40   14.60
 -17  15  -3  101.19   20.50
 -16 -16   3   23.10   17.20
 -15 -16   3   24.10   13.70
 -15  16   3    0.10    7.40
 -14 -16   3   38.50   13.20
 -14  16   3   46.90    9.50
 -13 -16   3   25.60   12.10
 -13  16   3   14.00    7.90
 -12 -16   3    8.10   10.30
 -12  16   3   19.00    7.80
 -11 -16   3   56.49   13.60
 -11 -16   3   44.20   11.40
 -11  16   3   48.50    9.10
 -10 -16   3   83.29   13.50
 -10 -16   3   52.59   11.70
 -10  16   3   59.89    9.20
  -9 -16   3   43.00   10.00
  -9 -16   3   41.80   11.20
  -9  16   3   13.10    6.90
  -8 -16   3   -2.10    7.30
  -8 -16   3   -6.90    7.90
  -8  16   3   21.40    6.70
   8  16  -3   -7.40   10.60
  -7 -16   3  169.48   16.70
  -7 -16   3  148.29   13.10
   7  16  -3  129.39   17.70
  -7  16   3  163.08   12.90
  -6 -16   3  287.27   16.30
  -6 -16   3  317.07   19.90
  -6  16   3  377.86   17.20
   6  16  -3  310.77   23.60
  -5 -16   3   30.60    7.20
  -5 -16   3   36.60    8.80
   5  16  -3   25.50    8.70
   5  16  -3   44.70   13.10
  -5  16   3   32.90    7.00
  -4 -16   3    5.30    7.70
  -4 -16   3    3.20    5.60
   4  16  -3    3.20    9.90
   4  16  -3   11.50    7.00
  -4  16   3    7.90    5.40
  -3 -16   3  108.29   10.10
  -3 -16   3  130.39   13.30
  -3  16   3  126.89   11.50
   3  16  -3  113.49   12.90
   3  16  -3  141.19   17.40
  -2 -16   3  172.78   14.50
  -2 -16   3  138.49   11.00
   2  16  -3  150.78   13.60
   2  16  -3  191.78   19.00
  -2  16   3  182.98   12.50
  -1 -16   3   -0.80    6.40
   1  16  -3    2.90    5.40
  -1  16   3    4.90    5.20
   1  16  -3    7.50    8.40
   0 -16   3   56.59    9.40
   0  16  -3   45.50    8.20
   0  16   3   45.20    8.00
   1 -16   3  136.89   15.00
  -1  16  -3  123.19   12.40
   1  16   3  157.38   12.50
   2  16   3   74.59    9.70
  -2  16  -3   67.39   10.10
   3  16   3   -1.00    5.60
  -3  16  -3    1.60    5.90
  -4  16  -3   67.99   11.30
   4  16   3   60.89    9.70
  -4  16  -3   60.19   10.20
   4  16   3   56.39   11.80
  -5  16  -3  105.99   12.30
   5  16   3   90.59   14.40
  -5  16  -3   89.29   11.10
   5  16   3   87.89   11.30
  -6  16  -3    2.70    7.80
  -6  16  -3    9.40    7.20
   6  16   3    5.10   10.60
   6  16   3    1.80    7.10
  -7  16  -3   25.60    9.60
   7  16   3   63.39   14.40
   7  16   3   41.70    9.70
   8  16   3   94.79   13.00
  -8  16  -3  120.19   14.30
   8  16   3  104.39   16.80
  -9  16  -3   -5.80    9.30
   9  16   3   20.20   12.50
   9  16   3    0.20    8.30
  10  16   3   16.80   13.30
 -10  16  -3    8.20   10.80
  10  16   3   -0.50    8.90
  11  16   3   63.29   15.90
 -11  16  -3   68.79   14.50
 -12  16  -3    8.60   12.00
 -13  16  -3   -8.60   11.20
 -14  16  -3   24.40   14.40
 -15  16  -3   68.59   17.90
 -16  16  -3    5.90   14.40
 -17  16  -3  -12.60   14.40
 -17  17   3   -2.80    8.10
 -16  17   3   81.19   12.50
 -15  17   3   49.99   10.50
 -14  17   3  104.29   12.50
 -13  17   3   -2.40    6.90
 -12  17   3   55.59   10.00
 -11 -17   3   -0.90   11.00
 -11  17   3    1.50    6.80
 -10 -17   3  -16.10    9.20
 -10  17   3   -4.90    6.20
  -9 -17   3   29.90   10.80
  -9  17   3   14.00    6.90
  -8 -17   3  445.66   25.40
  -8  17   3  479.75   21.20
  -7 -17   3   37.80   10.60
  -7  17   3   11.70    6.50
   7  17  -3   20.30   11.80
  -6 -17   3   48.80   10.90
  -6  17   3   60.09    9.00
   6  17  -3   57.09   14.00
  -5 -17   3   85.99   12.60
   5  17  -3   70.39   14.20
  -5  17   3   67.09    9.40
   5  17  -3   82.89   11.70
  -4 -17   3  442.36   22.50
   4  17  -3  432.56   26.40
  -4  17   3  443.66   19.60
   4  17  -3  418.56   21.90
  -3 -17   3    5.80    7.00
   3  17  -3   13.30   10.80
   3  17  -3   12.50    7.00
  -3  17   3    5.10    5.60
  -2 -17   3    4.80    7.10
   2  17  -3    5.90    6.30
   2  17  -3    3.80    8.90
  -2  17   3   -1.30    5.20
  -1 -17   3   36.30    8.80
   1  17  -3   45.60    9.30
  -1  17   3   39.00    8.00
   1  17  -3   42.90   10.90
   0  17   3  103.39   11.00
   0  17  -3   73.69   10.20
  -1  17  -3   14.10    7.10
   1  17   3   10.20    6.40
  -2  17  -3  114.89   12.70
   2  17   3  109.49   11.50
  -3  17  -3    7.50    7.10
   3  17   3   18.40    7.30
   4  17   3   89.89   11.70
  -4  17  -3   91.09   11.80
   4  17   3  113.59   14.90
  -5  17  -3   30.00    8.40
   5  17   3   38.60   11.70
   5  17   3   30.20    8.80
   6  17   3  279.67   18.70
  -6  17  -3  279.17   18.20
   6  17   3  299.17   22.40
   7  17   3   34.00    9.80
  -7  17  -3   31.30    9.30
   7  17   3   25.30   13.00
   8  17   3   12.60    8.90
   8  17   3  -19.80   10.80
   9  17   3   28.00   10.60
   9  17   3   33.60   14.20
  -9  17  -3   27.00   17.90
  10  17   3   89.69   17.20
 -10  17  -3   60.89   14.70
  10  17   3  100.89   14.60
 -11  17  -3   39.10   13.80
 -12  17  -3   18.40   12.70
 -13  17  -3   31.30   14.30
 -14  17  -3   45.50   16.20
 -15  17  -3   -3.60   13.50
 -16  17  -3   37.20   16.20
 -17  17  -3   34.90   17.50
 -16  18   3   55.89   11.40
 -15  18   3    4.30    8.30
 -14  18   3   89.79   12.70
 -13  18   3   -0.90    7.30
 -12  18   3   79.49   11.40
 -11 -18   3    9.10   11.30
 -11  18   3   18.60    8.20
 -10 -18   3  141.79   17.90
 -10  18   3  140.79   13.30
  -9 -18   3   89.89   14.90
  -9  18   3   91.89   11.50
  -8 -18   3   36.80   11.60
  -8  18   3   26.30    7.90
  -7 -18   3   44.70   11.80
  -7  18   3   78.29   10.00
  -6 -18   3  719.13   31.10
   6  18  -3  723.83   35.30
  -6  18   3  771.72   27.60
  -5 -18   3  143.39   15.90
   5  18  -3   92.49   16.00
  -5  18   3  103.89   11.30
  -4 -18   3   80.59   12.20
   4  18  -3   85.09   15.70
   4  18  -3   72.29   11.30
  -4  18   3   67.69    9.60
  -3 -18   3   46.20   12.40
  -3  18   3   27.70    7.50
   3  18  -3   22.10   11.00
   3  18  -3   46.10   10.70
   2  18  -3  213.98   16.50
  -2  18   3  215.78   14.70
   2  18  -3  223.68   20.30
   1  18  -3   21.40   10.20
   1  18  -3    1.90    6.60
  -1  18   3   22.50    7.40
   0  18   3  153.48   13.40
   0  18  -3  158.78   14.90
  -1  18  -3   15.20    7.40
   1  18   3   11.90    6.90
  -2  18  -3   76.29   11.20
   2  18   3   77.99   10.80
  -3  18  -3    1.80    6.80
   3  18   3    0.70    6.40
   4  18   3  186.98   15.90
  -4  18  -3  189.08   15.80
   5  18   3   -1.20    6.80
   5  18   3    7.70   10.20
  -5  18  -3    1.70    6.90
   6  18   3   37.60   10.10
   6  18   3   22.70   12.40
  -6  18  -3   21.20    8.90
   7  18   3   -5.20    7.30
   7  18   3   -3.10   10.20
  -7  18  -3   -3.90    6.90
   8  18   3  191.58   21.70
  -8  18  -3  199.58   17.20
   8  18   3  209.18   18.90
   9  18   3   -2.40   16.20
   9  18   3    1.80    9.50
  10  18   3   -7.40    9.20
 -16  19   3   67.29   12.10
 -15  19   3   32.30    9.70
 -14  19   3   74.99   12.20
 -13  19   3   -6.00    7.30
 -12  19   3   69.29   11.30
 -11 -19   3   94.39   16.70
 -11  19   3   95.39   12.20
 -10 -19   3   -7.60   11.00
 -10  19   3   12.50    7.90
  -9 -19   3   28.00   12.80
  -9  19   3   13.70    7.50
  -8 -19   3  168.68   18.60
  -8  19   3  180.78   14.90
  -7 -19   3  110.59   22.00
  -7  19   3  178.58   15.20
  -6  19   3    7.90    6.80
   5  19  -3    5.40   15.00
  -5  19   3   16.60    7.10
   4  19  -3  667.93   29.10
   4  19  -3  661.53   32.40
  -4  19   3  673.53   26.30
   3  19  -3  -15.30   10.30
  -3  19   3    2.70    6.50
   3  19  -3   -8.00    7.00
  -2  19   3   73.89   10.80
   2  19  -3   64.79   14.30
   2  19  -3   52.29   10.60
   1  19  -3   28.40    9.20
  -1  19   3   13.80    7.30
   0  19   3  219.88   16.30
   0  19  -3  222.38   18.60
   1  19   3    7.60    7.00
  -1  19  -3   -3.40    6.10
   2  19   3  105.19   12.80
  -2  19  -3   82.89   12.70
   3  19   3  126.89   13.90
  -3  19  -3  147.59   15.30
   4  19   3  124.39   14.10
  -4  19  -3  128.69   14.70
  -5  19  -3   22.60    8.80
   5  19   3   32.20    9.80
   5  19   3   23.30   11.80
  -6  19  -3  331.17   21.50
   6  19   3  342.87   24.30
   6  19   3  302.57   21.00
   7  19   3   26.30   10.00
   7  19   3   29.60   13.80
  -7  19  -3   14.40    9.30
  -8  19  -3   10.50    8.60
   8  19   3   18.80    9.60
  -9  19  -3   16.10    9.20
   9  19   3   17.10   10.50
 -10  19  -3  109.29   15.20
  10  19   3  109.09   16.50
 -15  20   3   43.80   10.80
 -14  20   3   26.40    9.70
 -13  20   3   90.19   12.60
 -12  20   3   20.60    8.80
 -11  20   3   23.90    9.00
 -10  20   3   39.60    9.40
  -9  20   3  248.68   17.10
  -8  20   3    6.60    7.00
  -7  20   3  175.18   15.00
  -6  20   3   71.19   11.20
  -5  20   3   56.19    9.90
  -4  20   3   17.20    7.90
   4  20  -3   20.10    9.80
  -3  20   3   -8.10    5.90
   3  20  -3   10.00    8.10
   2  20  -3   94.89   16.20
   2  20  -3   89.39   12.90
  -2  20   3   76.49   11.10
   1  20  -3    1.30    7.80
  -1  20   3    1.40    6.80
   0  20  -3    4.50    7.70
   0  20   3   14.70    7.50
  -1  20  -3  471.85   24.80
   1  20   3  465.15   23.40
  -2  20  -3   34.50    9.10
   2  20   3   25.70    8.90
  -3  20  -3   -6.20    6.60
   3  20   3   15.10    8.00
   4  20   3   94.99   13.20
  -4  20  -3   94.39   13.90
  -5  20  -3  140.59   15.90
   5  20   3  152.38   19.30
   5  20   3  130.99   15.50
   6  20   3   26.90   10.20
  -6  20  -3   37.90   10.50
   7  20   3   75.59   13.10
  -7  20  -3   87.29   13.20
  -8  20  -3  111.19   14.70
   8  20   3  117.69   16.00
   9  20   3   61.69   13.60
  -9  20  -3   63.29   13.00
  10  20   3    2.40   10.50
 -10  20  -3    2.70    8.70
 -11  20  -3   67.39   13.80
 -14  21   3  -16.20    7.10
 -13  21   3   32.00   10.10
 -12  21   3   -3.60    7.30
 -11  21   3  106.29   13.20
 -10  21   3   16.00    8.40
  -9  21   3   29.50    9.30
  -8  21   3   -0.30    7.30
  -7  21   3   97.99   12.50
  -6  21   3    7.90    7.70
  -5  21   3  113.59   13.30
  -4  21   3   64.49   10.60
  -3  21   3   32.20    8.80
   3  21  -3   25.90   10.10
  -2  21   3   11.60    7.70
   2  21  -3    5.70    9.60
   1  21  -3   96.29   13.40
  -1  21   3  129.79   14.00
   0  21  -3   -4.90    7.30
   0  21   3    2.10    7.50
   1  21   3   -7.60    7.00
  -1  21  -3    4.40    8.10
   2  21   3    4.30    8.00
  -2  21  -3   11.60    8.40
   3  21   3  498.65   25.20
  -3  21  -3  424.66   24.10
  -4  21  -3    1.20    7.70
   4  21   3    3.80    8.20
   5  21   3  160.68   17.80
  -5  21  -3  181.18   18.20
   6  21   3    8.40    9.80
  -6  21  -3   28.80   10.50
   7  21   3  233.38   21.00
  -7  21  -3  258.77   20.10
   8  21   3   11.10   10.50
  -8  21  -3   13.20   10.00
  -9  21  -3   30.20   11.20
   9  21   3   33.70   12.80
  10  21   3   26.90   12.80
 -10  21  -3   21.10   10.70
 -11  21  -3   38.70   12.00
 -12  21  -3   -6.60    8.90
 -13  21  -3  138.59   17.60
 -14  21  -3   17.00   12.00
 -14  22   3   35.40   10.70
 -13  22   3   87.69   13.00
 -12  22   3    7.80    8.40
 -11  22   3   43.00   10.40
 -10  22   3    1.20    8.10
  -9  22   3  185.78   16.80
  -8  22   3   24.10    9.00
  -7  22   3  143.59   15.10
  -6  22   3   23.10    8.90
  -5  22   3   45.00   10.10
  -4  22   3  -11.50    6.50
   3  22  -3  244.08   20.10
  -3  22   3  197.58   17.00
   2  22  -3   26.10   10.60
  -2  22   3   30.80    9.50
  -1  22   3   -6.80    6.90
   1  22  -3    5.70    9.00
   0  22  -3   27.30   10.50
   0  22   3   33.10   10.00
  -1  22  -3  407.66   23.90
   1  22   3  400.16   23.40
   2  22   3   23.90    9.70
  -2  22  -3   17.60    9.70
   3  22   3    8.90    8.50
  -3  22  -3   -0.70    8.00
   4  22   3   -3.50    8.30
  -4  22  -3    8.80    8.50
   5  22   3  236.28   21.20
  -5  22  -3  239.68   20.10
  -6  22  -3  -12.80    7.40
   6  22   3   -1.20    9.20
   7  22   3  136.79   17.80
  -7  22  -3  153.08   17.30
   8  22   3   18.00   11.50
  -8  22  -3   40.90   11.60
  -9  22  -3   57.59   13.60
   9  22   3   61.59   14.60
  10  22   3   -0.10   10.90
 -10  22  -3    7.10    9.60
 -11  22  -3   40.50   12.70
 -12  22  -3   23.10   11.60
 -13  22  -3   60.09   14.30
 -14  22  -3    2.20   10.70
 -13  23   3   18.40    9.60
 -12  23   3    5.10    9.00
 -11  23   3   87.59   12.80
 -10  23   3   -3.90    7.90
  -9  23   3   31.60    9.70
  -8  23   3   60.19   11.70
  -7  23   3   27.90    9.40
  -6  23   3    9.50    8.00
  -5  23   3   97.09   13.50
  -4  23   3   73.29   11.80
  -3  23   3   -1.50    7.80
   3  23  -3   -8.00    8.60
   2  23  -3   26.20   11.30
  -2  23   3   26.50    9.30
   1  23  -3  109.09   15.70
  -1  23   3  105.09   13.60
   0  23   3   28.20    9.50
   0  23  -3   32.40   11.30
   1  23   3   -2.50    7.90
  -1  23  -3   11.90    9.40
  -2  23  -3   14.20   10.20
   2  23   3   22.60    9.70
   3  23   3  139.89   16.30
  -3  23  -3  138.29   17.10
   4  23   3    9.40    9.20
  -4  23  -3    8.20    8.60
  -5  23  -3   70.89   13.00
   5  23   3   91.19   14.60
   6  23   3   92.19   15.70
  -6  23  -3   81.29   13.90
  -7  23  -3   49.99   12.50
   7  23   3   61.49   13.50
  -8  23  -3   43.60   12.70
   8  23   3   28.80   12.40
   9  23   3   84.79   16.10
  -9  23  -3   81.29   14.70
  10  23   3   19.00   15.10
 -10  23  -3   25.00   11.70
 -11  23  -3    6.10   11.00
 -12  23  -3   11.00   11.50
 -13  23  -3   65.49   15.10
 -12  24   3   10.90    9.30
 -11  24   3   16.10    9.50
 -10  24   3   49.70   11.30
  -9  24   3   32.90   10.40
  -8  24   3    3.70    8.40
  -7  24   3   26.70    9.90
  -6  24   3  131.89   15.50
  -5  24   3   -5.00    7.50
  -4  24   3   17.30    8.90
  -3  24   3   41.20   11.10
  -2  24   3   88.59   13.20
   2  24  -3  121.59   17.10
   1  24  -3   -1.40    9.50
  -1  24   3   -7.80    7.80
   0  24  -3   16.80   10.40
   0  24   3   35.20   10.70
  -1  24  -3   65.29   14.00
   1  24   3   30.00   10.90
   2  24   3  153.18   17.00
  -2  24  -3  147.09   18.20
   3  24   3   13.00    9.80
  -3  24  -3   15.80   10.10
   4  24   3   40.50   12.00
  -4  24  -3   33.30   11.40
  -5  24  -3   62.69   13.30
   5  24   3   66.49   14.40
   6  24   3    4.90   10.60
  -6  24  -3   -1.80    9.10
  -7  24  -3   51.49   13.10
   7  24   3   29.20   12.60
   8  24   3  183.18   21.20
  -8  24  -3  204.68   21.20
  -9  24  -3  -13.20    9.10
   9  24   3  -17.60   10.20
 -10  24  -3   -5.10    9.60
 -11  24  -3    6.20   10.90
 -12  24  -3   53.39   14.60
 -11  25   3   18.80    9.80
 -10  25   3   -5.60    8.00
  -9  25   3   -3.60    8.60
  -8  25   3   38.40   11.10
  -7  25   3   -3.30    8.40
  -6  25   3   21.30    9.70
  -5  25   3    0.40    8.00
  -4  25   3  176.78   17.90
  -3  25   3   32.30   10.90
  -2  25   3  114.09   14.80
   2  25  -3  116.99   16.80
   1  25  -3   -2.80    9.60
  -1  25   3  -15.00    7.60
   0  25  -3  108.59   16.30
   0  25   3   42.30   11.30
  -1  25  -3   -5.60    9.10
   1  25   3   -3.80    9.10
   2  25   3   47.30   12.10
  -2  25  -3   43.50   12.20
   3  25   3    2.40    9.90
  -3  25  -3   -1.70    9.00
  -4  25  -3   -0.30    9.90
   4  25   3   10.10   10.70
   5  25   3    5.60   10.60
  -5  25  -3   31.60   12.10
  -6  25  -3  236.78   22.90
   6  25   3  190.68   21.50
   7  25   3   20.20   11.80
  -7  25  -3   19.20   11.10
  -8  25  -3    5.90   10.80
   8  25   3   -9.10   10.50
  -9  25  -3   -7.50    9.60
   9  25   3   -6.40   11.20
 -10  25  -3   73.39   15.90
 -11  25  -3   -2.00   10.50
 -10  26   3  182.18   17.90
  -9  26   3   35.10   11.00
  -8  26   3    6.60    9.40
  -7  26   3   12.80    9.80
  -6  26   3  188.28   18.60
  -5  26   3   -1.50    8.90
  -4  26   3   34.10   11.30
  -3  26   3   79.79   13.70
   2  26  -3   66.29   18.80
  -2  26   3   58.89   12.90
   1  26  -3   -1.60   10.30
  -1  26   3   13.00    9.90
   0  26   3   57.49   13.30
   0  26  -3   43.90   13.60
  -1  26  -3   14.80   11.30
   1  26   3   14.40   10.60
   2  26   3   96.79   15.80
  -2  26  -3   91.69   16.40
   3  26   3    4.70   10.20
  -3  26  -3    7.50    9.90
  -4  26  -3   68.29   14.50
   4  26   3   75.99   15.40
   5  26   3   13.90   11.50
  -5  26  -3   30.60   11.90
   6  26   3    6.00   11.90
  -6  26  -3    4.90   10.10
   7  26   3   12.60   11.80
  -7  26  -3   28.70   12.00
  -8  26  -3   90.59   16.40
   8  26   3   85.69   16.60
   9  26   3    3.60   13.30
  -9  26  -3    8.60   11.00
 -10  26  -3   19.30   12.00
  -9  27   3    8.50   10.60
  -8  27   3   49.30   12.50
  -7  27   3   20.20   10.20
  -6  27   3    9.40    9.90
  -5  27   3   79.39   14.50
  -4  27   3  120.39   16.40
  -3  27   3    7.30    9.80
  -2  27   3   -4.70    9.50
   1  27  -3  205.08   21.70
  -1  27   3  230.68   21.90
   0  27   3  120.19   17.10
   0  27  -3   92.99   16.90
  -1  27  -3   -9.80   10.10
   1  27   3   -9.00    9.20
  -2  27  -3   90.49   16.30
   2  27   3   53.59   13.70
   3  27   3   71.89   15.20
  -3  27  -3   76.09   16.00
  -4  27  -3    0.30   10.80
   4  27   3   19.60   12.30
   5  27   3    5.40   11.60
  -5  27  -3   -6.10   10.60
   6  27   3   60.29   15.70
  -6  27  -3   78.19   15.50
  -7  27  -3   54.39   14.70
   7  27   3   67.29   15.90
  -8  27  -3   19.30   11.40
   8  27   3    9.20   11.90
  -7  28   3   99.29   15.60
  -6  28   3   10.40   10.50
  -5  28   3   31.50   11.90
  -4  28   3   10.40   10.00
  -3  28   3   87.29   15.70
  -2  28   3    8.70   10.40
   1  28  -3   23.70   12.60
  -1  28   3   12.70   11.00
   0  28  -3    8.20   11.10
   0  28   3    6.00   10.40
  -1  28  -3  120.29   19.10
   1  28   3  120.39   18.00
   2  28   3   -4.70   10.20
  -2  28  -3   -1.40   11.20
   3  28   3   45.50   14.90
  -3  28  -3   32.50   13.60
   4  28   3   14.40   11.80
  -4  28  -3   23.50   12.60
   5  28   3  101.39   18.20
  -5  28  -3  128.99   19.40
  -6  28  -3   -5.00   11.00
   6  28   3    0.70   12.10
  -7  28  -3   39.50   14.40
   7  28   3   20.80   12.80
  -5  29   3  123.09   17.70
  -4  29   3    1.70   10.00
  -3  29   3   19.50   12.00
  -2  29   3    6.60   10.80
  -1  29   3   81.29   16.40
   1  29  -3   84.99   25.50
   0  29   3   16.10   11.60
   0  29  -3    8.30   11.60
  -1  29  -3   10.70   12.20
   1  29   3   15.10   11.50
  -2  29  -3   16.70   12.90
   2  29   3   22.70   12.70
   3  29   3  142.39   20.10
  -3  29  -3  210.18   23.80
  -4  29  -3    1.40   12.20
   4  29   3   -2.90   11.10
   5  29   3   18.70   13.70
  -5  29  -3   21.60   13.20
 -20   0   4  203.78   24.70
 -19   0   4   10.90   13.90
 -18   0   4   26.00   14.80
 -17   0   4   -4.40   11.60
 -16   0   4  172.58   20.20
 -15   0   4    7.10    9.70
 -14   0   4  531.55   29.00
 -13   0   4    5.70    9.30
 -12   0   4  256.17   19.60
 -11   0   4    0.10    6.60
 -10   0   4 1514.85   45.70
  -9   0   4    6.80    6.80
  -8   0   4   87.19   10.40
  -7   0   4    9.00    6.70
  -6   0   4 3938.81   91.29
  -5   0   4    3.20    4.80
  -4   0   4   28.30    5.90
   4   0   4 2509.45   59.39
  -4   0  -4 2633.24   60.69
   5   0   4    1.30    4.00
  -5   0  -4    5.40    6.60
  -7   0  -4   12.00    8.70
   7   0   4   -1.70    4.70
  -8   0  -4 2550.94   65.69
   8   0   4 2570.84   63.89
  -9   0  -4   12.40    8.50
   9   0   4   -0.60    5.10
  10   0   4   26.10    7.70
 -10   0  -4   43.90   10.30
  11   0   4   -7.20    5.70
 -11   0  -4   -0.10    8.50
 -12   0  -4  770.92   33.00
 -13   0  -4   -1.00   11.40
 -14   0  -4   40.90   14.30
 -15   0  -4   29.50   15.00
 -16   0  -4  375.96   29.10
 -17   0  -4    0.90   14.30
 -18   0  -4   85.49   20.10
 -19   0  -4   16.80   15.30
 -20   0  -4  102.19   22.50
 -20  -1   4   14.20   15.60
 -20   1   4   19.30   15.40
 -19  -1   4   27.20   15.80
 -19   1   4   41.50   15.30
 -18  -1   4  212.18   25.00
 -18   1   4  270.47   27.60
 -17  -1   4   13.40   12.40
 -17   1   4    1.90   12.00
 -16  -1   4  142.69   19.80
 -16   1   4  120.99   19.60
 -15  -1   4  229.08   22.60
 -15   1   4  272.87   25.20
 -14  -1   4  283.87   22.40
 -14   1   4  347.27   24.50
 -13  -1   4   22.10   10.90
 -13   1   4   46.10   11.50
 -12  -1   4  733.23   30.70
 -12   1   4  656.93   30.10
 -11  -1   4  245.78   17.60
 -11   1   4  215.08   17.40
 -10  -1   4  320.37   18.50
 -10   1   4  302.47   18.60
  -9   1   4   -3.20    5.60
  -8  -1   4  724.13   26.00
  -8   1   4  688.03   25.10
  -7  -1   4  248.18   14.60
  -7   1   4  194.18   13.70
  -5  -1   4  173.98   10.40
  -5   1   4  174.78   11.00
  -4  -1   4 1189.98   31.60
  -1   1  -4   37.40    3.50
   2  -1   4  284.27    7.50
   3   1   4   13.30    2.20
   3   1   4    5.70    3.70
   4  -1   4  162.78    9.30
  -4   1  -4  188.58   10.50
   4   1   4  168.58    9.60
   5  -1   4  270.87   12.10
  -5  -1  -4  254.57   14.20
  -5   1  -4  283.67   14.00
   5   1   4  291.77   12.60
   6  -1   4 4359.86   96.89
  -6  -1  -4 4293.77   98.29
  -6   1  -4 4205.08   98.19
   6   1   4 4140.59   96.49
  -7  -1  -4   65.39   10.10
   7  -1   4   42.30    6.90
   7   1   4   77.99    8.50
  -7   1  -4   74.29   11.00
   9  -1   4   97.39   10.40
  -9  -1  -4   88.09   11.80
   9   1   4  105.29   10.40
  -9   1  -4   89.29   12.10
 -10  -1  -4  791.02   30.70
  10  -1   4  779.12   28.00
  10   1   4  819.12   28.50
 -10   1  -4  818.02   30.70
 -11  -1  -4  186.28   17.50
  11   1   4  196.58   14.60
 -11   1  -4  202.98   17.00
 -12  -1  -4   24.60   10.80
 -12   1  -4   25.90   11.60
 -13  -1  -4   81.79   15.40
 -13   1  -4   57.09   14.40
 -14  -1  -4  469.25   27.80
 -14   1  -4  529.05   29.30
 -15  -1  -4    7.30   12.30
 -15   1  -4    9.40   13.20
 -16  -1  -4   55.59   16.40
 -16   1  -4   66.89   17.50
 -17  -1  -4   41.10   15.90
 -17   1  -4   39.90   16.60
 -18  -1  -4  128.29   21.30
 -18   1  -4  125.79   22.70
 -19  -1  -4   17.40   16.10
 -19   1  -4  -11.00   14.90
 -20  -1  -4  115.59   23.50
 -20   1  -4  122.79   23.70
 -20  -2   4  114.19   22.30
 -20   2   4  107.49   21.40
 -19  -2   4   75.89   19.50
 -19   2   4   39.30   16.60
 -18  -2   4   23.60   14.40
 -18   2   4    9.50   12.10
 -17  -2   4  217.38   24.10
 -17   2   4  223.18   24.60
 -16  -2   4    4.30   11.40
 -16   2   4   20.00   12.90
 -15  -2   4   15.80   11.70
 -15   2   4    9.90   10.40
 -14  -2   4  121.29   16.70
 -14   2   4  144.69   17.40
 -13  -2   4  422.26   24.00
 -13   2   4  397.56   24.60
 -12  -2   4  332.37   21.20
 -12   2   4  331.97   20.80
 -11  -2   4   96.59   12.80
 -11   2   4  104.39   13.00
 -10  -2   4  676.63   26.80
 -10   2   4  679.33   27.50
  -9  -2   4  764.32   27.70
  -9   2   4  768.92   28.30
  -8  -2   4    6.10    5.70
  -7   2   4  462.05   19.50
  -6  -2   4  991.70   30.10
  -6   2   4 1062.19   30.60
  -5  -2   4  132.09   10.20
  -5   2   4  150.68   10.50
  -4  -2   4   42.20    6.50
  -3  -2   4  524.05   14.30
  -2  -2   4 2713.93   59.29
   0   2  -4    0.40    2.80
   1  -2   4 1538.35   34.00
  -1   2  -4 1490.45   34.00
   2  -2   4  621.84   15.50
  -2  -2  -4  617.24   14.70
   2   2   4  613.24   17.20
   3   2   4   40.70    5.10
   3   2   4   40.70    3.60
   4  -2   4  491.65   20.30
   4   2   4  499.15   16.60
  -4   2  -4  507.55   17.80
   4   2   4  522.65   14.10
  -5  -2  -4  202.58   12.60
   5  -2   4  191.88   11.00
   5   2   4  234.58   11.50
  -5   2  -4  207.58   12.60
  -6  -2  -4  759.62   26.10
   6  -2   4  957.80   26.20
   6   2   4  785.52   25.10
   7  -2   4  172.58   11.70
  -7  -2  -4  227.78   15.20
  -7   2  -4  193.58   15.80
  -8  -2  -4 1088.89   34.20
   8  -2   4 1102.09   32.60
  -8   2  -4 1045.80   34.20
   8   2   4 1069.69   32.70
  -9  -2  -4  834.52   30.10
   9  -2   4  811.32   27.90
  -9   2  -4  810.42   30.60
   9   2   4  896.01   29.00
  10  -2   4   29.50    7.30
 -10  -2  -4   40.80   10.30
  10   2   4   48.50    8.40
 -10   2  -4   42.60    9.80
 -11  -2  -4  210.28   18.60
 -11   2  -4  178.58   17.00
  11   2   4  210.38   15.20
 -12  -2  -4  438.96   26.00
 -12   2  -4  522.15   27.60
 -13  -2  -4  118.99   16.20
 -13   2  -4  151.58   19.10
 -14  -2  -4   22.20   13.20
 -14   2  -4   28.80   14.10
 -15  -2  -4  439.26   29.30
 -15   2  -4  417.06   29.40
 -16  -2  -4  198.08   22.90
 -16   2  -4  198.58   22.20
 -17  -2  -4  -16.30   12.70
 -17   2  -4   -1.30   13.90
 -18  -2  -4  121.09   22.00
 -18   2  -4  101.09   21.10
 -19  -2  -4  115.69   22.40
 -19   2  -4  123.69   23.60
 -20  -2  -4   39.60   18.60
 -20   2  -4   45.60   18.60
 -20  -3   4   -9.70   14.60
 -20   3   4   16.20   16.20
 -19  -3   4  201.88   24.50
 -19   3   4  238.08   27.30
 -18  -3   4   16.50   14.60
 -18   3   4   -4.50   11.60
 -17  -3   4    9.80   13.70
 -17   3   4   13.30   13.10
 -16  -3   4   11.00   12.70
 -16   3   4   -1.00   11.30
 -15  -3   4  502.15   29.40
 -15   3   4  505.95   30.20
 -14  -3   4   31.60   12.40
 -14   3   4   54.09   13.70
 -13  -3   4    5.90    9.60
 -13   3   4    5.90   10.20
 -12  -3   4   37.10   10.80
 -12   3   4   30.60   10.50
 -11  -3   4 1453.55   46.20
 -11   3   4 1492.85   46.70
 -10  -3   4  102.69   12.20
 -10   3   4  141.89   14.30
  -9  -3   4   50.79    8.80
  -9   3   4   85.59   11.20
  -8  -3   4   22.80    7.40
  -8   3   4   24.50    7.50
  -7  -3   4 2108.89   55.39
  -7   3   4 2212.08   55.59
  -6  -3   4   52.69    7.60
  -6   3   4   83.09    9.30
  -5  -3   4 1246.28   34.40
  -5   3   4 1243.18   33.60
  -4  -3   4   58.09    6.90
  -4  -3   4   56.19    5.30
  -3  -3   4   26.10    3.90
  -2  -3   4   39.50    4.10
   2   3  -4   35.80    5.30
  -1  -3   4 1290.77   30.60
   1   3  -4 1153.98   30.00
   0  -3   4  164.78    7.70
   0   3  -4  160.98    7.70
  -1  -3  -4  287.47    9.50
   1  -3   4  291.17   10.00
   1   3   4  322.57    9.90
  -1   3  -4  309.17   10.40
  -2  -3  -4   13.00    3.20
   2  -3   4   12.60    3.50
   2   3   4    9.00    3.40
  -3  -3  -4 1480.95   34.30
   3   3   4 1437.16   36.40
   3   3   4 1492.75   34.40
  -3   3  -4 1586.44   41.00
   4   3   4  610.44   19.00
  -4   3  -4  594.04   20.50
   4   3   4  611.14   16.80
  -5  -3  -4   28.40    7.10
   5  -3   4   19.30    5.50
   5   3   4   23.90    5.60
   5   3   4   14.50    4.30
  -5   3  -4   25.40    7.80
  -6  -3  -4  371.56   17.50
   6  -3   4  404.96   16.10
  -6   3  -4  430.56   19.60
   6   3   4  346.97   13.70
   6   3   4  360.76   15.80
   7  -3   4 1403.46   38.60
  -7  -3  -4 1364.16   39.50
   7   3   4 1399.06   38.70
  -7   3  -4 1430.76   41.30
  -8  -3  -4   14.00    6.90
  -8   3  -4   10.50    7.80
   8   3   4   16.60    5.80
  -9  -3  -4  101.69   11.90
   9  -3   4   90.79    9.60
  -9   3  -4  120.99   13.60
   9   3   4   84.49    9.60
 -10  -3  -4   54.49   11.10
  10  -3   4   53.49    8.70
  10   3   4   41.30    7.80
 -10   3  -4   45.10   10.20
 -11  -3  -4  761.52   31.00
 -11   3  -4  727.63   30.80
  11   3   4  785.52   29.10
 -12  -3  -4   29.90   11.70
 -12   3  -4   34.30   12.50
 -13  -3  -4  655.83   31.90
 -13   3  -4  709.33   33.20
 -14  -3  -4   17.30   12.50
 -14   3  -4   32.40   14.20
 -15  -3  -4  184.28   21.90
 -15   3  -4  208.38   23.60
 -16  -3  -4   16.10   13.90
 -16   3  -4   11.30   14.00
 -17  -3  -4  232.28   25.30
 -17   3  -4  257.97   25.70
 -18  -3  -4   34.90   16.50
 -18   3  -4   16.40   14.40
 -19  -3  -4   15.20   16.60
 -19   3  -4    8.40   15.90
 -20  -3  -4   19.30   18.30
 -20   3  -4    9.40   15.20
 -20  -4   4   19.30   16.50
 -20   4   4    1.50   13.90
 -19  -4   4   81.99   19.60
 -19   4   4   83.29   19.30
 -18  -4   4   21.20   15.00
 -18   4   4   13.90   12.30
 -17  -4   4  323.87   27.90
 -17   4   4  364.06   28.90
 -16  -4   4   59.79   16.20
 -16   4   4   93.69   17.40
 -15  -4   4    1.60   10.30
 -15   4   4   -6.30   10.70
 -14  -4   4   50.49   12.90
 -14   4   4   30.90   12.50
 -13  -4   4  818.92   34.50
 -13   4   4  802.22   34.80
 -12  -4   4    9.70    9.50
 -12   4   4   26.50   10.10
 -11  -4   4    7.00    8.30
 -11   4   4   23.20    9.40
 -10  -4   4    8.10    6.60
 -10   4   4   -9.30    6.40
  -9  -4   4 1321.77   41.10
  -9   4   4 1403.56   41.60
  -8  -4   4    0.30    5.50
  -8   4   4   -5.00    5.40
  -7  -4   4  392.46   18.00
  -7   4   4  399.36   17.30
  -6  -4   4  151.68   11.80
  -6   4   4  153.28   11.20
  -6   4   4  146.49    9.80
  -5  -4   4  525.05   16.80
  -5  -4   4  510.75   18.60
  -5   4   4  552.24   18.60
  -5   4   4  506.85   13.20
  -4  -4   4    6.20    3.70
  -4  -4   4    8.00    5.20
  -3  -4   4  294.87   14.30
  -3  -4   4  292.07   11.00
   3   4  -4  310.27   13.10
  -2  -4   4  243.88    9.90
   2   4  -4  265.07   11.40
  -1  -4   4 1193.58   29.30
  -1  -4   4 1235.68   30.70
   1   4  -4 1157.88   30.40
   0  -4   4  100.99    7.00
   0   4  -4   95.19    7.30
   0   4   4  104.29    4.90
  -1  -4  -4 4371.06   95.49
   1  -4   4 4421.36   95.89
   1   4   4 4372.76   94.89
  -1   4  -4 4460.85   96.09
  -2  -4  -4   47.90    5.00
   2  -4   4   42.90    5.10
   2   4   4   47.30    4.90
  -3  -4  -4   55.99    5.10
   3   4   4   46.20    5.30
  -3   4  -4   43.30    6.30
   3   4   4   55.89    5.90
   4  -4   4   58.69    9.60
   4   4   4   72.09    6.30
   4   4   4   70.59    6.60
  -4   4  -4   75.49    8.70
  -5  -4  -4 3866.51   88.79
   5  -4   4 4061.49   89.79
   5   4   4 3808.02   88.79
   5   4   4 3913.41   86.89
  -5   4  -4 3867.81   90.29
  -6  -4  -4   26.50    7.80
   6  -4   4   25.30    6.10
   6   4   4   31.10    5.80
  -6   4  -4   40.80   10.00
   6   4   4   33.20    6.60
  -7  -4  -4  116.89   11.20
   7   4   4  109.79    9.30
  -7   4  -4  108.99   12.50
  -8  -4  -4   18.90    7.90
   8  -4   4   13.20    5.60
   8   4   4   18.70    6.60
   8   4   4   10.60    5.40
  -8   4  -4   19.30    8.00
  -9  -4  -4  702.73   27.10
   9  -4   4  710.83   25.80
   9   4   4  729.73   24.50
  -9   4  -4  732.83   28.70
   9   4   4  792.42   26.90
  10  -4   4   17.60    7.00
 -10  -4  -4   10.10    8.10
  10   4   4   22.00    7.50
 -10   4  -4   14.20    9.70
 -11  -4  -4  547.05   26.00
  11   4   4  491.65   23.00
 -11   4  -4  539.65   27.30
 -12  -4  -4    9.70   10.00
 -12   4  -4    8.00    9.70
 -13  -4  -4  292.77   23.00
 -13   4  -4  305.17   24.20
 -14  -4  -4  103.59   17.20
 -14   4  -4  103.79   18.00
 -15  -4  -4  349.67   26.70
 -15   4  -4  386.06   27.30
 -16  -4  -4   75.09   17.50
 -16   4  -4   69.59   17.90
 -17  -4  -4   68.79   19.00
 -17   4  -4  101.19   20.00
 -18  -4  -4    2.60   14.10
 -18   4  -4   18.80   13.80
 -19  -4  -4  316.57   32.10
 -19   4  -4  287.07   29.40
 -20  -4  -4    5.90   16.80
 -20   4  -4  -15.60   12.90
 -20  -5   4    7.70   15.20
 -20   5   4   -4.70   12.50
 -19  -5   4  181.08   24.70
 -19   5   4  187.58   23.50
 -18  -5   4  140.29   22.60
 -18   5   4  149.79   22.50
 -17  -5   4   -6.10   12.80
 -17   5   4   -9.20   11.70
 -16  -5   4   52.99   14.30
 -16   5   4   85.79   17.30
 -15  -5   4  146.69   19.90
 -15   5   4  170.18   20.90
 -14  -5   4  121.09   17.40
 -14   5   4  114.99   16.70
 -13  -5   4    0.90    9.40
 -13   5   4    2.70    9.80
 -12  -5   4  107.59   14.70
 -12   5   4  131.59   16.20
 -11  -5   4  715.13   30.00
 -11   5   4  748.03   30.30
 -10  -5   4   -2.30    7.00
 -10   5   4    6.30    7.50
  -9  -5   4  109.99   11.60
  -9   5   4  129.69   12.50
  -8  -5   4  215.18   14.50
  -8   5   4  209.98    9.50
  -8   5   4  206.28   14.20
  -7  -5   4  623.84   23.40
  -7   5   4  651.53   18.00
  -7   5   4  654.43   23.20
  -6  -5   4    5.70    4.50
  -6  -5   4    4.40    6.10
  -6   5   4    0.10    2.50
  -6   5   4    4.60    5.50
  -5  -5   4  377.76   16.30
  -5  -5   4  368.86   14.50
  -5   5   4  399.16   10.60
  -5   5   4  379.76   10.60
  -5   5   4  377.56   15.20
   5   5  -4  380.56   16.50
  -4  -5   4  225.28   12.10
  -4  -5   4  228.18   10.60
  -4   5   4  233.98    6.40
   4   5  -4  213.38   12.20
  -4   5   4  220.28    6.30
  -3  -5   4  263.17   11.00
  -3  -5   4  261.87   12.10
   3   5  -4  254.37   12.40
  -2  -5   4   47.10    6.60
  -2  -5   4   50.99    5.60
  -2   5   4   43.30    2.50
   2   5  -4   49.70    6.70
  -1  -5   4 1984.50   44.80
  -1  -5   4 1880.11   45.80
  -1   5   4 1862.41   41.40
   1   5  -4 1870.51   45.70
   0  -5   4  298.57   11.90
   0  -5   4  297.57   11.50
   0   5  -4  308.57   12.40
   0   5   4  294.57    9.40
   1  -5   4   31.00    5.90
   1  -5   4   24.80    5.20
  -1  -5  -4   24.80    4.70
   1   5   4   27.30    4.00
  -1   5  -4   32.20    5.30
  -2  -5  -4 1072.69   27.10
   2  -5   4 1069.59   27.70
   2   5   4 1027.60   26.90
   3  -5   4  982.90   26.20
  -3  -5  -4  987.50   25.50
   3   5   4  975.90   26.40
  -3   5  -4  986.10   27.70
   3   5   4  962.80   25.70
  -4  -5  -4 1156.78   30.10
   4  -5   4 1212.78   34.90
   4   5   4 1169.28   31.50
   4   5   4 1183.98   30.60
  -4   5  -4 1208.78   33.40
  -5  -5  -4   20.60    6.70
   5  -5   4   14.80    5.50
   5   5   4   20.30    6.00
   5   5   4   28.60    5.80
  -5   5  -4   29.90    8.70
  -6  -5  -4  500.85   19.60
   6  -5   4  478.55   18.70
   6   5   4  453.15   17.30
  -6   5  -4  490.45   20.70
   6   5   4  496.85   18.60
   7  -5   4 1421.56   38.80
  -7  -5  -4 1324.87   38.90
   7   5   4 1361.66   36.80
  -7   5  -4 1366.56   40.70
   7   5   4 1437.46   39.00
   8  -5   4    3.00    4.70
  -8  -5  -4   10.20    7.00
   8   5   4    2.60    4.90
  -8   5  -4    4.60    8.50
   8   5   4   -4.20    4.90
  -9  -5  -4  250.57   16.10
   9  -5   4  211.58   13.90
   9   5   4  211.48   14.20
  -9   5  -4  226.98   16.20
   9   5   4  214.38   12.90
 -10  -5  -4  341.47   19.80
  10   5   4  347.77   16.80
  10   5   4  349.27   18.00
 -10   5  -4  380.56   21.20
 -11  -5  -4  371.36   21.70
  11   5   4  385.66   19.60
 -11   5  -4  395.06   23.80
  11   5   4  343.27   17.90
 -12  -5  -4   68.19   13.50
 -12   5  -4   44.90   12.50
  12   5   4   62.59   10.00
 -13  -5  -4  292.87   22.70
 -13   5  -4  315.97   24.70
  13   5   4  275.07   17.90
 -14  -5  -4  410.66   26.70
 -14   5  -4  385.96   27.50
 -15  -5  -4   92.79   17.40
 -15   5  -4   84.09   17.00
 -16  -5  -4   24.50   14.80
 -16   5  -4   50.79   17.60
 -17  -5  -4  114.09   19.70
 -17   5  -4  137.29   21.20
 -18  -5  -4  137.59   22.50
 -18   5  -4   99.39   19.60
 -19  -5  -4   13.80   16.80
 -19   5  -4    9.30   15.90
 -20  -5  -4   27.20   19.20
 -20   5  -4   16.00   16.80
 -20  -6   4  158.98   23.90
 -20   6   4  203.88   27.10
 -19  -6   4    3.30   15.20
 -19   6   4    2.50   14.70
 -18  -6   4  122.19   20.90
 -18   6   4  142.19   22.60
 -17  -6   4   22.70   13.80
 -17   6   4   10.40   13.70
 -16  -6   4  196.08   22.60
 -16   6   4  173.38   21.00
 -15  -6   4    6.70   10.30
 -15   6   4    1.60   11.20
 -14  -6   4  147.79   17.60
 -14   6   4  142.49   18.60
 -13  -6   4  162.68   18.40
 -13   6   4  125.49   16.60
 -12  -6   4  241.18   19.50
 -12   6   4  220.88   19.20
 -11  -6   4   89.19   13.20
 -11   6   4   69.09   11.70
 -10  -6   4  726.83   28.60
 -10   6   4  690.23   28.00
  -9  -6   4  470.15   21.50
  -9   6   4  445.46   21.10
  -8  -6   4    3.90    6.40
  -8   6   4   10.60    3.70
  -8   6   4    5.40    5.90
  -7  -6   4  508.05   20.50
  -7   6   4  530.15   15.60
  -7   6   4  527.95   20.50
   7   6  -4  528.35   22.00
  -6  -6   4 1378.36   38.70
  -6  -6   4 1361.36   36.80
   6   6  -4 1352.86   39.90
  -6   6   4 1420.46   32.70
  -6   6   4 1430.96   38.10
  -5  -6   4   44.40    7.80
  -5  -6   4   39.40    6.30
  -5   6   4   38.50    3.80
  -5   6   4   44.20    6.70
   5   6  -4   47.00    8.50
  -5   6   4   39.00    3.70
  -4  -6   4  103.49    9.30
  -4  -6   4   98.69    8.10
  -4   6   4   78.49    4.40
  -4   6   4   77.19    4.30
   4   6  -4   78.39    9.20
  -3  -6   4  167.28   10.40
  -3  -6   4  182.18    9.90
  -3   6   4  179.98    5.90
   3   6  -4  171.58   11.20
  -2  -6   4 1510.55   39.60
  -2  -6   4 1474.25   37.70
  -2   6   4 1560.24   34.10
   2   6  -4 1572.74   39.90
  -1  -6   4  134.29    8.60
  -1  -6   4  147.59    9.40
  -1   6   4  141.59    6.10
   1   6  -4  142.99    9.70
   0  -6   4  370.76   13.70
   0  -6   4  377.26   14.40
   0   6   4  353.86   11.40
   0   6  -4  380.26   14.70
   1  -6   4 1227.48   31.70
  -1  -6  -4 1222.68   31.50
   1  -6   4 1239.78   32.20
  -1   6  -4 1241.48   32.20
   1   6   4 1183.78   29.90
  -2  -6  -4 1352.06   34.60
   2  -6   4 1349.47   35.10
   2  -6   4 1438.66   35.90
  -2   6  -4 1360.36   35.50
   2   6   4 1366.16   34.10
   3  -6   4   16.20    5.10
   3  -6   4   26.60    5.50
  -3  -6  -4   18.80    5.00
   3   6   4   25.30    5.00
   3   6   4   20.80    5.50
  -3   6  -4   21.50    6.50
   4  -6   4 1344.97   36.20
  -4  -6  -4 1332.47   34.20
  -4   6  -4 1330.57   36.70
   4   6   4 1295.67   34.40
   4   6   4 1345.77   35.20
   5  -6   4  512.55   19.10
  -5  -6  -4  513.65   18.80
   5   6   4  543.35   19.20
  -5   6  -4  524.55   21.20
   5   6   4  507.65   18.50
  -6  -6  -4 1059.59   30.80
   6  -6   4 1120.79   31.90
   6   6   4 1031.20   30.20
   6   6   4 1031.50   31.10
  -6   6  -4 1070.69   33.50
  -7  -6  -4    0.10    6.30
   7  -6   4    0.40    5.20
  -7   6  -4   -0.20    7.70
   7   6   4    1.10    5.40
   7   6   4   -4.10    5.00
   8  -6   4  805.02   27.50
  -8  -6  -4  850.91   28.20
  -8   6  -4  823.52   30.30
   8   6   4  845.12   28.10
   8   6   4  817.32   26.40
  -9  -6  -4   61.69   10.00
   9  -6   4   67.19    8.80
  -9   6  -4   50.79   10.20
   9   6   4   82.79   10.40
   9   6   4   83.19    9.50
 -10  -6  -4   23.70    9.30
  10   6   4   35.50    8.00
  10   6   4   26.40    7.30
 -10   6  -4   22.20   10.20
 -11  -6  -4   59.89   12.00
  11   6   4   65.49   10.20
 -11   6  -4   59.69   12.40
  11   6   4   59.79   10.30
 -12  -6  -4  467.45   25.30
  12   6   4  489.65   22.40
 -12   6  -4  470.65   27.50
 -13  -6  -4  197.48   19.60
 -13   6  -4  222.48   22.40
  13   6   4  240.48   17.40
 -14  -6  -4   64.19   14.80
 -14   6  -4   51.69   15.20
 -15  -6  -4   34.00   14.20
 -15   6  -4   52.69   15.00
 -16  -6  -4  384.76   28.30
 -16   6  -4  396.76   31.20
 -17  -6  -4   61.89   17.90
 -17   6  -4   36.70   15.40
 -18  -6  -4   93.69   20.90
 -18   6  -4  100.29   20.70
 -19  -6  -4   57.39   19.30
 -19   6  -4   20.10   16.90
 -20  -6  -4   62.89   18.80
 -20   6  -4   77.79   22.20
 -20  -7   4   18.50   16.10
 -20   7   4   18.70   15.90
 -19  -7   4    6.50   13.40
 -19   7   4   11.30   14.70
 -18  -7   4  281.97   27.60
 -18   7   4  240.78   26.00
 -17  -7   4   15.20   13.40
 -17   7   4   -5.80   11.90
 -16  -7   4   56.39   15.30
 -16   7   4   85.69   17.80
 -15  -7   4   13.00   11.80
 -15   7   4    6.10   11.70
 -14  -7   4  451.55   27.70
 -14   7   4  501.15   28.90
 -13  -7   4    9.60   10.00
 -13   7   4   -3.50    9.60
 -12  -7   4  464.95   25.00
 -12   7   4  423.46   24.60
 -11  -7   4    8.00    7.50
  11   7  -4   10.30    8.00
 -11   7   4   10.90    8.20
 -10  -7   4   59.39   10.40
 -10   7   4   58.59   10.40
  10   7  -4   62.39   11.40
  -9  -7   4    6.90    7.20
   9   7  -4    6.90    7.20
  -9   7   4   -4.90    6.50
  -8  -7   4 1221.98   37.10
  -8   7   4 1254.27   36.90
   8   7  -4 1106.09   37.10
  -8   7   4 1209.88   30.60
  -7  -7   4  116.69   10.30
  -7  -7   4  133.09   12.10
  -7   7   4  115.69    7.10
   7   7  -4  116.19   12.20
  -7   7   4  115.29   10.80
  -6  -7   4   20.90    6.60
  -6  -7   4   34.90    6.70
  -6   7   4   24.20    3.70
  -6   7   4   26.80    6.50
   6   7  -4   26.90    8.20
  -6   7   4   24.70    3.70
  -5  -7   4  171.78   10.90
  -5  -7   4  170.98   11.80
   5   7  -4  152.38   12.70
  -5   7   4  157.88    7.10
  -5   7   4  168.68    7.10
  -5   7   4  154.38   10.30
  -4  -7   4 2095.99   51.89
  -4  -7   4 2128.29   50.99
   4   7  -4 2033.70   53.39
  -4   7   4 2066.69   46.20
  -3  -7   4  134.69    9.80
  -3  -7   4  115.49    8.90
   3   7  -4  149.99   11.40
  -3   7   4  128.99    5.80
  -2  -7   4  111.49    8.60
  -2  -7   4  118.09   10.30
  -2  -7   4  105.39    8.80
   2   7  -4  114.79   10.20
  -2   7   4  113.49    5.70
  -1  -7   4  172.58   10.00
  -1  -7   4  178.68   11.00
   1   7  -4  184.38   11.80
  -1   7   4  174.08    7.50
   1   7  -4  159.38   10.50
   0  -7   4  315.47   13.10
   0  -7   4  309.77   13.70
   0   7   4  318.67   11.00
   0   7  -4  310.37   14.10
   1  -7   4   33.50    5.80
   1  -7   4   51.39    7.30
  -1  -7  -4   31.90    6.10
  -1   7  -4   44.30    6.80
   1   7   4   30.20    4.80
  -1   7  -4   33.90    6.00
   2  -7   4 1553.74   40.00
   2  -7   4 1561.34   39.60
  -2  -7  -4 1573.94   39.50
  -2   7  -4 1536.95   39.60
   2   7   4 1514.25   38.30
   3  -7   4   13.00    5.90
   3  -7   4   15.40    5.40
  -3  -7  -4   23.60    6.30
   3   7   4    7.60    6.00
   3   7   4   17.90    4.80
  -3   7  -4   12.80    6.90
  -4  -7  -4 1282.87   34.60
   4  -7   4 1298.27   35.80
  -4   7  -4 1301.97   36.60
   4   7   4 1351.66   35.50
   4   7   4 1344.97   35.50
  -5  -7  -4   77.19   11.50
  -5  -7  -4   60.29    7.70
   5  -7   4   60.39    7.60
  -5   7  -4   69.09   10.40
   5   7   4   63.69    7.90
   5   7   4   64.69    8.70
   6  -7   4 2066.09   53.79
  -6  -7  -4 2130.69   52.69
  -6   7  -4 2171.38   55.59
   6   7   4 2093.19   52.79
   6   7   4 2100.89   53.89
   7  -7   4    3.00    5.10
  -7  -7  -4   20.40    7.20
  -7   7  -4    8.80    8.20
   7   7   4    0.70    5.80
   7   7   4   12.40    5.80
   8  -7   4  188.78   12.50
  -8  -7  -4  158.38   13.00
   8   7   4  170.98   12.60
   8   7   4  164.98   12.20
  -8   7  -4  164.08   15.00
  -9  -7  -4   47.50    9.60
   9  -7   4   40.90    9.10
   9   7   4   55.39    8.70
  -9   7  -4   41.20    9.80
   9   7   4   53.99    9.10
 -10  -7  -4  906.71   31.90
  10   7   4  856.01   29.50
 -10   7  -4  917.41   34.40
  10   7   4  856.71   31.10
 -11  -7  -4   52.59   11.50
 -11   7  -4   26.00   11.30
  11   7   4   42.30    8.70
  11   7   4   39.80    9.20
 -12  -7  -4    7.30    9.30
  12   7   4   13.90    7.60
 -12   7  -4    1.40    9.90
 -13  -7  -4   33.60   12.30
 -13   7  -4   24.10   13.30
  13   7   4   35.10   12.50
 -14  -7  -4  890.31   37.50
 -14   7  -4  786.92   37.90
 -15  -7  -4    6.50   11.80
 -15   7  -4    4.00   14.10
 -16  -7  -4   68.19   16.60
 -16   7  -4   43.20   16.40
 -17  -7  -4   -4.60   13.50
 -17   7  -4   22.10   15.90
 -18  -7  -4  200.18   25.10
 -18   7  -4  180.58   26.30
 -19  -7  -4   -8.00   14.10
 -19   7  -4   -0.30   15.40
 -20  -7  -4   74.39   21.60
 -20   7  -4  101.39   22.80
 -20  -8   4  162.98   24.90
 -20   8   4  176.18   25.40
 -19  -8   4   10.00   15.90
 -19   8   4   12.00   15.40
 -18  -8   4   97.79   19.80
 -18   8   4   66.69   18.60
 -17  -8   4   90.99   18.20
 -17   8   4  119.09   19.90
 -16  -8   4  295.87   26.90
 -16   8   4  348.87   27.20
 -15  -8   4   71.49   16.00
 -15   8   4   32.20   13.40
 -14  -8   4  193.78   20.60
 -14   8   4  147.19   18.80
 -13  -8   4   76.59   14.80
  13   8  -4  100.49   15.10
 -13   8   4   78.19   14.10
 -12  -8   4  297.37   20.80
  12   8  -4  274.17   20.00
 -12   8   4  213.88   19.00
 -11  -8   4   18.20    8.90
 -11   8   4    3.00    8.20
  11   8  -4    9.30    7.80
 -10  -8   4 1249.18   40.20
  10   8  -4 1210.08   41.10
 -10   8   4 1261.47   40.40
  -9  -8   4  133.19   13.30
   9   8  -4  109.69   13.50
  -9   8   4  103.79   11.90
  -8  -8   4    7.90    6.80
  -8  -8   4    9.10    5.80
   8   8  -4    8.20    6.80
  -8   8   4    8.00    6.70
  -8   8   4    7.90    3.60
  -7  -8   4  517.25   21.00
  -7  -8   4  518.75   20.10
  -7   8   4  530.55   16.00
   7   8  -4  514.35   22.40
  -7   8   4  507.95   20.30
  -6  -8   4  788.42   25.30
  -6  -8   4  763.02   26.00
  -6   8   4  753.82   20.90
  -6   8   4  795.62   20.80
  -6   8   4  794.22   24.90
   6   8  -4  741.83   27.60
  -5  -8   4  244.68   13.00
  -5  -8   4  236.08   13.70
  -5   8   4  234.88   12.10
  -5   8   4  238.68    9.10
   5   8  -4  225.48   15.20
  -5   8   4  242.28    9.30
  -4  -8   4   15.50    6.00
  -4  -8   4   13.00    5.20
   4   8  -4   -1.40    6.90
  -4   8   4    9.20    3.10
  -3  -8   4  187.68   11.50
  -3  -8   4  208.88   11.60
  -3   8   4  181.48    7.80
   3   8  -4  175.78   13.70
  -2  -8   4 2143.49   50.99
  -2  -8   4 2076.19   50.49
   2   8  -4 2035.30   52.59
  -2   8   4 2013.10   47.00
   2   8  -4 2116.59   50.49
  -1  -8   4   27.70    5.90
  -1  -8   4   13.40    6.10
  -1  -8   4   20.30    5.80
  -1   8   4   20.90    3.80
   1   8  -4   35.80    8.00
   1   8  -4   21.10    5.20
   0  -8  -4  569.44   20.30
   0  -8   4  596.54   20.70
   0  -8   4  606.34   19.60
   0  -8   4  594.44   19.70
   0   8   4  580.44   17.40
   0   8  -4  590.44   21.10
   0   8  -4  603.34   19.30
   1  -8   4  290.67   13.40
  -1  -8  -4  279.67   14.00
   1  -8   4  310.67   15.00
   1   8   4  298.07   11.80
  -1   8  -4  306.07   14.70
  -1   8  -4  292.97   13.10
  -2  -8  -4 1419.56   38.10
   2  -8   4 1462.15   38.70
   2  -8   4 1407.46   37.60
   2   8   4 1439.96   36.50
  -2   8  -4 1403.26   37.40
   3  -8   4   68.29    8.00
  -3  -8  -4   62.79    8.60
   3  -8   4   62.69    8.50
   3   8   4   61.89    8.60
  -3   8  -4   61.09    8.50
   3   8   4   73.19    7.60
  -4  -8  -4 1251.37   34.50
   4  -8   4 1218.78   34.80
   4  -8   4 1244.18   35.30
   4   8   4 1283.37   34.60
  -4   8  -4 1239.88   35.50
   4   8   4 1299.57   35.30
   5  -8   4  730.13   24.60
  -5  -8  -4  733.23   23.60
   5   8   4  707.63   23.90
   5   8   4  726.03   24.40
  -5   8  -4  695.53   24.60
   6  -8   4  335.87   16.30
  -6  -8  -4  356.16   15.70
   6   8   4  326.77   16.30
   6   8   4  355.06   16.40
  -6   8  -4  339.67   18.10
  -7  -8  -4  235.78   14.10
   7  -8   4  210.38   13.40
   7   8   4  221.88   14.00
   7   8   4  258.67   14.50
  -7   8  -4  240.28   15.40
  -8  -8  -4 1301.77   38.10
   8  -8   4 1344.67   39.30
   8   8   4 1330.07   39.60
  -8   8  -4 1325.77   41.40
   8   8   4 1294.27   38.30
  -9  -8  -4  200.78   15.50
   9   8   4  229.08   15.10
  -9   8  -4  265.97   18.60
   9   8   4  233.38   14.80
 -10  -8  -4   68.69   11.40
  10   8   4   64.19   10.40
  10   8   4   60.29    9.70
 -10   8  -4   48.40   11.60
 -11  -8  -4  156.28   15.50
  11   8   4  145.19   14.70
  11   8   4  156.68   13.90
 -11   8  -4  157.98   18.40
 -12  -8  -4  530.55   27.40
 -12   8  -4  509.15   29.00
  12   8   4  548.35   24.30
 -13  -8  -4  128.49   16.70
 -13   8  -4  131.29   18.80
 -14  -8  -4   76.49   14.90
 -14   8  -4   67.49   15.80
 -15  -8  -4  166.88   20.90
 -15   8  -4  171.28   23.10
 -16  -8  -4  303.07   26.60
 -16   8  -4  342.37   30.60
 -17  -8  -4   -7.50   13.20
 -17   8  -4   -3.90   13.70
 -18  -8  -4   38.80   17.00
 -18   8  -4   27.10   15.30
 -19  -8  -4   25.00   15.70
 -19   8  -4   49.20   18.90
 -19  -9   4  168.78   23.60
 -19   9   4  146.59   23.30
 -18  -9   4   89.39   18.90
 -18   9   4   84.09   19.10
 -17  -9   4   39.50   15.70
 -17   9   4   68.29   17.40
 -16  -9   4   48.50   15.10
 -16   9   4   67.99   16.30
 -15  -9   4  275.87   24.00
 -15   9   4  296.07   24.80
 -14  -9   4   99.79   16.00
 -14   9   4   86.99   15.90
 -13  -9   4    2.30    9.80
 -13   9   4   -1.00   10.30
 -12  -9   4  316.17   21.60
  12   9  -4  342.07   22.20
 -12   9   4  369.36   22.90
 -11  -9   4  379.36   22.00
 -11   9   4  389.46   22.90
  11   9  -4  417.86   23.30
 -10  -9   4  119.29   13.40
  10   9  -4  111.09   13.70
 -10   9   4  124.49   13.60
  -9  -9   4  324.97   18.50
   9   9  -4  352.56   19.90
  -9   9   4  302.27   17.50
  -8  -9   4  278.67   15.60
  -8  -9   4  277.17   16.40
   8   9  -4  316.67   17.90
  -8   9   4  284.37   15.90
  -7  -9   4  629.34   23.80
  -7  -9   4  638.24   23.20
  -7   9   4  643.64   22.80
  -7   9   4  622.14   18.80
   7   9  -4  620.24   25.50
  -7   9   4  617.54   18.50
  -6  -9   4  193.88   12.80
  -6  -9   4  192.58   12.80
  -6   9   4  208.28   12.00
  -6   9   4  178.68    8.90
  -6   9   4  177.68    8.70
   6   9  -4  194.48   14.80
  -5  -9   4  595.74   21.30
  -5  -9   4  566.54   21.40
   5   9  -4  594.14   24.30
  -5   9   4  610.44   17.40
  -5   9   4  613.94   19.80
  -5   9   4  584.04   17.20
  -4  -9   4 1322.37   37.00
  -4  -9   4 1369.36   36.90
  -4   9   4 1366.86   32.80
   4   9  -4 1341.47   40.00
  -3  -9   4  637.74   21.00
  -3  -9   4  594.84   21.10
  -3   9   4  617.74   17.50
   3   9  -4  623.34   24.10
  -2  -9   4   28.50    6.40
  -2  -9   4   33.30    6.90
   2   9  -4   32.50    8.60
  -2   9   4   39.80    4.70
   2   9  -4   37.30    6.10
  -1  -9   4  777.22   24.40
  -1  -9   4  769.42   23.60
   1   9  -4  781.82   26.70
  -1   9   4  803.42   21.60
   1   9  -4  782.32   23.30
   0  -9   4   55.79    7.30
   0  -9   4   49.90    7.30
   0   9   4   52.59    5.90
   0   9  -4   45.20    8.90
   0   9  -4   48.10    7.10
  -1  -9  -4  437.36   19.00
   1  -9   4  459.85   17.50
   1   9   4  466.95   15.90
  -1   9  -4  466.85   17.00
  -1   9  -4  424.56   19.10
  -2  -9  -4  281.17   16.00
   2  -9   4  293.67   14.10
   2   9   4  272.47   12.50
  -2   9  -4  299.37   14.50
  -3  -9  -4 1394.66   38.80
   3  -9   4 1384.56   38.30
   3   9   4 1426.96   38.60
   3   9   4 1393.86   37.20
  -3   9  -4 1417.76   38.20
   4  -9   4  371.46   16.80
   4   9   4  403.46   16.60
   4   9   4  371.36   17.70
  -4   9  -4  384.76   17.60
   5  -9   4  109.49   10.20
  -5   9  -4  122.19   11.70
   5   9   4  118.39   10.40
   5   9   4  138.69   12.00
   6  -9   4  600.04   23.20
  -6  -9  -4  662.43   21.40
  -6   9  -4  653.03   24.50
   6   9   4  627.34   23.10
   6   9   4  646.44   23.80
  -7  -9  -4  509.65   19.90
   7  -9   4  529.35   21.40
   7   9   4  519.05   21.00
  -7   9  -4  528.15   23.10
   7   9   4  522.75   21.30
  -8  -9  -4   17.20    7.10
   8  -9   4   27.00    7.70
   8   9   4   36.50    8.50
  -8   9  -4   33.30    9.70
   8   9   4   28.30    7.60
  -9  -9  -4  323.37   18.10
  -9   9  -4  316.47   20.50
   9   9   4  322.27   18.10
   9   9   4  349.67   18.80
 -10  -9  -4  260.87   17.10
  10   9   4  242.48   16.70
 -10   9  -4  243.78   20.60
  10   9   4  240.58   16.70
 -11  -9  -4  221.28   17.80
  11   9   4  248.38   17.10
  11   9   4  205.08   16.70
 -11   9  -4  221.18   19.00
 -12  -9  -4   21.20   10.70
  12   9   4   30.10    9.60
 -12   9  -4    5.30   12.10
 -13  -9  -4  181.68   18.30
 -13   9  -4  194.58   21.50
 -14  -9  -4  134.39   17.80
 -14   9  -4  170.98   21.30
 -15  -9  -4   18.50   12.90
 -15   9  -4    9.00   13.90
 -16  -9  -4   20.40   14.10
 -16   9  -4   20.80   14.80
 -17  -9  -4  165.18   22.40
 -17   9  -4  167.48   23.80
 -18  -9  -4   71.39   17.70
 -18   9  -4   79.89   20.80
 -19  -9  -4  -15.20   14.50
 -19   9  -4   10.00   16.00
 -19 -10   4   45.30   16.70
 -19  10   4   27.50   16.10
 -18 -10   4   -7.00   13.40
 -18  10   4   -2.30   13.00
 -17 -10   4  306.17   27.10
 -17  10   4  319.67   28.00
 -16 -10   4    3.60   12.00
 -16  10   4    2.60   12.00
 -15 -10   4   30.70   12.80
 -15  10   4   32.00   13.10
 -14 -10   4   37.10   12.20
 -14  10   4   34.10   13.20
 -13 -10   4  532.95   27.70
 -13  10   4  449.06   26.70
 -12 -10   4   70.99   13.20
 -12  10   4   89.49   14.40
  12  10  -4   97.89   14.20
 -11 -10   4   89.89   13.40
  11  10  -4  132.19   16.40
 -11  10   4   87.09   13.10
 -10 -10   4    3.50    7.80
 -10  10   4    8.50    7.70
  10  10  -4   -9.40    6.80
  -9 -10   4  574.64   24.80
  -9 -10   4  626.44   25.60
  -9  10   4  613.94   25.20
   9  10  -4  642.84   27.50
  -8 -10   4    5.50    6.60
  -8 -10   4    9.20    6.40
  -8  10   4    5.10    6.30
   8  10  -4    9.00    6.70
  -8  10   4    7.00    4.00
  -7 -10   4  510.25   21.20
  -7 -10   4  527.65   21.30
  -7  10   4  504.05   20.30
  -7  10   4  536.95   17.30
   7  10  -4  496.95   23.40
  -6 -10   4   -2.50    5.40
  -6 -10   4   -2.00    5.40
  -6  10   4    5.60    5.10
   6  10  -4    0.70    6.70
  -6  10   4    0.90    3.40
  -6  10   4    1.70    3.50
  -5 -10   4 1126.79   33.50
  -5 -10   4 1149.78   33.70
  -5  10   4 1115.69   29.90
   5  10  -4 1203.18   37.20
  -5  10   4 1106.69   29.20
  -5  10   4 1170.18   31.20
  -4 -10   4   72.09    8.90
  -4 -10   4   67.09    8.40
   4  10  -4   68.39   10.90
  -4  10   4   57.59    5.70
  -3 -10   4  910.51   27.50
  -3 -10   4  964.90   28.60
   3  10  -4  923.31   31.20
  -3  10   4  902.11   24.60
  -2 -10   4  255.87   13.70
  -2 -10   4  273.27   13.50
   2  10  -4  274.07   12.70
   2  10  -4  281.37   17.10
  -2  10   4  260.07   10.90
  -1 -10   4    4.80    5.50
  -1 -10   4    6.30    5.60
   1  10  -4    5.30    4.90
  -1  10   4    7.70    3.90
   1  10  -4   26.90    9.00
   0 -10   4   56.19    7.90
   0 -10   4   47.00    7.60
   0  10  -4   63.69   10.70
   0  10  -4   66.19    8.00
   0  10  -4   51.29    7.20
   0  10   4   53.59    6.20
  -1  10  -4 1536.15   39.90
  -1  10  -4 1557.54   41.30
   1  10   4 1515.55   39.00
  -1  10  -4 1512.85   42.50
   2 -10   4    0.00    4.80
   2  10   4    3.20    4.30
  -2  10  -4    0.10    5.60
   3 -10   4   46.60    7.70
   3  10   4   51.99    8.80
   3  10   4   44.20    6.90
  -3  10  -4   66.29    8.80
   4 -10   4    1.20    5.20
   4  10   4    4.20    4.70
   4  10   4   11.10    7.30
  -4  10  -4   -2.20    6.40
   5 -10   4 1043.80   32.60
  -5  10  -4 1050.79   32.50
   5  10   4 1074.69   33.30
   5  10   4 1077.09   32.30
  -6 -10  -4   10.60    5.40
   6 -10   4    7.60    5.60
  -6  10  -4    9.80    7.30
   6  10   4    3.00    7.20
   6  10   4   25.50    6.70
   7 -10   4  439.96   20.00
  -7 -10  -4  440.76   18.00
   7  10   4  438.86   19.90
   7  10   4  452.95   20.90
  -7  10  -4  443.46   21.40
  -8 -10  -4   49.30    8.70
   8  10   4   47.50    9.70
   8  10   4   55.79    9.40
  -8  10  -4   43.10    9.90
  -9 -10  -4  850.81   29.60
   9  10   4  865.21   31.10
   9  10   4  847.92   30.50
  -9  10  -4  817.82   32.40
 -10 -10  -4   15.10    8.90
  10  10   4   26.50    9.10
 -10  10  -4   13.40   10.60
  10  10   4   30.70    9.10
 -11 -10  -4  230.18   17.70
  11  10   4  243.38   17.80
 -11  10  -4  250.47   21.60
  11  10   4  211.58   17.30
 -12 -10  -4   49.20   12.50
  12  10   4   59.69   11.30
 -12  10  -4   60.99   15.20
 -13 -10  -4  213.08   20.50
 -13  10  -4  225.58   22.10
 -14 -10  -4   14.20   11.60
 -14  10  -4    3.20   11.70
 -15 -10  -4  388.66   27.10
 -15  10  -4  415.06   30.00
 -16 -10  -4  -19.70   11.90
 -16  10  -4   -3.50   14.20
 -17 -10  -4   70.99   17.40
 -17  10  -4   60.89   17.30
 -18 -10  -4   45.70   16.60
 -18  10  -4   17.20   17.30
 -19 -10  -4  159.48   24.20
 -19  10  -4  148.69   24.80
 -19 -11   4  184.38   23.80
 -19  11   4  206.88   26.20
 -18 -11   4   27.50   15.90
 -18  11   4   35.70   15.40
 -17 -11   4   49.10   16.20
 -17  11   4   69.39   17.50
 -16 -11   4   -5.30   11.30
 -16  11   4  -10.60   12.00
 -15 -11   4  438.46   28.40
 -15  11   4  424.56   28.70
 -14 -11   4   72.69   15.10
 -14  11   4   68.49   15.40
 -13 -11   4   32.20   11.80
 -13  11   4   44.50   12.40
 -12 -11   4    6.40    9.60
 -12  11   4    5.50    9.20
 -11 -11   4  445.96   23.80
  11  11  -4  406.76   24.10
 -11  11   4  420.46   23.20
 -10 -11   4    8.50    8.20
 -10  11   4    2.60    7.60
  10  11  -4   17.00    9.00
  -9 -11   4  183.28   15.10
  -9 -11   4  153.28   13.90
  -9  11   4  154.58   14.50
   9  11  -4  185.98   16.80
  -9  11   4  202.88   11.30
  -8 -11   4  318.27   17.90
  -8 -11   4  334.87   18.50
   8  11  -4  359.76   21.00
  -8  11   4  313.07   17.20
  -8  11   4  325.07   13.90
  -7 -11   4 1029.10   33.50
  -7 -11   4 1040.70   33.10
  -7  11   4 1046.30   31.80
   7  11  -4 1062.19   36.40
  -7  11   4 1025.80   28.60
  -6 -11   4    2.80    6.00
  -6 -11   4  -10.60    5.20
  -6  11   4    0.80    3.80
  -6  11   4    7.00    5.00
   6  11  -4    1.50    7.30
  -5 -11   4  827.82   27.50
  -5 -11   4  794.92   26.50
  -5  11   4  827.12   23.40
  -5  11   4  804.22   24.20
  -5  11   4  884.21   28.80
   5  11  -4  811.22   30.20
  -4 -11   4   24.70    6.50
  -4 -11   4   24.30    6.30
   4  11  -4   20.90    8.60
  -4  11   4   31.40    4.90
  -3 -11   4  405.16   17.50
  -3 -11   4  385.16   16.40
   3  11  -4  398.66   20.50
  -3  11   4  386.86   14.20
   3  11  -4  427.06   20.10
  -2 -11   4   26.30    6.40
  -2 -11   4   38.30    6.90
  -2  11   4   29.10    5.10
   2  11  -4   36.30    9.90
   2  11  -4   28.50    5.90
   2  11  -4   30.60    6.70
  -1 -11   4  617.44   21.40
  -1 -11   4  574.64   20.00
   1  11  -4  522.95   20.80
  -1  11   4  578.34   18.50
   1  11  -4  558.14   23.80
   1  11  -4  602.04   19.90
   0 -11   4  285.57   14.70
   0 -11   4  284.87   13.50
   0  11  -4  297.97   17.80
   0  11  -4  284.77   13.20
   0  11   4  295.07   12.70
   0  11  -4  286.17   14.80
   1 -11   4   28.60    6.40
  -1  11  -4   31.50    8.70
  -1  11  -4   37.40    6.80
   1  11   4   26.20    5.60
  -1  11  -4   41.90    7.10
   2 -11   4  155.48   11.80
   2  11   4  178.28   11.00
  -2  11  -4  155.78   11.10
   3 -11   4 1574.24   43.40
   3  11   4 1590.04   42.50
   3  11   4 1654.83   44.90
  -3  11  -4 1612.74   42.80
   4 -11   4    5.10    5.70
   4  11   4   19.80    8.10
  -4  11  -4    5.80    6.30
   4  11   4    3.40    4.80
   5 -11   4   16.30    6.40
  -5  11  -4   20.20    7.60
   5  11   4   30.30    8.60
   5  11   4    2.30    5.50
   6 -11   4   10.30    6.00
  -6 -11  -4    2.60    4.90
   6  11   4    3.70    7.90
  -6  11  -4   14.00    7.60
   6  11   4    8.50    6.00
  -7 -11  -4  769.42   25.10
   7  11   4  780.42   29.10
   7  11   4  790.32   28.00
  -7  11  -4  782.02   29.10
  -8 -11  -4  108.29   11.00
   8  11   4   84.69   12.30
  -8  11  -4   89.39   12.30
   8  11   4   94.19   11.10
  -9 -11  -4  165.68   13.70
   9  11   4  114.19   13.70
   9  11   4  137.39   13.90
  -9  11  -4  171.38   17.00
 -10 -11  -4   34.20    9.90
  10  11   4   52.49   11.30
  10  11   4   39.20    9.30
 -10  11  -4   31.20   11.40
 -11 -11  -4  518.85   25.00
  11  11   4  500.95   24.90
  11  11   4  497.55   25.20
 -11  11  -4  459.55   27.50
 -12 -11  -4    8.70    9.50
  12  11   4   13.70    9.30
 -12  11  -4    3.10   11.60
 -13 -11  -4  442.16   25.90
 -13  11  -4  375.86   27.30
 -14 -11  -4   27.40   12.40
 -14  11  -4   41.20   14.80
 -15 -11  -4   73.39   15.30
 -15  11  -4   61.19   17.10
 -16 -11  -4   -1.00   12.00
 -16  11  -4  -12.50   13.60
 -17 -11  -4  306.77   27.40
 -17  11  -4  290.67   28.20
 -18 -11  -4   -6.40   13.80
 -18  11  -4    8.70   15.80
 -19 -11  -4   -8.70   14.90
 -19  11  -4    0.00   16.40
 -19 -12   4   37.20   17.80
 -19  12   4   45.40   17.20
 -18 -12   4   37.60   16.80
 -18  12   4   62.69   18.70
 -17 -12   4  238.28   25.80
 -17  12   4  208.48   25.10
 -16 -12   4  105.69   19.40
 -16  12   4   85.29   17.40
 -15 -12   4   27.40   13.10
 -15  12   4    9.70   12.40
 -14 -12   4   99.19   16.40
 -14  12   4   90.49   16.50
 -13 -12   4  253.37   22.30
 -13  12   4  251.17   21.30
 -12 -12   4   66.89   13.30
 -12  12   4   62.59   12.70
 -11 -12   4   27.40   10.00
  11  12  -4   19.40   10.10
 -11  12   4   38.30   10.80
 -10 -12   4  256.57   18.20
 -10  12   4  269.67   18.60
 -10  12   4  276.27   14.00
  10  12  -4  270.27   20.70
  -9 -12   4  499.75   23.60
  -9 -12   4  558.74   24.30
  -9  12   4  517.85   19.10
  -9  12   4  495.55   22.90
   9  12  -4  522.75   26.60
  -8 -12   4   12.40    6.90
  -8 -12   4   19.80    7.40
  -8  12   4    1.20    6.10
  -8  12   4    2.00    4.30
   8  12  -4    7.70    8.40
  -7 -12   4  150.38   13.30
  -7 -12   4  142.59   12.90
  -7  12   4  162.58   10.10
   7  12  -4  138.29   15.60
  -7  12   4  149.59   12.10
  -6 -12   4  545.75   21.90
  -6 -12   4  586.24   23.30
  -6  12   4  584.64   20.40
  -6  12   4  598.94   19.30
   6  12  -4  558.74   25.60
  -5 -12   4  415.56   19.30
  -5 -12   4  440.96   18.50
  -5  12   4  444.96   16.90
  -5  12   4  425.46   15.60
   5  12  -4  423.06   19.20
   5  12  -4  418.46   22.10
  -4 -12   4   14.30    5.80
  -4 -12   4   20.50    6.60
   4  12  -4   24.40    6.50
   4  12  -4   12.30    8.00
  -4  12   4   22.60    4.80
  -3 -12   4  311.57   14.10
  -3 -12   4  272.27   15.30
   3  12  -4  300.07   15.60
   3  12  -4  313.77   18.90
  -3  12   4  292.97   12.50
   3  12  -4  284.57   13.40
  -2 -12   4  114.39   10.80
  -2 -12   4   88.59    8.80
   2  12  -4   85.09   12.50
  -2  12   4   91.89    7.90
   2  12  -4   94.89    8.60
   2  12  -4  112.99   10.70
  -1 -12   4   60.89    8.30
  -1 -12   4   69.89    9.20
  -1  12   4   67.29    6.80
   1  12  -4   60.89    7.80
   1  12  -4   53.49    8.00
   1  12  -4   62.19   11.40
   0 -12   4  501.25   18.60
   0 -12   4  501.05   19.90
   0  12  -4  501.85   18.20
   0  12  -4  511.65   20.30
   0  12   4  495.55   17.80
   0  12  -4  500.65   22.40
   1 -12   4  542.15   21.30
  -1  12  -4  552.64   21.70
   1  12   4  590.34   20.00
  -1  12  -4  557.34   19.50
   2 -12   4  827.32   27.90
  -2  12  -4  867.71   28.40
  -2  12  -4  849.22   26.50
   2  12   4  900.11   27.20
   3 -12   4   14.70    5.70
   3  12   4    6.20    7.10
   3  12   4   12.50    5.20
  -3  12  -4   16.00    6.50
   4 -12   4  318.97   16.30
  -4  12  -4  314.37   16.20
   4  12   4  320.67   15.80
   4  12   4  321.87   17.70
   5 -12   4  421.36   19.30
   5  12   4  410.66   20.70
  -5  12  -4  410.36   18.90
   5  12   4  417.66   18.70
  -6 -12  -4  255.07   12.40
   6 -12   4  275.47   16.90
  -6  12  -4  247.58   17.00
   6  12   4  274.27   15.90
   6  12   4  260.87   18.00
  -7 -12  -4  180.08   11.80
   7  12   4  172.88   15.70
  -7  12  -4  152.08   14.80
   7  12   4  170.38   13.70
  -8 -12  -4  387.06   17.70
  -8  12  -4  405.66   22.10
   8  12   4  378.76   20.00
   8  12   4  390.46   21.30
  -9 -12  -4  540.65   22.70
  -9  12  -4  580.34   27.20
   9  12   4  567.54   26.40
   9  12   4  566.64   25.50
 -10 -12  -4   75.39   11.80
  10  12   4   84.09   13.50
  10  12   4   96.89   12.90
 -10  12  -4   77.09   14.50
 -11 -12  -4  235.78   18.20
  11  12   4  208.68   19.00
  11  12   4  234.48   19.10
 -11  12  -4  214.18   20.70
 -12 -12  -4  253.57   19.60
 -12  12  -4  275.27   24.70
  12  12   4  290.67   20.90
 -13 -12  -4  228.18   19.40
 -13  12  -4  175.38   20.70
 -14 -12  -4   35.40   12.40
 -14  12  -4   40.00   14.10
 -15 -12  -4  240.48   22.60
 -15  12  -4  236.78   24.50
 -16 -12  -4  126.89   18.90
 -16  12  -4  139.19   22.80
 -17 -12  -4   14.50   13.90
 -17  12  -4   20.60   15.00
 -18 -12  -4   29.50   17.00
 -18  12  -4   17.30   16.70
 -18 -13   4  183.58   24.10
 -18  13   4  182.98   24.40
 -17 -13   4   27.40   14.50
 -17  13   4    5.70   12.80
 -16 -13   4   68.09   16.70
 -16  13   4   50.99   16.20
 -15 -13   4  166.48   20.20
 -15  13   4  174.28   21.50
 -14 -13   4  175.28   19.70
 -14  13   4  147.59   19.00
 -13 -13   4   -1.70    9.70
 -13  13   4   -8.60    9.90
 -12 -13   4  278.27   20.80
 -12  13   4  240.18   20.80
 -11 -13   4  105.89   14.80
 -11  13   4   96.29   14.20
 -11  13   4   75.89    9.00
 -10 -13   4   65.29   11.70
 -10 -13   4   53.69   11.30
  10  13  -4   58.49   12.80
 -10  13   4   40.30   10.20
 -10  13   4   50.49    7.80
  -9 -13   4    5.10    7.80
  -9 -13   4   10.70    8.30
   9  13  -4    8.20    9.80
  -9  13   4   16.40    7.80
  -9  13   4    3.40    5.20
  -8 -13   4  550.94   24.60
  -8 -13   4  550.44   24.00
   8  13  -4  530.05   27.30
  -8  13   4  574.34   20.10
  -8  13   4  562.34   25.20
  -7 -13   4  286.17   17.60
  -7 -13   4  290.47   17.00
   7  13  -4  274.67   19.80
  -7  13   4  225.78   12.80
  -6 -13   4    6.80    6.20
  -6 -13   4   -0.60    5.80
   6  13  -4    3.20    8.40
  -6  13   4    6.00    4.20
  -5 -13   4  272.07   15.30
  -5 -13   4  318.47   17.30
  -5  13   4  330.37   13.70
   5  13  -4  317.67   19.90
   5  13  -4  274.77   16.20
  -4 -13   4  536.65   21.90
  -4 -13   4  546.85   20.20
   4  13  -4  491.65   24.40
   4  13  -4  488.15   21.20
  -4  13   4  512.35   17.90
  -3 -13   4  441.46   17.50
  -3 -13   4  405.76   18.80
   3  13  -4  413.96   18.90
   3  13  -4  414.16   21.70
   3  13  -4  395.26   16.20
  -3  13   4  395.66   15.60
  -2 -13   4   69.59    8.10
  -2 -13   4   70.39    9.20
  -2  13   4   72.49    7.50
   2  13  -4   56.49    8.10
   2  13  -4   63.89   11.10
   2  13  -4   71.69    7.70
  -1 -13   4  166.38   11.40
  -1 -13   4  180.18   12.90
   1  13  -4  177.98   10.90
  -1  13   4  171.08   10.60
   1  13  -4  177.78   15.60
   1  13  -4  184.38   12.90
   0 -13   4  519.05   21.30
   0 -13   4  547.25   19.90
   0  13  -4  553.74   24.00
   0  13  -4  575.24   19.60
   0  13   4  557.34   19.70
   0  13  -4  563.54   22.10
  -1  13  -4   21.00    6.40
  -1  13  -4   15.20    5.70
   2 -13   4  469.35   19.60
  -2  13  -4  463.15   18.20
  -2  13  -4  466.65   20.10
   2  13   4  453.85   18.40
   3 -13   4   59.49    8.90
   3  13   4   85.39    9.30
  -3  13  -4   71.09    9.10
  -3  13  -4   57.39    8.60
   4 -13   4  529.45   21.50
   4  13   4  492.85   22.60
  -4  13  -4  464.25   19.70
   4  13   4  524.65   20.90
   5 -13   4   55.99    9.00
   5  13   4   51.69   10.60
   5  13   4   50.79    8.40
  -5  13  -4   55.19    9.50
   6  13   4  307.37   19.80
  -6  13  -4  302.27   18.30
   6  13   4  295.87   16.90
   7  13   4   76.59   12.40
   7  13   4   60.29    9.70
  -7  13  -4   53.29   10.40
   8  13   4   42.40   11.70
  -8  13  -4   34.80   10.50
   8  13   4   22.50    8.00
   9  13   4   87.09   14.40
  -9  13  -4   69.89   13.00
   9  13   4   73.09   11.40
 -10  13  -4  612.94   29.30
  10  13   4  590.94   28.80
  10  13   4  645.04   28.40
 -11  13  -4   64.89   13.80
  11  13   4   59.19   13.10
  11  13   4   45.30   10.80
 -12 -13  -4   13.80   16.30
  12  13   4   29.00   12.90
 -12  13  -4   21.80   12.80
 -13 -13  -4   80.89   20.30
 -13  13  -4   58.89   15.20
 -14  13  -4  407.46   29.20
 -15  13  -4   10.20   13.10
 -16  13  -4   97.09   19.50
 -17  13  -4   15.30   16.00
 -18  13  -4  209.38   27.70
 -18 -14   4   74.19   19.20
 -18  14   4   73.89   19.70
 -17 -14   4   15.20   14.30
 -17  14   4   -9.00   12.50
 -16 -14   4  151.88   20.40
 -16  14   4  155.18   22.00
 -15 -14   4   22.90   12.60
 -15  14   4   -2.80   11.40
 -14 -14   4  355.96   25.00
 -14  14   4  345.27   32.40
 -13 -14   4   22.00   11.20
 -13  14   4    6.60   17.50
 -13  14   4   16.70    6.90
 -12 -14   4  199.28   19.10
 -12  14   4  202.78   14.00
 -11 -14   4   -5.10    8.80
 -11  14   4   -4.40    5.00
 -10 -14   4  191.08   17.40
 -10 -14   4  207.38   18.90
 -10  14   4  211.18   13.60
  10  14  -4  231.58   21.20
  -9 -14   4   22.00    9.10
  -9 -14   4   42.90   10.10
  -9  14   4    5.20    5.30
   9  14  -4   31.10   11.40
  -8 -14   4    9.90    7.60
  -8 -14   4    7.20    7.90
   8  14  -4   13.40   10.60
  -8  14   4    0.90    4.70
  -7 -14   4   17.40    8.40
  -7 -14   4   21.50    7.20
   7  14  -4   12.50   10.30
  -6 -14   4  609.44   23.50
  -6 -14   4  616.74   25.60
  -6  14   4  614.04   21.20
   6  14  -4  664.23   29.50
  -5 -14   4  126.89   11.20
  -5 -14   4  108.49   11.50
   5  14  -4  136.19   15.50
  -5  14   4  119.79    9.70
   5  14  -4  126.09   16.00
  -4 -14   4    3.70    5.60
  -4 -14   4    4.00    6.40
   4  14  -4    7.70    6.20
  -4  14   4    8.40    4.30
   4  14  -4    8.30    9.20
   4  14  -4   12.40    5.10
  -3 -14   4   12.20    5.70
  -3 -14   4    1.20    5.80
   3  14  -4    8.80    8.60
  -3  14   4   -0.90    4.00
  -2 -14   4  840.22   29.10
  -2 -14   4  866.21   26.80
   2  14  -4  857.71   29.50
  -2  14   4  835.72   26.20
   2  14  -4  839.62   26.10
   2  14  -4  908.71   33.00
  -1 -14   4   16.40    6.10
  -1 -14   4   12.30    5.50
   1  14  -4   13.70    4.80
   1  14  -4   22.20    8.90
   1  14  -4   26.20    6.60
   0 -14   4  375.56   18.00
   0  14  -4  355.16   15.20
   0  14  -4  385.66   20.30
   0  14  -4  361.36   17.80
   0  14   4  338.07   15.70
   1 -14   4   19.10    6.00
  -1  14  -4   13.00    6.00
   1  14   4   20.50    5.80
  -1  14  -4   13.00    5.50
   2 -14   4  395.26   19.00
  -2  14  -4  430.46   19.60
  -2  14  -4  389.46   17.10
   2  14   4  428.96   18.10
   3 -14   4   14.70    6.60
  -3  14  -4    5.20    6.30
   3  14   4   14.90    5.90
  -3  14  -4   17.90    6.90
   4 -14   4  361.96   18.20
  -4  14  -4  370.86   17.70
   4  14   4  362.06   17.70
   4  14   4  339.87   19.90
   5  14   4    4.40    8.00
   5  14   4    1.30    6.20
  -5  14  -4   16.40    7.70
   6  14   4  176.18   14.30
   6  14   4  190.88   17.40
  -6  14  -4  182.68   16.10
   7  14   4   38.00   11.20
   7  14   4   44.00    9.60
  -7  14  -4   13.80    9.00
  -8  14  -4  464.85   24.00
   8  14   4  448.06   25.20
   8  14   4  439.26   22.50
   9  14   4   13.70    8.70
  -9  14  -4   -7.30    9.20
   9  14   4   -4.40   10.30
  10  14   4    2.30    8.40
 -10  14  -4    8.20   10.90
  10  14   4   11.10   11.20
  11  14   4   11.70   11.50
 -11  14  -4    5.00   11.20
  11  14   4   -1.30    8.20
 -12  14  -4  705.73   34.20
 -13  14  -4   -4.20   11.80
 -14  14  -4   33.00   14.80
 -15  14  -4   33.00   16.00
 -16  14  -4  133.39   22.10
 -17  14  -4   -2.50   14.30
 -18  14  -4   77.79   19.60
 -18 -15   4  188.68   23.70
 -17 -15   4    0.60   12.70
 -17  15   4   17.80    8.40
 -16 -15   4  135.09   19.60
 -16  15   4   79.29   11.40
 -15 -15   4   70.29   16.00
 -15  15   4   66.19   10.30
 -14 -15   4  232.38   22.30
 -14  15   4  252.37   16.30
 -13 -15   4    8.70   10.60
 -13  15   4   34.80    8.00
 -12 -15   4  263.67   20.70
 -12  15   4  257.17   15.90
 -11 -15   4   69.09   12.40
 -11  15   4   84.19    9.80
 -10 -15   4   52.99   11.70
 -10 -15   4   59.39   12.20
 -10  15   4   42.30    7.80
  -9 -15   4   54.99   11.30
  -9 -15   4   49.90   11.50
   9  15  -4  100.19   16.10
  -9  15   4   77.99    8.90
  -8 -15   4  248.58   19.20
  -8 -15   4  224.38   16.60
   8  15  -4  250.97   21.60
  -8  15   4  188.08   12.90
  -7 -15   4   13.50    8.10
  -7 -15   4   14.00    7.20
  -7  15   4   -2.10    4.60
   7  15  -4   15.10   10.20
  -6 -15   4   12.10    6.80
  -6 -15   4   13.60    7.80
  -6  15   4    9.10    5.20
   6  15  -4    2.70   10.40
  -5 -15   4  275.57   17.60
  -5 -15   4  242.48   14.80
   5  15  -4  233.68   20.30
  -5  15   4  311.37   14.40
  -4 -15   4  917.91   31.70
  -4 -15   4  880.61   28.20
  -4  15   4  892.31   27.60
   4  15  -4  868.11   27.70
   4  15  -4  865.41   31.30
   4  15  -4  906.81   35.00
  -3 -15   4   19.10    6.20
  -3 -15   4   18.20    7.20
   3  15  -4   11.40    8.40
  -3  15   4   20.50    5.30
   3  15  -4    3.00    6.10
   3  15  -4   18.20    5.40
  -2 -15   4  127.39   10.40
  -2 -15   4  102.59   11.00
   2  15  -4   91.49   13.60
  -2  15   4  101.19    9.60
   2  15  -4  129.89   12.80
   2  15  -4  127.59    9.90
  -1 -15   4  294.07   16.90
  -1 -15   4  281.77   14.20
   1  15  -4  262.87   19.00
   1  15  -4  266.97   13.30
   1  15  -4  298.87   16.40
   0 -15   4 1219.48   37.40
   0  15  -4 1167.58   37.60
   0  15  -4 1194.08   39.80
   0  15  -4 1180.38   33.60
   0  15   4 1206.78   35.10
   1 -15   4    2.60    5.70
  -1  15  -4   -3.60    5.30
  -1  15  -4    9.50    5.60
   2 -15   4  282.97   16.70
  -2  15  -4  289.57   16.90
  -2  15  -4  283.77   14.80
   2  15   4  266.77   15.50
   3 -15   4  243.58   15.30
  -3  15  -4  220.88   15.30
  -3  15  -4  221.08   14.40
   3  15   4  263.57   15.10
   4  15   4  105.39   11.50
   4  15   4   89.39   12.90
  -4  15  -4  114.89   12.00
  -4  15  -4   97.39   11.20
  -5  15  -4   63.49   10.30
   5  15   4   55.69   11.70
   5  15   4   70.59   10.30
   6  15   4  382.96   20.00
  -6  15  -4  353.06   19.70
   6  15   4  366.76   22.90
   7  15   4  147.89   17.50
  -7  15  -4  168.38   15.40
   7  15   4  156.48   15.30
   8  15   4   38.80   12.50
  -8  15  -4   10.70   10.20
   8  15   4   58.59   11.10
  -9  15  -4   96.59   14.40
   9  15   4   86.89   15.50
   9  15   4   93.09   13.40
  10  15   4  561.74   29.50
 -10  15  -4  615.14   29.50
  10  15   4  575.24   28.30
  11  15   4   29.10   11.50
  11  15   4   31.30   13.40
 -11  15  -4   25.30   12.70
 -12  15  -4   21.90   13.50
 -13  15  -4  126.99   18.40
 -14  15  -4  309.57   26.60
 -15  15  -4   11.90   14.70
 -16  15  -4   12.60   15.60
 -17  15  -4   51.49   17.90
 -17 -16   4  107.99   20.30
 -17  16   4  122.89   13.70
 -16 -16   4  126.19   20.20
 -16  16   4  137.69   13.90
 -15 -16   4   24.70   13.70
 -15  16   4   38.90    9.00
 -14 -16   4  123.69   17.60
 -14  16   4  105.99   12.10
 -13 -16   4  334.07   24.80
 -13  16   4  394.26   19.70
 -12 -16   4  174.98   18.40
 -12  16   4  183.58   14.40
 -11 -16   4    0.60    9.30
 -11 -16   4   -0.70    9.60
 -11  16   4   -3.40    5.80
 -10 -16   4  178.58   17.80
 -10 -16   4  164.28   16.60
 -10  16   4  152.08   13.00
  -9 -16   4  182.38   16.70
  -9 -16   4  182.58   17.40
  -9  16   4  203.48   13.90
  -8 -16   4   35.80   11.00
  -8 -16   4   42.70    9.60
   8  16  -4   59.29   14.50
  -8  16   4   16.20    6.20
  -7 -16   4   77.89   10.90
  -7 -16   4   75.89   12.60
   7  16  -4   61.09   13.70
  -7  16   4   95.49    9.90
  -6 -16   4   18.60    9.10
  -6 -16   4   19.10    7.50
   6  16  -4   13.10   11.30
  -6  16   4   21.50    6.50
  -5 -16   4  128.99   11.90
  -5 -16   4  123.99   13.40
  -5  16   4  152.88   11.50
   5  16  -4  150.38   17.70
  -4 -16   4   10.50    7.20
  -4 -16   4   -2.30    6.00
  -4  16   4    5.40    5.10
   4  16  -4    5.00    9.80
   4  16  -4   -1.70    5.80
   4  16  -4   -2.00    6.00
  -3 -16   4  694.23   26.80
  -3 -16   4  595.44   22.30
   3  16  -4  601.64   25.20
   3  16  -4  621.54   25.60
  -3  16   4  643.84   22.70
   3  16  -4  637.94   29.60
  -2 -16   4  454.05   19.00
  -2 -16   4  423.46   21.40
   2  16  -4  489.15   22.00
   2  16  -4  476.75   22.10
  -2  16   4  495.95   19.50
   2  16  -4  464.25   24.20
  -1 -16   4  100.29   10.00
  -1 -16   4   77.59   11.10
   1  16  -4   97.79   11.50
  -1  16   4   97.69    9.60
   1  16  -4   88.89   10.00
   1  16  -4  107.79   15.10
   0 -16   4  173.18   14.50
   0  16  -4  141.29   13.50
   0  16   4  141.99   12.40
   0  16  -4  156.38   11.50
   1 -16   4  393.86   19.40
   1  16   4  437.26   18.80
  -1  16  -4  384.96   19.90
  -1  16  -4  420.86   17.50
   2 -16   4  240.28   18.30
  -2  16  -4  282.67   17.10
   2  16   4  313.87   16.70
  -2  16  -4  242.98   14.40
   3  16   4   22.80    7.30
  -3  16  -4   18.50    7.20
  -3  16  -4   13.60    7.20
   4  16   4  122.79   14.80
  -4  16  -4  110.19   12.30
  -4  16  -4  132.49   12.80
   4  16   4  121.29   12.50
   5  16   4  334.17   19.40
  -5  16  -4  348.67   19.10
  -5  16  -4  390.16   20.30
   5  16   4  318.77   21.00
   6  16   4   30.20    9.10
  -6  16  -4   36.20    9.90
   6  16   4   43.20   12.70
   7  16   4  159.08   15.90
  -7  16  -4  126.79   14.80
   7  16   4  135.29   16.90
  -8  16  -4  274.87   21.20
   8  16   4  288.17   22.60
   8  16   4  303.87   20.30
   9  16   4  285.27   23.10
  -9  16  -4  281.57   21.70
   9  16   4  250.87   19.80
  10  16   4   12.30   12.40
 -10  16  -4   16.70   11.60
  10  16   4   16.50   10.20
  11  16   4  411.86   26.30
  11  16   4  463.45   29.40
 -11  16  -4  445.76   27.30
 -12  16  -4  240.08   23.40
 -13  16  -4   65.59   16.10
 -14  16  -4   13.40   14.20
 -15  16  -4  154.18   22.40
 -16  16  -4  102.09   20.50
 -17  16  -4   17.10   16.00
 -17  17   4   32.10    9.70
 -16  17   4   -1.70    7.60
 -15  17   4  339.17   19.90
 -14  17   4   59.69   10.20
 -13  17   4   21.30    7.50
 -12  17   4    2.60    6.90
 -11 -17   4  631.04   32.20
 -11  17   4  575.24   23.70
 -10 -17   4   24.00   11.20
 -10  17   4   -4.80    5.60
  -9 -17   4  182.18   18.30
  -9  17   4  151.08   13.10
  -8 -17   4   32.30   10.80
  -8  17   4   35.10    7.50
  -7 -17   4  358.26   22.40
  -7  17   4  368.76   17.80
   7  17  -4  388.46   26.90
  -6 -17   4   60.39   11.10
  -6  17   4   29.60    7.10
   6  17  -4   17.70   11.90
  -5 -17   4  451.05   23.40
   5  17  -4  437.26   26.90
  -5  17   4  427.86   18.90
  -4 -17   4   84.19   12.50
  -4  17   4   72.89    9.30
   4  17  -4   68.49   13.40
  -3 -17   4  416.66   21.00
  -3  17   4  402.96   18.10
   3  17  -4  386.56   24.50
   3  17  -4  384.46   20.70
  -2  17   4    1.10    5.50
   2  17  -4   29.30   11.20
  -1 -17   4  997.30   34.30
  -1  17   4  967.60   31.50
   1  17  -4 1019.40   37.70
   1  17  -4  937.11   34.00
   0 -17   4   86.99   11.70
   0  17  -4   88.89   11.20
   0  17   4  146.59   12.30
   1  17   4  106.19   11.10
  -1  17  -4  106.89   12.90
  -2  17  -4   -3.20    6.50
   2  17   4    8.60    6.40
  -3  17  -4  569.54   25.20
   3  17   4  560.34   23.90
  -4  17  -4  129.19   14.10
   4  17   4  144.19   13.50
   5  17   4   57.79   12.80
  -5  17  -4   50.99    9.80
   5  17   4   50.09    9.80
   6  17   4   16.70   11.00
  -6  17  -4   16.30   11.10
   6  17   4   13.40    8.00
  -6  17  -4    6.50    7.20
   7  17   4  630.74   28.40
  -7  17  -4  631.84   28.20
   7  17   4  627.34   31.70
   8  17   4   -0.50   10.80
  -8  17  -4   23.40   10.70
   8  17   4   -2.50    8.10
   9  17   4   74.49   15.70
  -9  17  -4   81.19   14.40
   9  17   4   78.69   12.90
  10  17   4    0.60    9.10
 -10  17  -4    2.90   10.60
  10  17   4   -2.90   11.90
 -11  17  -4  270.37   23.30
  11  17   4  291.07   22.90
 -12  17  -4    2.40   12.10
 -13  17  -4  276.97   25.30
 -14  17  -4   62.49   16.70
 -15  17  -4   53.89   17.80
 -16  17  -4   10.20   15.30
 -16  18   4    4.20    7.50
 -15  18   4    1.80    7.50
 -14  18   4   18.70    8.00
 -13  18   4  553.24   24.20
 -12  18   4   -3.20    6.20
 -11 -18   4    9.50   11.70
 -11  18   4   -0.10    6.50
 -10 -18   4  105.29   15.90
 -10  18   4  118.69   12.00
  -9 -18   4  633.24   30.80
  -9  18   4  583.14   23.80
  -8 -18   4   80.69   13.80
  -8  18   4   77.69   10.10
  -7 -18   4   76.89   13.10
  -7  18   4   56.79    9.10
  -6 -18   4  165.48   17.10
  -6  18   4  170.78   13.20
   6  18  -4  162.38   21.50
  -5 -18   4  321.37   21.30
   5  18  -4  331.97   24.90
  -5  18   4  377.06   18.10
  -4 -18   4   49.20   11.00
  -4  18   4   46.70    8.10
   4  18  -4   33.40   12.30
  -3 -18   4  524.35   25.60
  -3  18   4  593.44   23.00
   3  18  -4  542.25   29.60
   3  18  -4  547.25   25.60
  -2 -18   4   70.69   11.40
  -2  18   4   73.89    9.50
   2  18  -4   89.09   12.00
   2  18  -4   76.19   14.50
   1  18  -4  245.08   22.10
   1  18  -4  193.08   15.60
  -1  18   4  213.88   14.70
   0  18  -4   13.10    7.20
   0  18   4    3.00    5.90
   1  18   4  748.23   27.80
  -1  18  -4  719.43   29.60
  -2  18  -4   -6.30    6.30
   2  18   4   18.60    7.40
  -3  18  -4    2.70    6.50
   3  18   4   -3.40    6.50
  -4  18  -4    9.30    7.70
   4  18   4   17.30    8.10
  -5  18  -4  432.36   22.90
   5  18   4  401.66   24.30
   5  18   4  368.46   21.10
  -6  18  -4   55.49   10.50
   6  18   4   28.50    9.50
   6  18   4   22.50   11.50
   7  18   4   59.19   11.70
  -7  18  -4   61.89   11.20
   7  18   4   51.79   14.10
   8  18   4   22.00    9.60
   8  18   4   -6.60   10.90
   9  18   4  447.06   25.70
   9  18   4  419.56   27.80
  10  18   4    3.10    9.90
  11  18   4  163.58   18.60
 -16  19   4   15.20    8.60
 -15  19   4  153.88   14.70
 -14  19   4   57.09   10.50
 -13  19   4    4.40    7.50
 -12  19   4  213.68   16.50
 -11 -19   4  270.67   24.00
 -11  19   4  289.17   17.70
 -10 -19   4   77.39   15.30
 -10  19   4   81.09   10.50
  -9 -19   4   23.60   11.80
  -9  19   4   21.40    7.90
  -8 -19   4  355.26   24.40
  -8  19   4  345.17   18.70
  -7 -19   4  389.46   24.50
  -7  19   4  349.67   18.80
  -6 -19   4   29.90   10.50
  -6  19   4   31.60    7.90
  -5 -19   4   46.10   11.20
  -5  19   4   34.90    8.30
  -4 -19   4  131.59   15.60
  -4  19   4   98.39   11.00
   4  19  -4  106.39   17.30
  -3  19   4   56.69    9.30
   3  19  -4   78.79   15.00
   3  19  -4   62.99   15.10
   2  19  -4    1.80   10.00
   2  19  -4   11.60    8.10
  -2  19   4    0.30    5.70
  -1  19   4  531.25   23.50
   1  19  -4  608.04   26.90
   0  19  -4  364.76   21.20
   0  19   4  367.06   19.70
   1  19   4   86.99   11.10
  -1  19  -4   87.59   12.40
  -2  19  -4  118.29   13.60
   2  19   4  126.99   13.60
  -3  19  -4  210.58   17.80
   3  19   4  226.48   16.80
   4  19   4    5.50    7.60
  -4  19  -4   -0.90    7.10
   5  19   4    6.90    8.10
  -5  19  -4   25.70    9.20
   6  19   4  353.26   24.00
   6  19   4  317.87   21.20
  -6  19  -4  345.87   21.70
   7  19   4  396.06   26.80
   7  19   4  411.86   24.10
  -7  19  -4  388.56   23.10
   8  19   4   45.90   12.10
  -8  19  -4   40.80   10.70
   9  19   4   61.59   13.60
  -9  19  -4   54.09   12.00
  10  19   4  355.06   24.80
  11  19   4  185.78   19.90
 -15  20   4   14.30    8.70
 -14  20   4  141.89   14.40
 -13  20   4   48.80   10.00
 -12 -20   4   50.19   14.70
 -12  20   4   56.59   10.30
 -11 -20   4   10.60   12.30
 -11  20   4    5.50    7.00
 -10 -20   4  417.96   28.20
 -10  20   4  429.06   21.50
  -9 -20   4   77.89   15.70
  -9  20   4   51.99    9.90
  -8 -20   4  101.69   16.60
  -8  20   4   79.39   10.80
  -7 -20   4  109.79   19.40
  -7  20   4  107.69   12.00
  -6  20   4  440.66   21.10
  -5  20   4  212.08   15.60
  -4  20   4   49.90    9.20
  -3  20   4   76.09   10.80
  -2  20   4  306.47   18.30
   2  20  -4  320.07   21.10
  -1  20   4   -6.20    6.10
   1  20  -4    0.70    7.40
   0  20   4  144.89   14.00
   0  20  -4  154.58   16.30
   1  20   4  166.88   15.50
  -1  20  -4  185.48   17.90
   2  20   4  392.06   21.50
  -2  20  -4  350.66   21.80
  -3  20  -4   21.40    9.60
   3  20   4   14.60    8.80
   4  20   4  332.87   20.70
  -4  20  -4  292.67   20.50
   5  20   4   69.59   12.70
  -5  20  -4  104.29   13.90
   6  20   4   91.09   14.20
  -6  20  -4   76.49   13.20
   7  20   4   -3.00    8.60
  -7  20  -4    1.10    8.20
   8  20   4  607.14   30.70
  -8  20  -4  598.14   29.50
   9  20   4  147.89   18.40
  -9  20  -4  126.19   15.60
  10  20   4   20.70   11.50
 -10  20  -4   10.00    9.90
  11  20   4   -7.20    9.80
 -14  21   4  129.29   13.90
 -13  21   4    3.90    8.00
 -12  21   4  232.18   17.60
 -11  21   4   -0.90    7.40
 -10  21   4   66.69   10.90
  -9  21   4   -4.30    7.00
  -8  21   4  498.45   23.40
  -7  21   4   -0.50    7.00
  -6  21   4   14.50    7.50
  -5  21   4    2.90    6.80
  -4  21   4  358.46   20.20
  -3  21   4    2.40    6.80
   2  21  -4   35.00   10.70
  -2  21   4   33.50    8.80
   1  21  -4   -1.50    8.00
  -1  21   4    7.60    7.40
   0  21  -4  444.26   24.80
   0  21   4  425.06   22.50
  -1  21  -4    4.00    8.10
   1  21   4   11.90    8.10
   2  21   4  171.38   15.70
  -2  21  -4  145.99   15.90
   3  21   4   29.10    9.90
  -3  21  -4   -4.40    8.10
   4  21   4  149.79   16.00
  -4  21  -4  129.89   15.90
  -5  21  -4   17.60    9.70
   5  21   4   -6.00    8.20
   6  21   4  435.76   25.30
  -6  21  -4  431.96   25.40
   7  21   4   12.10    9.80
  -7  21  -4    5.20    8.90
   8  21   4   74.69   14.40
  -8  21  -4   35.90   11.40
  -9  21  -4    1.90    9.40
   9  21   4    6.30   10.80
  10  21   4  471.45   28.90
 -10  21  -4  446.86   26.80
 -11  21  -4   -0.80    9.50
  11  21   4   -5.90   10.20
 -12  21  -4   10.10   10.60
 -14  22   4  104.99   13.60
 -13  22   4   51.39   10.40
 -12  22   4   32.10    9.90
 -11  22   4   37.00   10.00
 -10  22   4  302.67   19.50
  -9  22   4   67.89   11.50
  -8  22   4   19.20    8.40
  -7  22   4   36.80    9.60
  -6  22   4  330.77   19.80
  -5  22   4   65.19   10.70
  -4  22   4    3.00    7.50
  -3  22   4   44.60   10.00
  -2  22   4  225.68   17.70
  -1  22   4    9.50    8.10
   1  22  -4   14.20    9.60
   0  22   4   36.10    9.80
   0  22  -4   41.50   11.60
   1  22   4   78.99   12.40
  -1  22  -4   76.89   13.80
   2  22   4  233.28   19.60
  -2  22  -4  220.78   20.00
  -3  22  -4  -19.30    6.80
   3  22   4    2.40    8.10
   4  22   4  202.68   18.80
  -4  22  -4  161.88   17.60
   5  22   4  132.09   16.40
  -5  22  -4  164.28   18.40
  -6  22  -4  104.09   14.90
   6  22   4  100.49   15.20
  -7  22  -4   43.60   11.90
   7  22   4   34.60   11.70
   8  22   4  538.75   30.00
  -8  22  -4  508.25   28.60
   9  22   4  117.79   17.80
  -9  22  -4   97.29   15.90
 -10  22  -4   20.60   11.20
  10  22   4   40.10   13.80
  11  22   4    9.30   12.30
 -11  22  -4    5.90   10.80
 -12  22  -4  229.88   22.50
 -13  22  -4    6.00   10.90
 -13  23   4    8.70    8.40
 -12  23   4   29.60    9.30
 -11  23   4  179.38   16.50
 -10  23   4   20.70    9.00
  -9  23   4   53.29   10.60
  -8  23   4   93.39   12.70
  -7  23   4  177.58   16.50
  -6  23   4    4.60    7.80
  -5  23   4  160.88   15.70
  -4  23   4  131.09   14.60
  -3  23   4   22.80    9.10
  -2  23   4   20.90    9.00
   1  23  -4  138.79   17.60
  -1  23   4  121.49   14.60
   0  23   4  117.99   15.00
   0  23  -4  139.59   16.70
   1  23   4   29.10    9.90
  -1  23  -4   43.20   11.80
  -2  23  -4   44.60   12.90
   2  23   4   57.79   11.90
   3  23   4  339.37   23.00
  -3  23  -4  319.97   22.80
  -4  23  -4   35.60   11.40
   4  23   4   34.60   11.70
  -5  23  -4   26.50   11.10
   5  23   4   16.10   10.90
   6  23   4   82.69   14.50
  -6  23  -4   84.99   14.50
   7  23   4  318.27   24.10
  -7  23  -4  332.57   24.00
  -8  23  -4   -8.70    9.10
   8  23   4   -2.70   10.30
  -9  23  -4   25.80   11.90
   9  23   4   17.70   12.80
  10  23   4   67.19   15.70
 -10  23  -4   48.60   13.30
 -11  23  -4  132.49   18.60
  11  23   4  159.18   28.50
 -12  23  -4   -0.50   10.20
 -12  24   4  -14.80    7.40
 -11  24   4   25.20    9.80
 -10  24   4    2.10    8.10
  -9  24   4  261.27   19.40
  -8  24   4    1.50    7.90
  -7  24   4  140.09   15.10
  -6  24   4   -5.80    7.60
  -5  24   4  201.58   18.00
  -4  24   4   18.60    9.10
  -3  24   4  243.48   19.40
  -2  24   4   55.19   11.30
  -1  24   4   59.09   12.40
   0  24  -4    4.70    9.90
   0  24   4   13.10    9.10
  -1  24  -4  377.66   25.60
   1  24   4  460.55   25.50
  -2  24  -4   15.70   10.60
   2  24   4   18.60   10.10
   3  24   4    0.40    9.10
  -3  24  -4    6.30    9.50
  -4  24  -4   42.20   12.40
   4  24   4   40.50   11.90
  -5  24  -4  442.66   27.60
   5  24   4  444.36   27.50
  -6  24  -4   23.30   11.10
   6  24   4   32.00   11.70
  -7  24  -4   59.69   14.20
   7  24   4   61.49   13.90
  -8  24  -4   21.70   11.40
   8  24   4   -9.60   10.30
  -9  24  -4  220.48   22.00
   9  24   4  283.47   26.20
  10  24   4   17.40   12.80
 -10  24  -4   13.50   11.10
 -11  24  -4   91.59   16.50
 -12  24  -4   -6.20   11.00
 -11  25   4  220.98   18.80
 -10  25   4   -2.60    8.10
  -9  25   4   55.29   11.90
  -8  25   4    9.50    8.70
  -7  25   4  108.29   13.90
  -6  25   4   27.70   10.30
  -5  25   4   89.49   13.60
  -4  25   4   30.80   10.40
  -3  25   4  120.89   15.30
  -2  25   4   -0.30    8.40
  -1  25   4  293.57   21.80
   0  25  -4   71.09   14.90
   0  25   4   41.50   11.20
   1  25   4    4.90    8.60
  -1  25  -4    7.20   10.20
  -2  25  -4   43.60   12.40
   2  25   4   26.40   11.50
  -3  25  -4  265.17   23.40
   3  25   4  288.27   22.60
   4  25   4    6.50   10.20
  -4  25  -4    9.10   10.50
   5  25   4    3.40   10.50
  -5  25  -4   -8.20    9.00
  -6  25  -4   32.70   12.30
   6  25   4   26.40   12.30
   7  25   4  334.97   26.50
  -7  25  -4  270.87   25.00
  -8  25  -4    0.00   10.20
   8  25   4    3.60   11.50
   9  25   4   21.10   13.60
  -9  25  -4   23.50   12.70
  10  25   4   28.80   14.30
 -10  25  -4   32.10   13.20
 -11  25  -4  100.09   16.60
 -10  26   4   78.89   13.20
  -9  26   4  178.48   17.20
  -8  26   4   -2.00    8.10
  -7  26   4   16.40    9.80
  -6  26   4  139.19   16.30
  -5  26   4   52.09   11.80
  -4  26   4    6.40    8.80
  -3  26   4  208.48   19.90
  -2  26   4  214.58   20.00
  -1  26   4   44.80   12.40
   0  26  -4   98.59   19.60
   0  26   4  105.49   15.20
  -1  26  -4  135.39   18.30
   1  26   4  113.69   16.40
   2  26   4  186.18   19.70
  -2  26  -4  212.48   21.90
  -3  26  -4    0.80   10.30
   3  26   4   -7.00    9.70
   4  26   4   28.90   12.20
  -4  26  -4   29.70   12.30
  -5  26  -4  179.58   20.30
   5  26   4  126.69   18.40
   6  26   4    8.80   11.40
  -6  26  -4   35.10   12.60
  -7  26  -4    7.10   11.30
   7  26   4   18.50   12.00
   8  26   4   87.29   17.40
  -8  26  -4   75.29   15.70
  -9  26  -4  118.29   18.20
   9  26   4  146.39   21.30
  -8  27   4  201.78   19.00
  -7  27   4   35.60   11.10
  -6  27   4    7.10    9.60
  -5  27   4    2.60    9.00
  -4  27   4  198.88   19.50
  -3  27   4    7.60    9.60
  -2  27   4   42.50   12.30
  -1  27   4   11.50   10.60
   0  27   4  331.67   23.80
   1  27   4   14.20   11.20
  -1  27  -4   10.60   11.70
  -2  27  -4  176.18   21.10
   2  27   4  203.38   21.30
   3  27   4    9.50   11.40
  -3  27  -4    9.20   11.50
  -4  27  -4   27.90   13.10
   4  27   4   45.30   13.90
  -5  27  -4    2.60   11.30
   5  27   4    6.30   11.60
   6  27   4  185.18   21.80
  -6  27  -4  210.08   22.60
  -7  27  -4   20.90   12.50
   7  27   4   34.90   13.80
   8  27   4   15.30   13.30
  -8  27  -4   42.30   13.80
  -7  28   4    7.50    9.80
  -6  28   4  282.97   22.70
  -5  28   4   -0.10    9.80
  -4  28   4   20.10   10.70
  -3  28   4   -4.10    9.80
  -2  28   4  248.68   22.70
  -1  28   4   18.10   11.30
   0  28   4   75.79   14.90
  -1  28  -4   11.40   12.40
   1  28   4   -3.60   10.40
   2  28   4  171.88   20.30
  -2  28  -4  134.99   19.80
   3  28   4    4.10   10.60
  -3  28  -4   -5.20   10.00
   4  28   4  169.08   20.90
  -4  28  -4  130.39   18.90
   5  28   4    1.10   11.30
  -5  28  -4  -12.20   10.60
   6  28   4   56.69   15.60
  -6  28  -4   47.50   14.70
  -4  29   4  272.37   23.50
  -3  29   4    1.80   10.40
  -2  29   4   23.90   11.40
  -1  29   4   76.99   14.50
   0  29   4  209.38   22.40
   1  29   4    4.00   11.10
  -2  29  -4   47.80   15.40
   2  29   4   39.50   14.20
  -3  29  -4   70.49   16.10
   3  29   4   65.89   15.30
  -4  29  -4   58.69   15.90
   4  29   4   85.19   17.40
 -20   0   5    5.70   15.10
 -19   0   5  143.49   22.40
 -18   0   5    2.00   13.20
 -17   0   5   44.10   16.40
 -16   0   5    4.20   12.50
 -15   0   5   24.30   11.30
 -14   0   5   -7.70    9.70
 -13   0   5  229.38   21.30
 -12   0   5    4.40    7.60
 -11   0   5   70.69   11.70
 -10   0   5   -6.20    6.50
  -9   0   5   97.79   11.90
  -8   0   5    6.10    6.00
  -7   0   5   75.59    9.70
  -6   0   5   -3.50    4.90
  -5   0   5  196.88   12.10
  -4   0   5   -0.20    4.50
  -3   0   5  353.76   15.50
  -2   0   5    0.00    1.20
  -1   0   5    3.90    1.90
   0   0   5   -1.20    2.30
   1   0   5   20.40    3.60
   2   0   5   -2.60    3.20
  -3   0  -5   49.60    7.00
   3   0   5   71.39    6.70
   4   0   5   -2.30    3.70
  -4   0  -5    0.40    4.90
  -5   0  -5  657.03   23.20
   5   0   5  649.83   21.20
   6   0   5   -1.10    4.30
  -6   0  -5    2.60    7.40
   7   0   5  466.05   18.60
  -7   0  -5  454.55   21.30
  -8   0  -5    3.00    8.10
   8   0   5    2.00    4.70
  -9   0  -5  496.75   23.20
   9   0   5  477.95   20.50
 -10   0  -5   -4.90    8.20
  10   0   5   -0.60    5.60
  11   0   5    1.60    6.20
 -11   0  -5  -14.00    9.10
 -12   0  -5    8.90    9.70
 -13   0  -5   70.59   15.40
 -14   0  -5    9.60   13.10
 -15   0  -5  148.89   20.40
 -16   0  -5   -5.70   13.00
 -17   0  -5   51.89   17.80
 -18   0  -5  -21.00   13.60
 -19   0  -5   61.89   19.70
 -20   0  -5   -8.90   16.60
 -20  -1   5  -14.20   14.10
 -20   1   5    3.70   12.80
 -19  -1   5   -9.20   13.30
 -19   1   5   12.10   15.40
 -18  -1   5   35.20   14.50
 -18   1   5   37.70   16.00
 -17  -1   5   50.69   14.50
 -17   1   5   48.90   14.70
 -16  -1   5   -5.50   10.60
 -16   1   5   -7.00    9.50
 -15  -1   5   43.50   14.60
 -15   1   5   78.79   15.90
 -14  -1   5   41.70   12.60
 -14   1   5   17.60   10.50
 -13  -1   5    7.60    9.80
 -13   1   5    8.70    9.80
 -12  -1   5    6.10    8.30
 -12   1   5   18.80    8.70
 -11  -1   5  428.96   22.30
 -11   1   5  439.36   22.30
 -10  -1   5   -3.40    6.70
 -10   1   5   18.00    7.80
  -9  -1   5   75.19   10.30
  -9   1   5   53.19    9.50
  -9   1   5   45.70    5.60
  -8  -1   5  112.49   11.80
  -8   1   5   94.19   11.30
  -8   1   5  101.09    7.20
  -7  -1   5  512.15   20.70
  -7   1   5  493.75   19.90
  -7   1   5  487.25   15.20
  -6   1   5   13.70    5.80
  -6   1   5   21.20    3.20
  -5  -1   5   76.49    8.90
  -5   1   5   63.79    8.20
  -5   1   5   67.69    3.80
  -4  -1   5  357.36   14.50
  -4   1   5  381.16   14.90
  -3  -1   5  420.76   15.20
  -3  -1   5  408.26   11.00
  -2  -1   5  142.89    5.50
  -1  -1   5  153.18    6.00
   0  -1   5   62.69    5.00
   0   1   5   65.29    4.20
   1  -1   5   91.59    6.20
  -1   1  -5   78.99    4.30
   1   1   5   89.69    5.60
   2  -1   5   18.60    4.30
   2   1   5   14.90    3.70
   3  -1   5  288.37   11.80
   3  -1   5  285.77    7.90
  -3   1  -5  286.87   12.60
   3   1   5  306.37   11.60
   4  -1   5  183.28   10.10
  -4  -1  -5  187.58   11.90
  -4   1  -5  195.38   11.60
   4   1   5  191.28    6.60
   4   1   5  199.68   10.20
   5  -1   5  109.59    9.10
  -5  -1  -5  117.39   11.10
   5   1   5  119.69    9.50
  -6  -1  -5   17.10    8.90
   6  -1   5   11.30    5.10
  -6   1  -5   15.10    8.70
   6   1   5   19.60    5.70
  -7  -1  -5  271.67   17.20
   7  -1   5  300.57   14.70
  -7   1  -5  296.07   17.70
   7   1   5  249.88   14.00
   8  -1   5   14.30    6.20
  -8  -1  -5   17.70    8.30
   8   1   5   18.40    6.20
  -8   1  -5   20.50    9.00
   9  -1   5  404.56   18.60
  -9  -1  -5  411.46   21.20
  -9   1  -5  429.76   20.90
   9   1   5  384.16   18.50
 -10  -1  -5  173.58   16.00
  10  -1   5  184.78   13.70
 -10   1  -5  173.08   16.10
  10   1   5  159.18   13.20
 -11  -1  -5    6.60    9.70
  11  -1   5   -4.70    5.70
 -11   1  -5    3.00    8.60
  11   1   5    8.60    7.00
 -12  -1  -5   14.00   11.30
 -12   1  -5    4.20    9.60
 -13  -1  -5   12.40   12.10
 -13   1  -5   16.90   12.80
 -14  -1  -5   38.30   14.60
 -14   1  -5   34.00   14.40
 -15  -1  -5  105.19   18.30
 -15   1  -5  121.49   18.90
 -16  -1  -5   44.10   16.40
 -16   1  -5   26.80   16.00
 -17  -1  -5   45.50   17.40
 -17   1  -5   22.30   14.10
 -18  -1  -5   -6.20   15.60
 -18   1  -5    9.40   16.10
 -19  -1  -5    5.30   16.70
 -19   1  -5   20.10   17.20
 -20  -1  -5  -11.40   14.90
 -20   1  -5   -5.30   16.60
 -20  -2   5   99.99   19.80
 -20   2   5   77.49   19.40
 -19  -2   5   80.09   19.30
 -19   2   5   55.29   18.60
 -18  -2   5    7.30   13.90
 -18   2   5   12.70   12.70
 -17  -2   5   69.69   17.90
 -17   2   5   67.19   16.80
 -16  -2   5  124.59   18.10
 -16   2   5  163.08   21.00
 -15  -2   5   17.30   11.90
 -15   2   5   24.10   11.30
 -14  -2   5    9.20   10.60
 -14   2   5   11.50   10.40
 -13  -2   5  124.19   16.80
 -13   2   5  100.79   15.20
 -12  -2   5  261.57   20.00
 -12   2   5  272.17   20.20
 -11  -2   5   -3.80    7.80
 -11   2   5    3.40    7.20
 -10  -2   5   -5.90    6.40
 -10   2   5   -8.20    6.40
  -9  -2   5  374.46   19.10
  -9   2   5  426.16   14.20
  -9   2   5  407.16   20.10
  -8  -2   5   82.29   10.30
  -8   2   5   92.39   10.70
  -8   2   5   71.79    6.00
  -7  -2   5    1.70    6.10
  -6  -2   5  611.84   22.30
  -6   2   5  591.64   15.00
  -6   2   5  596.74   21.50
  -5  -2   5   47.30    7.10
  -5   2   5   53.59    7.40
  -4  -2   5  111.09    9.60
  -4  -2   5   94.19    5.90
  -4   2   5   93.29    7.80
  -3  -2   5  469.95   16.60
  -3  -2   5  486.25   13.30
  -2  -2   5  744.33   18.60
  -1  -2   5  281.07    9.30
   0  -2   5   82.29    5.80
   0   2   5   88.99    4.40
   0   2  -5   90.39    5.50
   1  -2   5   56.79    4.40
   1  -2   5   54.39    5.20
  -1   2  -5   60.59    4.80
   1   2   5   59.49    4.90
   2  -2   5   31.70    3.20
   2  -2   5   25.70    4.50
  -2  -2  -5   29.60    2.60
  -2   2  -5   25.40    6.30
   2   2   5   38.80    4.40
   3  -2   5   30.20    5.00
   3  -2   5   28.50    3.30
   3   2   5   28.50    4.80
  -3   2  -5   27.00    5.60
   3   2   5   29.90    3.00
   4  -2   5  149.88    9.70
  -4  -2  -5  166.48   11.00
  -4   2  -5  146.39   11.90
   4   2   5  156.58    6.60
   4   2   5  165.68    9.60
  -5  -2  -5  571.54   20.90
   5  -2   5  566.44   19.50
   5   2   5  549.85   15.70
   5   2   5  557.34   19.10
  -5   2  -5  565.64   21.80
   6  -2   5   16.50    5.60
  -6  -2  -5   40.40    8.90
  -6   2  -5   24.10    9.10
   6   2   5   15.20    5.40
  -7  -2  -5   56.19    9.20
   7  -2   5   71.79    8.40
   7   2   5   77.49    8.90
  -7   2  -5   72.39   10.30
  -8  -2  -5   64.29   10.40
   8  -2   5   52.39    7.50
   8   2   5   63.29    8.50
  -8   2  -5   66.09   10.60
  -9  -2  -5  386.56   20.50
   9  -2   5  397.26   18.10
  -9   2  -5  379.56   21.30
   9   2   5  389.86   18.30
 -10  -2  -5   58.89   11.50
  10  -2   5   68.29    9.50
  10   2   5   65.29    9.40
 -10   2  -5   69.39   12.40
 -11  -2  -5   22.50   10.70
  11  -2   5   43.40    9.60
  11   2   5   49.60    9.50
 -11   2  -5   20.30   11.00
 -12  -2  -5   37.50   12.10
 -12   2  -5   58.99   13.00
 -13  -2  -5   22.00   12.60
 -13   2  -5   31.00   13.90
 -14  -2  -5  -13.50   11.80
 -14   2  -5    9.20   12.60
 -15  -2  -5  191.98   21.30
 -15   2  -5  207.58   25.00
 -16  -2  -5  109.39   19.40
 -16   2  -5  118.59   20.10
 -17  -2  -5    6.90   14.90
 -17   2  -5  -19.00   13.60
 -18  -2  -5   -9.80   14.50
 -18   2  -5   11.30   15.20
 -19  -2  -5   31.10   17.90
 -19   2  -5   21.40   15.90
 -20  -2  -5   20.40   16.90
 -20   2  -5  -11.10   16.10
 -20  -3   5   18.70   15.90
 -20   3   5   -0.30   13.10
 -19  -3   5   19.30   15.00
 -19   3   5    3.80   14.00
 -18  -3   5  192.48   23.60
 -18   3   5  155.28   21.30
 -17  -3   5   19.10   13.80
 -17   3   5    3.10   12.20
 -16  -3   5   61.89   15.70
 -16   3   5   49.50   15.10
 -15  -3   5   23.90   13.20
 -15   3   5   22.60   12.30
 -14  -3   5  189.88   20.70
 -14   3   5  157.28   17.60
 -13  -3   5   -1.60    9.30
 -13   3   5    1.90    9.60
 -12  -3   5   82.39   14.20
 -12   3   5   74.19   12.60
 -11  -3   5   22.60    8.70
 -11   3   5   49.40   11.00
 -10  -3   5   53.49    9.80
 -10   3   5   93.29   12.40
  -9  -3   5    5.50    6.20
  -9   3   5   18.40    7.30
  -8  -3   5  427.66   19.90
  -8   3   5  471.75   13.90
  -8   3   5  418.56   19.60
  -7  -3   5   44.60    7.90
  -7   3   5   46.40    4.00
  -7   3   5   53.89    8.90
  -6  -3   5  235.48   13.40
  -6   3   5  246.58   13.50
  -6   3   5  220.38    6.90
  -5  -3   5   24.80    6.80
  -5   3   5   21.90    5.90
  -4  -3   5  460.55   13.80
  -4  -3   5  395.96   16.60
  -4   3   5  432.36   15.80
  -3  -3   5  304.07   13.50
  -3  -3   5  278.17   10.10
  -2  -3   5   92.49    6.10
  -2  -3   5   98.49    8.50
   2   3  -5   86.89    7.50
  -1  -3   5    3.60    3.10
   1   3  -5    7.70    3.70
   0  -3   5   20.40    3.80
   0   3   5   15.70    2.40
   0   3  -5   27.30    4.30
   1  -3   5   22.00    4.20
   1  -3   5   24.20    3.70
  -1   3  -5   23.00    4.10
   1   3   5   22.20    3.50
   2  -3   5  395.06   11.90
   2  -3   5  392.26   14.00
  -2  -3  -5  392.16   11.30
  -2   3  -5  404.66   15.40
   2   3   5  410.76   13.00
   3  -3   5   14.30    4.50
  -3  -3  -5   17.70    3.00
   3  -3   5   11.80    3.60
   3   3   5   12.70    3.30
  -3   3  -5   16.90    6.10
   3   3   5   12.70    4.30
  -4  -3  -5  299.27   13.70
   4  -3   5  289.97   13.00
   4   3   5  301.47   10.20
  -4   3  -5  295.17   15.30
   4   3   5  292.47   12.60
  -5  -3  -5   36.80    8.20
   5  -3   5   32.50    6.10
  -5   3  -5   24.60    8.60
   5   3   5   27.40    4.80
   5   3   5   36.70    6.10
   6  -3   5   23.30    6.30
  -6  -3  -5   28.50    8.60
  -6   3  -5   29.20    9.40
   6   3   5   26.10    6.30
   6   3   5   23.30    4.90
  -7  -3  -5  222.58   14.30
   7  -3   5  231.98   13.10
  -7   3  -5  223.98   15.50
   7   3   5  222.08   10.80
   7   3   5  191.18   12.40
  -8  -3  -5  330.07   18.10
   8  -3   5  321.47   16.10
  -8   3  -5  301.17   18.00
   8   3   5  331.77   13.80
   8   3   5  320.47   16.20
  -9  -3  -5   50.09   10.00
   9  -3   5   36.30    7.30
   9   3   5   37.00    7.50
  -9   3  -5   34.20    9.40
 -10  -3  -5  287.47   18.90
  10  -3   5  281.77   16.30
  10   3   5  294.07   17.00
 -10   3  -5  268.77   18.60
 -11  -3  -5   73.69   13.30
  11   3   5   53.69    9.20
 -11   3  -5   72.79   14.20
 -12  -3  -5   11.20   10.70
 -12   3  -5    2.40   11.20
  12   3   5    0.00    8.00
 -13  -3  -5   21.40   12.90
 -13   3  -5   -4.00   10.10
 -14  -3  -5  187.08   20.00
 -14   3  -5  212.68   22.10
 -15  -3  -5   13.20   13.90
 -15   3  -5   19.30   12.80
 -16  -3  -5   33.40   15.70
 -16   3  -5    1.20   13.50
 -17  -3  -5   14.70   15.10
 -17   3  -5    0.10   14.50
 -18  -3  -5   90.29   21.00
 -18   3  -5  118.39   22.40
 -19  -3  -5  -13.30   14.50
 -19   3  -5   -2.30   15.50
 -20  -3  -5    9.70   17.60
 -20   3  -5   12.40   15.90
 -20  -4   5   91.49   21.70
 -20   4   5   87.89   20.70
 -19  -4   5   -3.20   13.80
 -19   4   5   16.80   15.00
 -18  -4   5   -7.50   12.30
 -18   4   5   21.80   13.40
 -17  -4   5   11.10   13.30
 -17   4   5   34.40   14.70
 -16  -4   5  168.68   20.80
 -16   4   5  166.88   21.30
 -15  -4   5   15.50   12.20
 -15   4   5   23.10   13.10
 -14  -4   5    8.70   10.90
 -14   4   5    7.10   10.40
 -13  -4   5   20.50   10.80
 -13   4   5   25.20   11.50
 -12  -4   5  145.59   16.30
 -12   4   5  184.38   18.10
 -11  -4   5    6.50    8.90
 -11   4   5   12.50    7.80
 -10  -4   5  191.38   14.80
 -10   4   5  201.28   14.80
  -9  -4   5   43.00    8.50
  -9   4   5   47.20    5.00
  -9   4   5   46.70    9.10
  -8  -4   5   68.29    9.40
  -8   4   5   65.59    5.40
  -8   4   5   91.09   10.80
  -7  -4   5   21.30    7.50
  -7   4   5   13.10    2.80
  -7   4   5   26.40    7.20
  -6  -4   5  500.15   20.10
  -6   4   5  464.75   18.80
  -6   4   5  513.25   12.00
  -5  -4   5    7.50    4.00
  -5  -4   5    9.40    6.10
  -5   4   5   15.60    5.40
  -4  -4   5  323.77   12.30
  -4  -4   5  345.07   14.70
  -4   4   5  352.36   13.90
  -3  -4   5  831.22   24.90
  -3  -4   5  813.72   22.10
   3   4  -5  847.72   24.80
  -2  -4   5  870.51   22.70
  -2  -4   5  838.02   24.90
   2   4  -5  856.81   24.50
  -1  -4   5    0.90    4.10
  -1  -4   5    3.10    3.10
   1   4  -5    0.10    3.80
   1   4  -5    1.50    3.90
   0  -4   5    1.00    3.90
   0  -4   5    1.80    3.50
   0  -4   5    3.60    3.50
   0   4   5    2.40    2.20
   0   4  -5   -0.50    3.80
   0   4  -5    2.80    3.90
   1  -4   5    0.10    3.60
   1  -4   5   -0.80    4.60
   1  -4   5    5.90    3.40
  -1   4  -5    1.30    3.70
   1   4   5    5.50    2.90
  -1   4  -5    5.70    4.90
  -2  -4  -5 1566.24   36.50
   2  -4   5 1588.14   39.10
   2  -4   5 1624.64   37.40
  -2   4  -5 1501.95   39.70
   2   4   5 1573.04   37.60
  -3  -4  -5  146.09    7.10
   3  -4   5  121.19    9.10
   3  -4   5  145.99    8.10
   3   4   5  147.29    7.50
   3   4   5  145.89    8.80
  -3   4  -5  155.18   11.10
  -4  -4  -5   28.60    7.50
   4  -4   5   34.60    6.30
  -4   4  -5   46.20    8.80
   4   4   5   28.50    5.00
   4   4   5   27.50    5.40
  -5  -4  -5  259.97   14.80
   5  -4   5  216.78   12.50
   5   4   5  246.18   12.60
   5   4   5  226.98   10.60
  -5   4  -5  219.38   14.40
   6  -4   5  358.16   16.20
  -6  -4  -5  409.76   18.20
   6   4   5  363.16   14.00
   6   4   5  393.46   16.40
  -6   4  -5  374.86   18.60
  -7  -4  -5   39.80    8.80
   7  -4   5   19.90    6.00
   7   4   5   17.60    5.20
  -7   4  -5   23.40    8.50
   7   4   5   16.70    6.00
  -8  -4  -5  137.39   12.90
   8  -4   5  165.98   12.10
   8   4   5  147.29   10.00
   8   4   5  162.68   12.20
  -8   4  -5  126.69   13.80
   9  -4   5    9.10    5.50
  -9  -4  -5    8.70    8.20
   9   4   5   10.60    4.90
   9   4   5   -5.60    5.00
  -9   4  -5    9.10    8.70
  10  -4   5  155.38   13.00
 -10  -4  -5  172.78   16.20
 -10   4  -5  143.79   16.30
  10   4   5  156.08   14.00
  10   4   5  161.28   11.70
 -11  -4  -5   68.19   12.70
  11   4   5   53.69    9.90
 -11   4  -5   44.70   11.90
  11   4   5   56.59    8.80
 -12  -4  -5   25.60   11.50
 -12   4  -5   20.70   10.90
  12   4   5   13.50    8.10
 -13  -4  -5   11.20   12.10
 -13   4  -5   18.70   13.60
 -14  -4  -5   24.10   12.80
 -14   4  -5    8.60   11.70
 -15  -4  -5    9.00   13.10
 -15   4  -5  -12.00   11.80
 -16  -4  -5  145.39   20.80
 -16   4  -5  151.28   22.80
 -17  -4  -5   16.30   15.00
 -17   4  -5  -13.40   13.70
 -18  -4  -5   22.30   16.50
 -18   4  -5   20.80   16.80
 -19  -4  -5    0.10   15.30
 -19   4  -5    2.90   16.00
 -20  -4  -5   36.20   19.90
 -20   4  -5   48.30   18.10
 -20  -5   5  -13.60   13.60
 -20   5   5   15.70   15.80
 -19  -5   5    0.00   12.10
 -19   5   5    6.80   13.50
 -18  -5   5   95.09   19.20
 -18   5   5  126.29   20.50
 -17  -5   5   29.50   14.70
 -17   5   5   27.60   13.80
 -16  -5   5   22.00   12.00
 -16   5   5   38.40   14.30
 -15  -5   5   99.59   17.00
 -15   5   5  100.99   17.40
 -14  -5   5   80.39   14.50
 -14   5   5   59.59   13.60
 -13  -5   5   26.00   11.10
 -13   5   5   -0.50    9.60
 -12  -5   5   25.30   10.30
 -12   5   5   18.20    9.70
 -11  -5   5  114.29   14.50
 -11   5   5  124.19   14.80
 -10  -5   5   61.89   10.30
 -10   5   5   67.69   11.10
  -9  -5   5   19.20    7.90
  -9   5   5   33.10    8.60
  -9   5   5   30.50    4.40
  -8  -5   5  101.89   11.70
  -8   5   5   94.59   10.70
  -8   5   5  114.79    6.40
  -7  -5   5    6.00    5.50
  -7   5   5    4.00    2.30
  -7   5   5    1.00    5.60
  -6  -5   5  265.37   14.90
  -6  -5   5  275.37   12.30
  -6   5   5  269.57    7.40
  -6   5   5  263.37   13.80
  -6   5   5  261.07    7.30
  -5  -5   5   34.00    7.50
  -5  -5   5   31.70    5.40
  -5   5   5   31.20    6.10
   5   5  -5   18.50    6.70
  -4  -5   5  998.70   30.20
  -4  -5   5 1128.79   28.40
   4   5  -5 1048.30   31.10
  -4   5   5 1061.89   31.10
  -3  -5   5   42.60    5.40
  -3  -5   5   45.90    7.00
   3   5  -5   44.00    7.00
  -2  -5   5   26.10    5.50
  -2  -5   5   26.90    4.80
   2   5  -5   29.90    5.80
  -1  -5   5 2122.19   50.49
  -1  -5   5 2172.58   51.79
  -1  -5   5 2154.08   52.39
   1   5  -5 2238.98   52.49
  -1   5   5 2119.19   46.40
   1   5  -5 2227.38   51.99
   0  -5   5   52.29    6.40
   0  -5   5   77.89    6.90
   0  -5   5   73.19    6.50
   0   5  -5   70.59    7.20
   0   5   5   61.59    4.60
   0   5  -5   75.59    7.30
  -1  -5  -5  138.19    7.90
   1  -5   5  119.89    8.00
   1  -5   5  125.39    9.60
   1  -5   5  114.59    8.30
  -1   5  -5  135.69    9.70
  -1   5  -5  141.69    8.70
   1   5   5  113.39    6.60
   2  -5   5   81.19    7.20
  -2  -5  -5   82.59    6.90
   2  -5   5   80.49    7.30
  -2   5  -5   57.99    7.00
   2   5   5   71.79    6.10
   3  -5   5  107.99    8.20
  -3  -5  -5   99.49    7.40
   3  -5   5  123.69    9.30
  -3   5  -5  121.59   10.20
   3   5   5  113.39    7.90
   3   5   5  113.89    8.00
   4  -5   5  257.37   13.20
  -4  -5  -5  260.77   10.70
   4   5   5  289.27   12.60
   4   5   5  284.37   11.80
  -4   5  -5  279.47   15.90
  -5  -5  -5   21.80    7.50
   5  -5   5    8.60    5.10
  -5   5  -5   13.20    8.20
   5   5   5   10.20    5.60
   5   5   5    5.10    4.90
   6  -5   5   54.79    8.10
  -6  -5  -5   70.19    9.40
   6   5   5   45.20    6.70
  -6   5  -5   75.99   11.40
   6   5   5   43.30    7.00
  -7  -5  -5  215.88   14.40
   7  -5   5  212.68   13.30
   7   5   5  219.38   11.80
  -7   5  -5  187.58   16.30
   7   5   5  208.58   12.80
   8  -5   5  289.17   15.40
  -8  -5  -5  289.47   16.70
  -8   5  -5  269.27   18.10
   8   5   5  275.47   15.20
   8   5   5  274.17   13.30
   9  -5   5   -4.10    5.10
  -9  -5  -5   -2.00    7.10
   9   5   5    6.90    5.10
   9   5   5    5.70    5.90
  -9   5  -5   -4.70    8.10
 -10  -5  -5  138.79   14.60
  10  -5   5  130.39   12.90
  10   5   5  130.19   10.90
 -10   5  -5   99.79   13.50
  10   5   5  125.39   13.00
 -11  -5  -5    4.30    9.30
  11   5   5    6.20    6.00
 -11   5  -5   19.30   11.40
  11   5   5   12.60    7.00
 -12  -5  -5   43.30   12.00
  12   5   5   43.70   10.40
 -12   5  -5   62.99   14.40
 -13  -5  -5   23.30   12.10
 -13   5  -5   13.20   12.80
 -14  -5  -5  165.48   20.10
 -14   5  -5  106.79   18.00
 -15  -5  -5    1.30   12.60
 -15   5  -5    3.80   13.30
 -16  -5  -5    2.20   13.70
 -16   5  -5   21.10   16.00
 -17  -5  -5   40.50   16.30
 -17   5  -5   18.90   15.90
 -18  -5  -5   48.00   17.60
 -18   5  -5   47.80   18.80
 -19  -5  -5    4.60   16.50
 -19   5  -5    0.70   15.60
 -20  -5  -5  -31.30   15.80
 -20   5  -5  -37.10   14.30
 -20  -6   5   38.10   16.70
 -20   6   5   67.69   18.30
 -19  -6   5   50.79   16.70
 -19   6   5   86.69   18.70
 -18  -6   5    9.90   13.80
 -18   6   5   -7.80   13.00
 -17  -6   5  111.09   19.30
 -17   6   5  113.99   19.00
 -16  -6   5  -19.60   10.40
 -16   6   5    1.40   11.50
 -15  -6   5   86.09   16.60
 -15   6   5   82.89   15.80
 -14  -6   5   52.79   13.60
 -14   6   5   42.80   12.10
 -13  -6   5  236.18   20.80
 -13   6   5  227.58   21.70
 -12  -6   5  108.39   15.00
 -12   6   5  110.09   15.20
 -11  -6   5    3.30    8.30
 -11   6   5   12.90    8.30
 -10  -6   5   20.60    8.50
 -10   6   5   16.30    8.20
  -9  -6   5  119.99   13.10
  -9   6   5  108.79   12.00
  -9   6   5  113.29    7.20
  -8  -6   5   61.79    9.80
  -8   6   5   65.59    5.40
  -8   6   5   84.99   10.30
  -7  -6   5   78.29    8.50
  -7  -6   5   72.39    9.30
  -7   6   5   93.39   10.20
  -7   6   5   81.79    5.00
   7   6  -5   88.99   11.10
  -6  -6   5  165.78   12.60
  -6  -6   5  150.68   10.40
  -6   6   5  153.38    5.50
  -6   6   5  170.48   11.70
  -6   6   5  156.38    5.60
   6   6  -5  143.59   12.50
  -5  -6   5  164.48   12.30
  -5  -6   5  152.48    9.80
  -5   6   5  172.98   10.80
   5   6  -5  128.99   11.00
  -4  -6   5   -1.00    4.10
  -4  -6   5    4.20    5.50
   4   6  -5   -9.10    5.40
  -3  -6   5  303.87   12.90
  -3  -6   5  337.77   14.90
   3   6  -5  316.07   14.80
  -2  -6   5  715.53   21.30
  -2  -6   5  732.33   23.00
  -2  -6   5  690.93   22.50
   2   6  -5  741.63   23.10
  -1  -6   5  162.18   10.60
  -1  -6   5  160.08   10.20
  -1  -6   5  173.08    9.60
   1   6  -5  173.28   10.70
  -1   6   5  162.98    6.00
   1   6  -5  178.98   10.10
   0  -6   5  262.27   12.20
   0  -6   5  264.77   12.20
   0  -6   5  255.77   11.60
   0   6  -5  270.67   12.20
   0   6  -5  272.37   12.80
   0   6   5  276.17    9.20
  -1  -6  -5  111.49    8.40
   1  -6   5  106.99    9.50
   1  -6   5  111.99    8.40
   1  -6   5  123.09    8.70
  -1   6  -5  105.89    9.30
  -1   6  -5  123.49    9.20
   1   6   5  134.89    7.10
  -2  -6  -5  317.87   12.80
   2  -6   5  314.57   13.30
   2  -6   5  284.97   13.00
  -2   6  -5  317.97   14.50
   2   6   5  282.57   11.50
  -3  -6  -5  151.48    9.30
   3  -6   5  137.49   10.10
   3  -6   5  142.39   10.10
  -3   6  -5  141.49   11.90
   3   6   5  137.79    9.40
   3   6   5  144.89    9.20
  -4  -6  -5   45.40    6.20
   4  -6   5   44.00    7.10
   4  -6   5   45.60    6.70
   4   6   5   53.69    7.40
   4   6   5   50.69    6.60
  -4   6  -5   45.20    9.10
  -5  -6  -5    7.80    6.70
   5  -6   5    9.20    5.00
  -5   6  -5    9.60    7.40
   5   6   5   14.00    6.30
   5   6   5   10.30    5.30
   6  -6   5   75.79    8.80
  -6  -6  -5   83.79    9.70
   6   6   5   65.59    7.90
  -6   6  -5   93.89   11.70
   6   6   5   75.19    8.40
   7  -6   5   17.40    5.90
  -7  -6  -5   22.70    7.20
  -7   6  -5   16.30    8.80
   7   6   5   19.80    6.10
   7   6   5   14.20    5.70
   8  -6   5    9.70    6.10
  -8  -6  -5   12.10    7.50
   8   6   5   -2.90    5.50
  -8   6  -5   16.20    8.90
   8   6   5   13.20    5.70
   9  -6   5  491.15   21.40
  -9  -6  -5  535.75   23.30
  -9   6  -5  446.36   24.10
   9   6   5  539.85   22.30
   9   6   5  505.75   19.70
 -10  -6  -5    6.90    7.90
 -10   6  -5   11.00    9.10
  10   6   5   12.10    6.30
  10   6   5    3.90    6.80
 -11  -6  -5   88.79   13.70
  11   6   5  118.19   12.00
  11   6   5  104.29   13.00
 -11   6  -5   99.09   15.80
 -12  -6  -5   24.60   11.50
 -12   6  -5   23.70   12.40
  12   6   5   26.10    8.90
 -13  -6  -5  130.39   17.70
 -13   6  -5  119.69   18.90
 -14  -6  -5   12.30   12.20
 -14   6  -5   -6.80   12.40
 -15  -6  -5  106.59   18.10
 -15   6  -5  101.19   18.20
 -16  -6  -5   24.40   14.20
 -16   6  -5   36.10   17.00
 -17  -6  -5    0.30   14.30
 -17   6  -5   14.10   16.30
 -18  -6  -5  -10.90   14.20
 -18   6  -5   20.50   16.70
 -19  -6  -5   87.89   21.60
 -19   6  -5   80.89   20.90
 -20  -7   5    2.00   14.60
 -20   7   5    6.30   15.20
 -19  -7   5   79.39   19.60
 -19   7   5   85.99   19.90
 -18  -7   5  -12.10   12.50
 -18   7   5   -1.40   11.30
 -17  -7   5   28.50   13.10
 -17   7   5   51.59   15.70
 -16  -7   5   35.80   13.90
 -16   7   5   16.90   13.40
 -15  -7   5  184.58   20.40
 -15   7   5  170.38   20.50
 -14  -7   5   10.00   10.90
 -14   7   5    8.30   11.30
 -13  -7   5   50.59   12.50
 -13   7   5   58.19   12.60
 -12  -7   5   15.00   10.20
 -12   7   5   29.20   10.90
 -11  -7   5  212.78   17.60
 -11   7   5  194.28   16.90
 -10  -7   5   33.50   10.00
  10   7  -5   25.30    8.50
 -10   7   5   37.40    9.60
  -9  -7   5   32.10    8.80
  -9   7   5   32.90    4.50
  -9   7   5   31.80    8.20
   9   7  -5   26.50    8.60
  -8  -7   5   37.20    7.70
  -8   7   5   37.10    4.30
  -8   7   5   49.90    8.80
   8   7  -5   38.40    8.90
  -7  -7   5  210.78   12.30
  -7  -7   5  204.18   13.50
  -7   7   5  217.78    8.10
  -7   7   5  218.18    8.30
   7   7  -5  200.88   14.40
  -7   7   5  226.18   13.20
  -6  -7   5   -0.50    4.40
  -6  -7   5   18.50    6.90
  -6   7   5    4.80    2.30
  -6   7   5   -2.90    5.00
   6   7  -5    4.30    6.30
  -6   7   5    3.50    2.10
  -5  -7   5   77.19    8.00
  -5  -7   5   73.89    9.00
  -5   7   5   72.89    8.00
  -5   7   5   72.89    3.60
  -5   7   5   75.39    3.70
   5   7  -5   86.09   10.40
  -4  -7   5  223.78   12.10
  -4  -7   5  246.38   13.70
   4   7  -5  234.18   14.40
  -3  -7   5 1407.16   37.80
  -3  -7   5 1403.26   36.30
  -3   7   5 1388.06   30.30
   3   7  -5 1386.76   38.90
  -3   7   5 1373.76   30.30
  -2  -7   5    1.60    4.60
  -2  -7   5    0.00    5.40
  -2  -7   5   -0.80    5.20
   2   7  -5   -5.60    4.40
  -2   7   5    4.50    2.20
  -2   7   5    6.70    2.20
   2   7  -5    3.10    6.00
  -1  -7   5 1833.82   45.00
  -1  -7   5 1745.83   45.70
  -1  -7   5 1853.01   46.40
   1   7  -5 1846.82   45.80
  -1   7   5 1877.51   41.10
   1   7  -5 1793.32   46.40
   0  -7   5  728.23   23.40
   0  -7   5  750.22   23.70
   0   7   5  746.43   20.00
   0   7  -5  781.22   24.00
   0   7  -5  793.62   23.80
  -1  -7  -5  517.95   18.00
   1  -7   5  525.15   18.60
   1  -7   5  504.75   17.90
   1  -7   5  536.85   19.10
  -1   7  -5  539.85   19.00
  -1   7  -5  525.45   18.70
   1   7   5  500.15   15.90
   2  -7   5    5.70    4.80
   2  -7   5    2.20    5.90
  -2  -7  -5   -1.00    5.60
  -2   7  -5   -7.40    5.50
   2   7   5    3.50    3.80
   3  -7   5  429.26   16.70
  -3  -7  -5  394.66   15.50
   3  -7   5  417.66   16.60
  -3   7  -5  389.16   17.60
   3   7   5  401.76   15.40
   3   7   5  401.36   15.90
  -4  -7  -5  312.27   13.60
   4  -7   5  317.27   14.40
   4  -7   5  309.27   14.80
   4   7   5  316.87   14.30
   4   7   5  312.37   14.00
  -4   7  -5  299.77   16.70
  -5  -7  -5  188.28   12.50
  -5  -7  -5  183.98   10.70
   5  -7   5  199.48   12.50
  -5   7  -5  192.18   14.90
   5   7   5  177.68   11.40
   5   7   5  176.78   11.70
   6  -7   5   29.30    6.70
  -6  -7  -5   35.10    7.70
  -6   7  -5   29.60    8.90
   6   7   5   30.70    7.20
   6   7   5   35.20    7.10
  -7  -7  -5  232.38   14.40
   7  -7   5  219.98   13.80
   7   7   5  219.68   13.40
   7   7   5  223.48   13.20
  -7   7  -5  215.38   15.50
  -8  -7  -5   17.40    7.50
   8  -7   5   16.70    6.50
   8   7   5   21.00    6.60
   8   7   5   29.40    7.10
  -8   7  -5   19.60    8.70
  -9  -7  -5   82.59   11.40
   9  -7   5   80.29   10.40
  -9   7  -5   62.59   12.10
   9   7   5   81.89   10.20
   9   7   5   70.59    9.30
 -10  -7  -5    5.80    8.40
  10   7   5    0.60    6.10
  10   7   5   -7.40    5.90
 -10   7  -5    7.60    9.20
 -11  -7  -5  160.08   16.30
  11   7   5  184.68   14.10
 -11   7  -5  198.78   19.40
  11   7   5  159.58   14.90
 -12  -7  -5   44.30   12.40
  12   7   5   17.80    9.10
 -12   7  -5   19.00   11.70
 -13  -7  -5   -1.70   10.10
 -13   7  -5   14.30   13.10
 -14  -7  -5   11.50   11.70
 -14   7  -5    4.50   12.00
 -15  -7  -5   22.30   14.10
 -15   7  -5   66.29   16.70
 -16  -7  -5    2.10   13.30
 -16   7  -5    1.40   12.60
 -17  -7  -5   61.59   17.40
 -17   7  -5   46.00   17.60
 -18  -7  -5    1.60   15.80
 -18   7  -5  -15.30   14.80
 -19  -7  -5  -16.00   14.60
 -19   7  -5   -1.50   17.00
 -19  -8   5  143.49   22.40
 -19   8   5   88.29   19.50
 -18  -8   5   16.40   15.40
 -18   8   5   10.60   14.00
 -17  -8   5   22.40   15.40
 -17   8   5   54.49   15.80
 -16  -8   5   32.10   14.50
 -16   8   5   28.70   13.20
 -15  -8   5   37.10   14.00
 -15   8   5   34.60   13.40
 -14  -8   5    4.00   10.30
 -14   8   5    2.90   10.20
 -13  -8   5  413.56   25.20
 -13   8   5  389.86   24.90
 -12  -8   5   28.00   10.50
  12   8  -5   27.40    9.90
 -12   8   5   24.00    9.70
 -11  -8   5   20.40    9.40
  11   8  -5   33.90    9.50
 -11   8   5   50.59   11.00
 -10  -8   5   -6.50    7.00
  10   8  -5    2.90    7.50
 -10   8   5   13.30    8.10
  -9  -8   5   69.99   10.60
  -9   8   5   86.49   11.40
   9   8  -5   84.39   11.70
  -8  -8   5   37.60    8.60
  -8  -8   5   33.80    7.00
  -8   8   5   24.50    7.40
  -8   8   5   40.40    4.50
  -8   8   5   36.80    4.60
   8   8  -5   53.59   10.10
  -7  -8   5   51.79    8.90
  -7  -8   5   72.29    8.80
   7   8  -5   67.29   10.70
  -7   8   5   65.09    5.30
  -7   8   5   56.99    4.90
  -7   8   5   70.09    8.90
  -6  -8   5   38.50    7.90
  -6  -8   5   38.40    7.00
   6   8  -5   34.30    8.80
  -6   8   5   38.30    6.80
  -6   8   5   38.60    3.80
  -6   8   5   38.80    3.70
  -5  -8   5  184.88   11.50
  -5  -8   5  186.38   12.80
  -5   8   5  167.88    6.50
   5   8  -5  164.08   13.30
  -5   8   5  172.68   10.40
  -5   8   5  171.48    6.50
  -4  -8   5   51.59    7.70
  -4  -8   5   47.40    6.80
   4   8  -5   46.80    9.70
  -4   8   5   46.20    3.90
  -4   8   5   57.59    4.00
  -3  -8   5 1447.36   37.30
  -3  -8   5 1381.16   38.00
   3   8  -5 1394.46   39.90
  -3   8   5 1372.76   31.80
  -3   8   5 1417.36   31.80
  -2  -8   5  626.84   20.80
  -2  -8   5  646.04   21.60
   2   8  -5  637.34   23.20
   2   8  -5  649.14   21.10
  -2   8   5  636.94   16.50
  -2   8   5  594.64   18.60
  -1  -8   5  332.37   15.00
  -1  -8   5  346.47   14.60
  -1   8   5  345.97   11.20
   1   8  -5  295.17   16.00
   1   8  -5  342.37   14.50
   0  -8   5  192.58   12.60
   0  -8   5  187.08   12.20
   0  -8   5  178.48   11.10
   0   8   5  188.18    8.90
   0   8  -5  178.68   11.20
   0   8  -5  198.98   13.80
   1  -8   5   47.00    7.50
  -1  -8  -5   43.10    7.70
   1  -8   5   32.50    7.80
   1  -8   5   40.10    6.60
  -1   8  -5   40.90    7.00
  -1   8  -5   32.50    7.80
   1   8   5   44.70    5.40
   2  -8   5  387.96   17.10
   2  -8   5  365.06   15.80
  -2  -8  -5  382.16   16.50
   2   8   5  377.46   14.30
  -2   8  -5  361.06   16.40
  -3  -8  -5  117.29   10.20
   3  -8   5  105.69   10.40
   3  -8   5  127.69   10.50
  -3   8  -5  117.29   11.20
   3   8   5  116.59   10.20
   3   8   5  129.69    9.50
  -4  -8  -5    3.50    5.50
   4  -8   5   -5.60    5.30
   4  -8   5    4.00    5.20
   4   8   5    3.30    6.00
  -4   8  -5    7.40    7.60
   4   8   5    5.30    4.90
  -5  -8  -5  528.95   18.40
   5  -8   5  553.24   20.80
  -5  -8  -5  508.35   18.50
   5   8   5  519.55   19.70
  -5   8  -5  552.24   22.10
   5   8   5  476.25   19.20
  -6  -8  -5   15.90    6.50
   6  -8   5    2.80    5.00
   6   8   5    9.80    6.80
   6   8   5   13.20    5.60
  -6   8  -5   20.80    8.50
   7  -8   5   24.10    6.80
  -7  -8  -5   25.70    7.50
   7   8   5   28.50    6.90
   7   8   5   37.30    7.70
  -7   8  -5   38.00    9.80
  -8  -8  -5   31.20    8.10
   8  -8   5   33.80    7.20
   8   8   5   29.40    7.20
   8   8   5   42.00    8.00
  -8   8  -5   24.60    9.40
  -9  -8  -5  261.77   17.20
   9   8   5  198.68   14.90
   9   8   5  243.58   15.00
  -9   8  -5  265.17   19.50
 -10  -8  -5   -3.80    7.50
  10   8   5    8.00    7.20
 -10   8  -5   25.10   11.10
  10   8   5    7.80    7.00
 -11  -8  -5   27.70   10.60
  11   8   5   35.10    9.00
 -11   8  -5   36.40   12.30
  11   8   5   35.80    8.70
 -12  -8  -5   13.00   10.30
  12   8   5    0.70    7.80
 -12   8  -5   -4.50   11.20
 -13  -8  -5  181.48   18.80
 -13   8  -5  163.08   19.70
 -14  -8  -5   24.00   12.60
 -14   8  -5   29.90   15.20
 -15  -8  -5   62.49   15.90
 -15   8  -5   76.89   18.00
 -16  -8  -5    7.10   12.90
 -16   8  -5  -29.40   13.90
 -17  -8  -5  -20.30   13.60
 -17   8  -5   25.40   16.50
 -18  -8  -5   18.60   16.20
 -18   8  -5   55.89   19.10
 -19  -8  -5   73.29   20.20
 -19   8  -5   32.60   16.40
 -19  -9   5    3.30   14.70
 -19   9   5   25.60   15.90
 -18  -9   5   95.69   19.90
 -18   9   5  136.39   21.70
 -17  -9   5   27.40   14.40
 -17   9   5   26.10   13.60
 -16  -9   5   21.20   13.20
 -16   9   5   18.40   13.00
 -15  -9   5   31.70   13.60
 -15   9   5   17.70   13.20
 -14  -9   5  131.99   18.00
 -14   9   5  126.19   17.70
 -13  -9   5   14.70   10.70
 -13   9   5   -6.60    9.00
 -12  -9   5   42.70   11.70
 -12   9   5   30.30   10.70
  12   9  -5   41.40   10.60
 -11  -9   5  170.68   17.70
  11   9  -5  185.18   18.50
 -11   9   5  160.98   16.10
 -10  -9   5   60.69   11.20
 -10   9   5   88.69   12.60
  10   9  -5   65.19   11.80
  -9  -9   5    1.50    7.10
   9   9  -5    0.20    7.10
  -9   9   5    2.40    3.60
  -9   9   5  -11.00    6.00
  -8  -9   5   51.79    8.10
  -8  -9   5   25.80    8.00
   8   9  -5   46.20    9.40
  -8   9   5   53.39    5.30
  -8   9   5   51.39    8.60
  -8   9   5   41.60    5.10
  -7  -9   5   76.79    9.40
  -7  -9   5   74.39   10.20
  -7   9   5   75.99    5.60
  -7   9   5   72.19    5.90
   7   9  -5   77.89   10.90
  -7   9   5   72.99    9.10
  -6  -9   5    6.20    5.30
  -6  -9   5   -0.60    5.60
  -6   9   5    6.40    2.90
  -6   9   5   10.30    5.10
  -6   9   5    8.10    2.90
   6   9  -5    7.40    6.00
  -5  -9   5   62.19    8.50
  -5  -9   5   66.19    8.20
   5   9  -5   74.89   11.30
  -5   9   5   66.69    4.90
  -5   9   5   60.19    7.20
  -5   9   5   56.99    4.60
  -4  -9   5 1095.99   33.10
  -4  -9   5 1202.88   32.90
  -4   9   5 1133.59   27.00
   4   9  -5 1148.69   35.70
  -4   9   5 1100.79   26.80
  -3  -9   5  243.38   13.80
  -3  -9   5  236.38   13.20
  -3   9   5  250.17    8.90
  -3   9   5  237.88    8.80
   3   9  -5  267.17   16.20
  -2  -9   5   -5.80    4.40
  -2  -9   5   -2.40    5.30
   2   9  -5   -0.90    4.50
  -2   9   5    0.80    2.90
   2   9  -5   -1.30    7.20
  -1  -9   5  438.96   17.10
  -1  -9   5  405.06   17.10
  -1   9   5  438.06   13.70
   1   9  -5  420.96   16.70
   1   9  -5  430.86   20.00
   0  -9   5  701.33   22.70
   0  -9   5  639.74   22.00
   0   9  -5  646.14   23.80
   0   9  -5  656.13   22.00
   0   9   5  650.33   19.10
  -1  -9  -5    5.50    6.70
   1  -9   5    8.70    5.50
  -1   9  -5    1.90    5.50
  -1   9  -5   12.50    7.30
   1   9   5    3.70    4.00
   2  -9   5    7.10    5.30
  -2  -9  -5    6.90    6.90
  -2   9  -5    8.50    6.20
   2   9   5    7.70    4.40
  -3  -9  -5  309.87   15.40
   3  -9   5  289.67   14.70
  -3   9  -5  295.67   15.50
   3   9   5  282.87   13.10
   4  -9   5  139.59   11.30
  -4  -9  -5  116.29   12.00
   4   9   5  124.99   10.00
  -4   9  -5  116.49   11.20
   4   9   5  134.59   11.60
   5  -9   5    2.30    5.10
  -5  -9  -5    4.90    6.10
   5   9   5   13.30    5.70
   5   9   5   15.70    7.00
  -5   9  -5    7.50    7.70
  -6  -9  -5   96.79    9.30
   6  -9   5  114.29   11.40
  -6   9  -5  121.29   12.70
   6   9   5   99.39   10.70
   6   9   5   97.89   10.20
   7  -9   5  202.48   13.60
  -7  -9  -5  188.28   13.10
   7   9   5  180.08   13.60
   7   9   5  198.38   13.70
  -7   9  -5  179.38   15.70
   8  -9   5   81.89   10.80
  -8  -9  -5   98.99   11.20
   8   9   5   88.99   10.70
  -8   9  -5   55.39   10.60
   8   9   5   86.69   10.80
  -9  -9  -5  112.79   12.30
   9   9   5   88.79   11.20
  -9   9  -5   94.99   13.80
   9   9   5  111.69   12.00
 -10  -9  -5  169.28   15.60
 -10   9  -5  141.79   16.20
  10   9   5  171.88   15.40
  10   9   5  170.78   14.70
 -11  -9  -5  156.38   16.30
 -11   9  -5  149.79   18.30
  11   9   5  155.38   15.30
  11   9   5  137.19   14.20
 -12  -9  -5   27.30   11.10
 -12   9  -5    2.60   11.80
  12   9   5   14.20    9.50
 -13  -9  -5    7.10   10.80
 -13   9  -5   15.10   13.50
 -14  -9  -5   91.39   16.40
 -14   9  -5  115.49   18.10
 -15  -9  -5   15.70   13.30
 -15   9  -5   30.40   14.90
 -16  -9  -5   -6.00   12.90
 -16   9  -5    5.60   13.20
 -17  -9  -5  -14.10   13.50
 -17   9  -5   23.90   16.60
 -18  -9  -5    0.50   14.40
 -18   9  -5   -4.90   15.10
 -19  -9  -5   14.20   15.10
 -19   9  -5    2.70   17.40
 -19 -10   5   -1.10   14.70
 -19  10   5   22.00   15.70
 -18 -10   5    4.00   13.60
 -18  10   5   12.90   13.70
 -17 -10   5  -13.90   12.40
 -17  10   5   -1.20   12.20
 -16 -10   5   96.49   17.50
 -16  10   5  102.89   18.90
 -15 -10   5   14.30   12.60
 -15  10   5    5.20   11.60
 -14 -10   5   15.50   12.10
 -14  10   5   32.40   13.10
 -13 -10   5   18.20   11.40
 -13  10   5    2.90    9.50
 -12 -10   5  244.18   20.50
 -12  10   5  270.87   20.50
 -11 -10   5    7.70    9.00
 -11  10   5    9.80    8.80
  11  10  -5   24.80    9.80
 -10 -10   5  122.99   14.50
  10  10  -5  147.69   16.70
 -10  10   5  115.89   13.80
  -9 -10   5   60.79    9.90
  -9 -10   5   58.89   10.90
  -9  10   5   48.40    9.60
   9  10  -5   57.59   11.00
  -9  10   5   47.70    6.10
  -8 -10   5   88.09   11.10
  -8 -10   5   67.39    9.60
  -8  10   5   73.59   10.00
   8  10  -5   91.49   12.70
  -8  10   5   77.09    6.50
  -7 -10   5   36.80    7.70
  -7 -10   5   33.50    8.20
  -7  10   5   34.90    7.20
  -7  10   5   29.00    4.30
   7  10  -5   36.10    8.90
  -7  10   5   30.60    4.60
  -6 -10   5  414.66   18.60
  -6 -10   5  425.56   19.40
   6  10  -5  448.86   21.70
  -6  10   5  422.26   13.50
  -6  10   5  453.85   17.60
  -6  10   5  434.96   13.40
  -5 -10   5   69.29    9.20
  -5 -10   5   76.09    9.20
   5  10  -5   84.99   12.00
  -5  10   5   68.09    5.50
  -5  10   5   72.19    7.60
  -5  10   5   81.69    5.70
  -4 -10   5  101.59   10.10
  -4 -10   5   85.19    9.10
  -4  10   5   86.79    6.10
   4  10  -5  110.29   12.80
  -4  10   5   91.39    6.00
  -3 -10   5    4.60    5.60
  -3 -10   5    6.70    5.20
   3  10  -5   20.80    8.70
  -3  10   5   11.10    3.30
  -3  10   5   11.70    3.30
  -2 -10   5 1452.85   38.80
  -2 -10   5 1401.26   38.90
   2  10  -5 1392.86   38.10
   2  10  -5 1449.55   41.70
  -2  10   5 1417.46   34.50
  -1 -10   5  163.28   11.60
  -1 -10   5  167.88   11.90
   1  10  -5  174.78   14.50
  -1  10   5  164.78    8.80
   1  10  -5  157.08   10.80
   0 -10   5  382.36   16.50
   0 -10   5  407.06   16.90
   0  10   5  380.06   14.00
   0  10  -5  389.96   19.30
   0  10  -5  382.56   16.00
   1 -10   5   28.90    6.50
  -1  10  -5   23.10    7.70
   1  10   5   32.70    5.50
  -1  10  -5   25.30    6.90
   2 -10   5  300.67   15.10
  -2  10  -5  300.07   15.00
   2  10   5  314.47   13.70
   3 -10   5    1.10    4.90
   3  10   5    5.00    4.80
  -3  10  -5    7.50    6.50
   4 -10   5  340.77   16.80
  -4  10  -5  362.76   17.80
   4  10   5  390.56   16.50
   4  10   5  379.06   17.50
   5 -10   5   58.69    8.50
   5  10   5   46.00    8.80
   5  10   5   31.30    7.10
  -5  10  -5   45.00    8.90
  -6 -10  -5  204.88   11.90
   6 -10   5  205.08   13.60
   6  10   5  207.58   13.40
   6  10   5  201.08   14.30
  -6  10  -5  211.98   15.50
  -7 -10  -5    0.60    5.70
   7 -10   5   15.10    6.50
   7  10   5   -1.40    7.20
   7  10   5    1.20    5.70
  -7  10  -5   21.20    8.70
  -8 -10  -5  124.09   12.00
   8  10   5  127.99   13.10
  -8  10  -5  121.29   14.00
   8  10   5  125.49   12.80
  -9 -10  -5    6.80    7.60
   9  10   5   -2.50    7.50
   9  10   5    2.40    6.40
  -9  10  -5   -0.30    9.50
 -10 -10  -5   -3.30    7.90
  10  10   5   15.40    8.60
  10  10   5   20.10    8.00
 -10  10  -5   10.70   10.70
 -11 -10  -5    6.20    9.50
  11  10   5   15.10    8.90
  11  10   5    6.20    8.10
 -11  10  -5    2.90   11.60
 -12 -10  -5  162.28   17.60
  12  10   5  163.18   17.30
 -12  10  -5  144.69   19.60
 -13 -10  -5    3.00   10.70
 -13  10  -5   14.10   13.80
 -14 -10  -5    8.00   12.20
 -14  10  -5   46.90   15.80
 -15 -10  -5   -5.60   12.40
 -15  10  -5    3.20   13.30
 -16 -10  -5   46.30   16.10
 -16  10  -5   23.50   16.20
 -17 -10  -5  -11.20   13.80
 -17  10  -5    2.80   15.50
 -18 -10  -5   98.39   20.30
 -18  10  -5   36.90   16.10
 -19 -10  -5  -11.90   13.70
 -19  10  -5    2.80   17.50
 -19 -11   5   18.20   16.90
 -19  11   5   18.10   15.30
 -18 -11   5  138.29   22.10
 -18  11   5  151.68   22.40
 -17 -11   5    4.10   13.90
 -17  11   5   -8.40   11.30
 -16 -11   5   -7.70   11.70
 -16  11   5   14.60   12.60
 -15 -11   5    7.60   11.90
 -15  11   5    1.60   11.00
 -14 -11   5  218.18   22.10
 -14  11   5  250.97   24.10
 -13 -11   5   31.20   12.20
[truncated: 863,982 more chars]
